# Supplementary material for: Molecular dissection of the oncogenic role of ETS1 in the mesenchymal subtypes of head and neck squamous cell carcinoma
Source: PLoS Genet. 2019 Jul 15;15(7):e1008250. doi: 10.1371/journal.pgen.1008250 (PMC6657958; doi:10.1371/journal.pgen.1008250)
Supplement: S1 Table — Columns A represent the genes that were significantly enriched in the MS subtype of HNSCC as determined via DESeq2 analysis, whereby Differentially Expressed Genes (DEGs) were calculated between the MS subtype and each other subtype (AT, BA, CL, Columns B-D respectively). Only genes that were statistically significant, overexpressed specifically in MS, and shared across all MS-to-other subtype comparison were selected. Column E represents the mean log2FoldChange of the selected genes, across all comparisons. Additional sheets contain the list of enriched genes for the Atypical, Basal and Classical subtypes. (XLSX) [file pgen.1008250.s011.xlsx]

## Sheet: DESeq2_Mesenchymal_Genes
	log2FoldChange (MS/AT)	log2FoldChange (MS/BA)	log2FoldChange (MS/CL)	Average log2FoldChange (MS/Other Subtypes)
A1BG-AS1	0.59949	0.505315	0.345927	0.483578
A2M	0.972936	1.34545	1.41007	1.24282
ABCA1	0.517955	0.266683	0.504432	0.42969
ABCA6	0.729852	1.59943	1.67195	1.33375
ABCA9	0.428892	1.26255	1.04322	0.911554
ABCB4	0.600694	1.43689	1.42764	1.15508
ABCC12	1.12499	1.8039	1.4573	1.46206
ABCC9	1.3278	1.45121	1.70068	1.49323
ABCD1	0.431808	0.248273	0.436231	0.372104
ABCD4	0.188458	0.21332	0.144611	0.18213
ABHD14A	0.283205	0.394567	0.274916	0.317562
ABI3BP	0.417656	2.03913	1.82369	1.42683
ABL1	0.446977	0.380206	0.466016	0.431067
ABRA	0.775798	1.20421	1.87377	1.28459
ACAN	2.12289	1.37685	1.17088	1.55687
ACE	0.76015	1.04882	1.20053	1.00316
ACHE	0.639629	1.73877	1.37936	1.25259
ACO1	0.266211	0.220853	0.354095	0.280387
ACOX2	0.258788	0.581288	0.704967	0.515014
ACP2	0.338359	0.312994	0.65442	0.435258
ACSF2	0.210677	0.241266	0.321678	0.257874
ACSL4	0.727616	0.311626	0.459791	0.499678
ACSM5	0.365586	1.58003	1.86373	1.26978
ACSS3	1.03508	1.9169	0.906534	1.28617
ACTA1	2.01263	1.75508	2.72857	2.16543
ACTA2	1.67543	1.56477	0.991502	1.41057
ACTC1	2.16102	1.77054	1.9685	1.96669
ACTG2	1.60355	1.78163	0.774359	1.38651
ACTN2	1.07474	1.93486	2.00037	1.66999
ACTN3	0.628058	0.657361	0.966687	0.750702
ACVRL1	0.838017	0.959105	1.06906	0.955395
ADAM12	2.41234	1.94061	1.2392	1.86405
ADAM19	0.978745	1.20006	1.23009	1.1363
ADAM33	0.743226	1.10059	0.980944	0.941588
ADAMDEC1	0.410879	1.67569	1.85322	1.31326
ADAMTS1	1.03686	0.657268	0.565704	0.753278
ADAMTS10	0.820348	1.40068	1.29518	1.17207
ADAMTS12	2.43741	1.70856	1.50695	1.8843
ADAMTS14	2.07454	1.02598	1.15759	1.41937
ADAMTS16	2.2531	2.95903	1.88779	2.36664
ADAMTS2	2.07649	1.65461	1.44352	1.72487
ADAMTS3	1.03473	1.03628	0.603143	0.891386
ADAMTS4	1.72825	1.20137	1.29751	1.40904
ADAMTS5	2.03655	2.03945	1.64666	1.90755
ADAMTS6	2.13915	1.2217	1.38199	1.58095
ADAMTS7	1.71949	1.04797	1.27925	1.3489
ADAMTS9	0.80324	1.36043	1.04004	1.0679
ADAMTS9-AS2	0.67884	1.4723	0.786866	0.979334
ADAMTSL1	1.41443	1.83659	1.0861	1.4457
ADAMTSL2	0.922316	0.910982	0.888066	0.907121
ADC	0.545486	1.2142	1.07122	0.943635
ADCY2	0.781841	2.05603	1.36486	1.40091
ADCY4	0.452503	0.600652	0.927535	0.66023
ADCYAP1	0.469143	0.637529	1.127	0.744557
ADIPOQ	2.00191	3.77129	3.39584	3.05635
ADORA1	0.698489	1.63927	1.13376	1.15718
ADORA3	0.666765	0.948306	1.02792	0.880998
ADPRH	0.512914	0.908977	0.857307	0.759733
ADPRHL1	1.02015	0.833384	0.585814	0.813115
ADRA1B	0.804451	0.666592	0.779896	0.750313
ADRA1D	0.994808	0.686772	0.539988	0.740523
ADRA2A	0.489629	2.04229	1.66818	1.40003
AEBP1	2.04379	1.81203	1.41184	1.75589
AFAP1	0.313696	0.617156	0.642278	0.524377
AFF3	0.40505	1.98316	1.44916	1.27912
AGBL1	2.03459	1.65999	1.84205	1.84554
AGPAT1	0.413891	0.294759	0.242187	0.316946
AGTR1	2.4389	2.58012	2.12761	2.38221
AIDA	0.353583	0.204246	0.198266	0.252032
AIF1	0.458018	0.870083	1.21922	0.849107
AK5	2.30434	0.968649	1.07558	1.44952
AKAP12	1.37167	1.56033	1.02642	1.31947
AKAP13	0.274609	0.333645	0.408369	0.338875
AKAP2	1.30201	1.02986	1.87619	1.40269
AKAP6	1.276	1.39181	1.25176	1.30652
AKT3	0.627443	1.38325	0.281965	0.764218
ALDH1B1	0.899783	1.28914	0.704069	0.964329
ALDH3B1	0.220999	0.441523	0.639498	0.434006
ALPK2	1.11335	1.27421	1.41972	1.26909
ALPK3	0.898633	1.65754	1.32529	1.29382
ALPL	0.800692	1.10192	0.687364	0.863327
AMIGO2	1.80449	0.372556	0.502429	0.893159
AMPD1	0.852561	1.63706	1.57767	1.35576
AMPD2	0.576441	0.445695	0.196427	0.406187
AMPH	1.45497	1.89912	1.43962	1.5979
AMZ1	1.51655	1.4832	0.427474	1.14241
ANGPT1	0.587054	1.58977	0.592026	0.922951
ANGPT2	0.920819	0.334063	0.728283	0.661055
ANGPTL1	0.784945	2.08405	2.36455	1.74452
ANGPTL2	1.49774	1.53798	1.52233	1.51935
ANGPTL5	0.573459	2.36268	1.60826	1.5148
ANGPTL7	1.66648	2.28459	2.95976	2.30361
ANK2	0.785178	1.96926	1.46447	1.4063
ANKH	0.279815	0.522304	0.516971	0.439697
ANKRD1	2.1094	1.19788	1.84167	1.71632
ANKRD2	1.089	1.2474	0.612581	0.982993
ANKRD23	0.909028	1.69694	1.6929	1.43296
ANKRD53	0.317191	1.13233	0.333164	0.594229
ANO5	0.992654	1.88919	1.68338	1.52174
ANO6	0.830699	0.194476	0.529061	0.518079
ANPEP	1.20221	0.906248	0.983265	1.03057
ANTXR1	1.22614	1.36328	0.987882	1.19243
ANTXR2	1.43716	0.299606	1.52671	1.08783
ANXA5	0.895268	0.215448	0.406319	0.505679
ANXA6	0.758747	1.43248	1.33972	1.17698
AOC3	1.19411	1.44362	1.53521	1.39098
AOC4	0.807991	1.15047	0.991327	0.983263
AOX1	0.478552	1.0224	1.61881	1.03992
AP1M1	0.423873	0.150442	0.251575	0.275296
AP1S2	0.541874	0.754938	0.536495	0.611102
AP2B1	0.598817	0.275686	0.214074	0.362859
APBB1	0.476156	1.51672	0.595007	0.862627
APBB2	1.28073	0.256817	0.865735	0.801094
APH1B	0.54702	0.222046	0.164991	0.311352
APLNR	0.972626	1.4334	1.36805	1.25803
APOBEC2	1.67376	1.7798	2.00872	1.82076
APOC1P1	0.340685	1.5436	0.767713	0.883998
APOD	0.81434	2.46127	0.73298	1.3362
APOE	0.562607	1.47212	0.673704	0.90281
APOLD1	0.460701	0.695452	0.73042	0.628858
AQP1	0.47959	0.877797	1.21766	0.858351
AQP9	1.34667	1.22633	1.16462	1.24587
ARF4	0.518902	0.210714	0.373422	0.367679
ARHGAP18	0.727869	0.556883	1.01864	0.767798
ARHGAP22	0.565669	0.445958	0.749073	0.5869
ARHGAP28	1.01102	1.24785	0.624117	0.960997
ARHGAP29	1.22793	0.491736	1.30482	1.00816
ARHGAP31	0.547851	1.20491	1.31783	1.02353
ARHGAP36	1.36021	2.39238	1.38685	1.71314
ARHGAP42	0.710691	0.368808	0.589665	0.556388
ARHGAP6	0.636276	1.34126	1.35828	1.11194
ARHGEF10	0.705192	0.443822	0.328478	0.492497
ARHGEF15	0.741311	0.901071	1.1853	0.942559
ARHGEF17	1.10943	0.696081	0.82506	0.876858
ARHGEF40	1.04863	1.24439	1.02187	1.10496
ARHGEF6	0.43059	1.16938	1.71241	1.10413
ARHGEF7	0.275727	0.147032	0.177726	0.200161
ARID5A	0.306893	0.619529	0.602417	0.509613
ARL4C	0.717756	0.535455	0.638643	0.630618
ARL6IP5	0.246075	0.470734	0.78214	0.499649
ARMC9	0.922515	0.916517	0.408154	0.749062
ARMCX1	1.17739	0.85174	0.742219	0.923782
ARMCX4	0.176417	0.671459	0.361287	0.403054
ARPP21	1.19955	1.84661	2.12575	1.72397
ARSB	0.626156	1.0223	0.804396	0.817618
ARSE	1.24755	1.64903	0.856793	1.25112
ART1	1.14688	1.70881	2.18422	1.67997
ARX	0.828695	1.38803	0.793716	1.00348
ASAP1	0.450454	0.18537	0.26225	0.299358
ASB10	1.36242	1.84872	1.76106	1.6574
ASB11	1.08307	1.69186	1.9766	1.58384
ASB12	0.689211	1.66415	1.46421	1.27253
ASB15	0.726051	1.50688	1.69941	1.31078
ASB5	1.71852	1.691	2.06913	1.82622
ASPHD2	0.638701	0.22093	0.568252	0.475961
ASPN	2.36267	2.53387	1.59055	2.16236
ASXL3	0.742826	1.92459	0.456787	1.0414
ATF7	0.124546	0.168378	0.184186	0.159036
ATM	0.203637	0.495185	0.258132	0.318985
ATP10A	1.35075	1.59393	1.3973	1.44733
ATP11A	0.537526	0.26654	0.437803	0.413956
ATP1A2	0.617549	1.81188	1.81627	1.41523
ATP1B4	1.77652	1.71114	2.51054	1.9994
ATP2A1	1.37315	2.18611	2.40722	1.98883
ATP6V0D2	1.40795	1.2083	1.15825	1.25817
ATP8B2	1.03054	1.05433	0.621307	0.902061
ATP8B4	0.388067	0.99895	1.47975	0.955589
AVPR1A	1.11174	0.608018	1.38679	1.03552
AWAT2	0.930719	1.36354	1.04982	1.11469
AXIN2	0.595055	0.995862	0.745724	0.778881
AXL	1.48151	0.96896	1.44075	1.29707
B3GNT1	0.439777	0.193905	0.25064	0.294774
B3GNT9	0.471299	0.276712	0.334588	0.360866
BACE1	0.721392	0.463863	0.315663	0.500306
BACE2	0.166061	0.194427	0.402832	0.25444
BACH2	0.582128	1.12207	0.324192	0.676131
BAI3	0.799911	1.0761	1.10542	0.99381
BATF3	0.631557	1.01302	0.724816	0.789797
BBS12	0.419762	0.263366	0.439262	0.37413
BBS4	0.208618	0.292266	0.22744	0.242775
BBS9	0.253139	0.339207	0.247362	0.279903
BCL6B	0.764521	0.943276	1.00476	0.904186
BCRP3	0.672234	1.13151	0.92652	0.910089
BEND6	1.48158	0.645329	0.714265	0.947059
BEST1	0.446709	0.825532	0.491928	0.588056
BEST3	1.04654	1.87438	1.46577	1.46223
BET3L	0.719594	0.829062	1.11789	0.88885
BGN	2.1105	1.27012	1.17586	1.51883
BHLHE41	0.506882	1.57419	0.654335	0.911803
BHMT2	0.620699	1.5945	1.20014	1.13845
BICC1	1.89485	1.76693	1.7029	1.78823
BIN1	0.966881	0.75696	0.939385	0.887742
BIRC7	0.728067	0.92083	0.785681	0.811526
BLID	0.793211	0.78051	1.27075	0.948157
BMP1	1.10381	0.484432	0.736407	0.774882
BMP4	0.618334	0.695197	0.533729	0.615753
BMP8A	1.74651	1.58347	0.875318	1.40177
BMPER	0.599154	1.48018	0.617738	0.899023
BMPR2	0.420623	0.223876	0.40723	0.350576
BNC2	1.75588	2.37902	1.7054	1.94677
BOC	0.436962	0.86483	0.840746	0.71418
BPI	0.772404	1.75421	1.19993	1.24218
BST1	0.833227	1.43673	1.0903	1.12008
BTBD19	1.25863	0.815113	1.23089	1.10154
BTN2A1	0.199486	0.263607	0.31371	0.258934
BTN2A3P	0.32886	0.187857	0.405446	0.307388
BTN3A1	0.440822	0.368858	1.23371	0.681129
BTN3A2	0.372338	0.234499	0.970741	0.525859
BVES	0.929562	0.770118	0.696334	0.798671
C10orf10	0.434383	1.26906	0.777862	0.827102
C10orf11	0.249265	0.905025	0.562665	0.572318
C10orf128	0.474624	1.16892	1.65574	1.09976
C10orf25	0.257195	0.783256	0.885614	0.642022
C10orf71	1.39168	2.17712	2.13862	1.90247
C11orf96	1.6423	1.32692	0.951938	1.30705
C12orf23	0.821754	0.688296	0.294277	0.601443
C12orf39	1.00978	1.78046	0.690203	1.16015
C14orf37	1.14808	1.4686	0.337946	0.984876
C15orf54	0.934472	0.485635	0.752216	0.724108
C16orf45	1.17655	1.29067	0.82461	1.09728
C16orf54	0.413157	0.655983	1.81386	0.960999
C17orf47	0.687368	0.775534	0.805107	0.756003
C17orf51	0.791976	0.417128	0.363032	0.524045
C19orf12	0.510046	0.454191	0.255348	0.406528
C1orf105	1.69512	1.67617	1.05537	1.47555
C1orf162	0.455282	0.925544	1.33415	0.904992
C1orf216	0.431668	0.551027	0.238383	0.407026
C1orf54	0.694117	0.900804	0.625903	0.740275
C1QA	0.741292	1.01323	1.53756	1.09736
C1QB	0.816434	1.08217	1.82706	1.24189
C1QC	0.889646	1.10742	1.9739	1.32366
C1QTNF1	0.939031	0.862185	0.985185	0.9288
C1QTNF2	0.716017	0.779853	1.63073	1.0422
C1QTNF3	2.17578	2.91942	1.72256	2.27259
C1QTNF6	1.7708	0.495886	1.15017	1.13895
C1QTNF7	0.885766	1.76269	1.98949	1.54598
C1R	0.980343	0.662358	1.11032	0.917673
C1RL	0.302657	0.421398	0.275801	0.333285
C1S	1.08448	0.6661	1.06661	0.939065
C2	0.725979	1.19628	1.56101	1.16109
C20orf112	0.411028	0.580815	0.289204	0.427016
C20orf166	1.40614	1.62918	1.30176	1.4457
C20orf166-AS1	1.3225	1.75648	1.7602	1.61306
C21orf7	1.2434	0.577785	1.26761	1.0296
C22orf26	0.462583	0.289794	0.233093	0.32849
C2orf27A	0.797781	0.62309	0.339894	0.586921
C2orf40	1.02622	3.03324	1.83421	1.96456
C3	0.329268	1.31199	1.39507	1.01211
C3AR1	0.964655	1.07163	1.82317	1.28648
C3orf18	0.826245	1.25861	0.667904	0.917585
C3orf36	0.720156	0.324862	1.32454	0.789851
C3orf80	1.64136	1.47129	0.955257	1.35597
C4orf26	1.46183	0.843438	1.69245	1.33257
C5AR1	1.20382	1.04591	1.3465	1.19874
C5orf15	0.27401	0.211894	0.276288	0.254064
C5orf46	1.88739	1.16182	0.671731	1.24031
C5orf58	1.55384	1.74216	0.751447	1.34915
C6orf123	0.755799	1.04354	1.07359	0.957645
C7orf41	0.744843	0.53365	0.350125	0.542873
C7orf71	0.610386	0.523428	0.74474	0.626185
C8orf31	0.37711	1.5016	0.655821	0.844845
C8orf46	1.0487	1.21582	0.700185	0.988233
C8orf48	1.1758	0.775449	0.667824	0.873024
C9orf170	1.18514	0.711642	1.04369	0.980159
C9orf47	0.436359	0.612034	0.293686	0.44736
CA3	1.0905	1.31458	1.72264	1.37591
CABP4	0.852995	1.54137	1.20676	1.20038
CACNA1A	0.495138	0.435952	0.501824	0.477638
CACNA1C	1.38844	1.54453	1.28675	1.40657
CACNA1G	1.20059	0.851224	1.48852	1.18011
CACNA1H	1.222	1.48127	0.612128	1.10513
CACNA1S	1.13865	2.02828	1.96139	1.70944
CACNA2D4	0.290235	1.31352	0.721959	0.775239
CACNB1	1.03127	1.64158	1.07162	1.24815
CACNG1	1.52427	1.74222	1.69017	1.65222
CACNG6	1.01215	1.78957	1.68607	1.49593
CADM1	0.43194	1.2889	0.41286	0.711233
CADM2	0.744753	1.59022	0.726637	1.02054
CADM3	0.987341	1.51827	1.71499	1.40687
CADPS	1.49003	1.20431	1.31008	1.33481
CALCR	0.604161	0.474783	0.504597	0.527847
CALCRL	0.637629	0.53339	0.404796	0.525272
CALD1	1.70726	0.806363	1.05969	1.19111
CALHM2	0.434154	1.19312	0.670202	0.765825
CALU	1.09385	0.665872	0.540003	0.766575
CAMK1	0.328238	0.852629	0.63372	0.604863
CAMK1G	0.60753	0.516125	0.591955	0.57187
CAMK2A	1.22234	1.10953	1.46313	1.265
CAMK2B	0.812715	1.78367	0.951938	1.18278
CAMK4	0.318384	1.02816	0.99913	0.781892
CAP2	1.08107	0.754876	1.05448	0.963476
CAPZA3	0.699275	0.931623	0.876461	0.835787
CARD8	0.138632	0.607929	0.67966	0.475407
CARNS1	0.714414	1.35911	1.07847	1.05067
CASC4	0.354441	0.599105	0.210848	0.388131
CASQ1	0.78298	1.63303	3.04649	1.82083
CASQ2	2.04374	1.83798	2.20019	2.0273
CASS4	0.807622	0.916244	1.75828	1.16071
CATSPER1	0.840799	0.972067	0.830141	0.881002
CAV3	1.32356	1.46839	1.66454	1.4855
CBLN4	0.965603	2.36002	1.36671	1.56411
CCBE1	2.27976	0.474546	1.76357	1.50596
CCDC102A	0.54004	0.593084	0.268073	0.467065
CCDC102B	1.00691	0.932251	0.792293	0.910486
CCDC141	0.972824	1.53198	1.75328	1.41936
CCDC149	0.231265	0.703863	0.475724	0.470284
CCDC36	1.02136	1.39899	0.776465	1.06561
CCDC42	0.812648	0.989223	0.830358	0.877409
CCDC54	0.386689	0.60542	0.723694	0.571934
CCDC63	1.39127	1.07124	1.26593	1.24281
CCDC70	0.778715	0.71432	0.710893	0.734642
CCDC71L	0.760798	0.272211	0.646608	0.559872
CCDC80	0.976357	1.85088	1.39947	1.4089
CCDC82	0.205651	0.227413	0.169296	0.200786
CCDC88A	0.479027	0.587785	0.379678	0.482163
CCDC89	1.02119	1.15553	0.611154	0.929291
CCIN	1.73673	1.53014	1.08182	1.44956
CCK	1.00279	0.960709	1.13832	1.03394
CCL11	1.20586	1.16893	1.31837	1.23105
CCL13	1.32969	1.06153	1.619	1.33674
CCL18	0.472452	1.27785	1.4856	1.07863
CCL2	1.06512	1.51541	1.77835	1.45296
CCL23	0.630949	1.31314	1.34063	1.09491
CCL24	0.906246	0.407215	1.15207	0.821842
CCL3	0.683965	0.285426	0.875298	0.614897
CCL7	2.25042	1.14299	1.96456	1.78599
CCL8	0.854502	0.420029	1.75627	1.01027
CCNJL	0.445791	0.345546	1.24789	0.679741
CCR1	0.869946	1.05167	1.89188	1.27117
CCR3	1.25418	0.936109	0.934901	1.04173
CCR8	0.550238	0.950139	1.92126	1.14054
CCRL2	0.680328	0.774519	1.46032	0.971723
CD101	0.22022	0.189961	0.52893	0.313037
CD14	0.900613	0.748462	1.27243	0.973835
CD163	1.35819	1.45288	1.96889	1.59332
CD163L1	0.652421	0.9219	1.36068	0.978333
CD1D	0.423521	1.00295	1.08407	0.836849
CD209	1.2595	0.984679	2.21906	1.48774
CD248	1.72861	0.923739	1.0668	1.23972
CD276	1.14396	0.276485	0.361139	0.59386
CD300A	0.589533	0.969882	1.29482	0.951412
CD300C	0.988128	1.24917	1.61891	1.2854
CD300E	1.12416	0.565353	1.37653	1.02202
CD300LB	1.00671	1.20561	1.43789	1.21674
CD300LD	0.753442	0.851267	1.05873	0.887812
CD300LF	0.45984	1.01759	1.3141	0.930508
CD302	0.31773	1.30663	0.570919	0.73176
CD33	0.420011	1.18263	1.46224	1.02162
CD34	0.69835	0.949578	1.00019	0.882705
CD4	0.470564	1.19557	1.78625	1.1508
CD53	0.253218	1.09137	1.70408	1.01622
CD63	0.384817	0.547278	0.315164	0.415753
CD68	0.61259	0.468283	0.739204	0.606692
CD80	0.811167	0.713654	1.59757	1.0408
CD84	0.623699	1.46034	1.84115	1.3084
CD86	0.699121	0.746765	1.52064	0.988841
CD93	1.02668	1.03938	1.25911	1.10839
CD97	0.411787	0.346221	0.822673	0.526894
CD99	0.256047	0.498104	0.337333	0.363828
CD99L2	0.48159	0.867418	0.565502	0.63817
CDC42EP3	0.86645	0.420435	0.538699	0.608528
CDH10	0.605527	1.85161	0.797424	1.08485
CDH11	1.94101	1.96257	0.869329	1.59097
CDH13	1.68698	0.528164	0.681891	0.965677
CDH15	2.03347	1.78288	1.48095	1.76577
CDH18	1.05838	1.24338	1.59998	1.30058
CDH2	2.57738	2.24174	1.75867	2.1926
CDH5	0.940513	0.973477	1.30544	1.07314
CDH6	0.910322	0.938391	0.879471	0.909395
CDK14	1.1921	1.05694	0.443372	0.89747
CDK15	1.5299	1.33425	1.1882	1.35078
CDR1	1.85354	1.53839	1.34691	1.57961
CDR2	0.500287	0.518399	0.18407	0.400918
CDYL2	0.82111	0.331576	0.553023	0.56857
CEACAM4	0.462151	0.553589	0.9611	0.658946
CECR6	0.334451	0.800718	0.358324	0.497831
CEP170	0.699467	0.655398	0.354177	0.569681
CEP170P1	0.667484	0.629706	0.373018	0.556736
CEP85L	0.472825	0.858156	0.521742	0.617574
CERCAM	1.74998	1.00349	0.800718	1.18473
CERKL	0.352304	1.19137	0.737146	0.760273
CETP	0.59846	0.750719	0.420162	0.58978
CFH	0.463233	0.539051	1.42418	0.80882
CFHR1	0.513105	0.636064	1.42619	0.858454
CFL2	0.675586	0.604562	0.668782	0.649643
CGB	2.22175	0.892947	1.20276	1.43915
CGB2	1.45078	0.629258	0.494962	0.858335
CGB5	1.9629	0.602372	1.11223	1.22584
CGB7	1.17159	0.517753	0.583745	0.757696
CGB8	2.94589	0.923435	1.5981	1.82248
CHGB	1.98225	1.70128	0.886944	1.52349
CHI3L1	1.08135	1.91049	1.73426	1.57537
CHN1	1.28228	0.914542	0.893343	1.03006
CHN2	0.50106	0.564845	0.793929	0.619945
CHPF	1.24665	0.376629	0.332915	0.652063
CHPF2	0.679424	0.127818	0.277444	0.361562
CHRD	1.35632	1.78708	0.508241	1.21721
CHRDL2	0.97037	1.32923	1.95296	1.41752
CHRM4	1.04841	1.68202	0.778131	1.16952
CHRNA1	2.1162	1.91563	2.17765	2.06983
CHRNB1	0.693381	0.343995	0.898304	0.645227
CHRND	1.77635	2.12021	2.20175	2.03277
CHRNG	2.49798	1.96568	2.67746	2.38037
CHST11	1.17328	0.347849	0.759123	0.760084
CHST12	0.467127	0.267532	0.411288	0.381982
CHST13	0.779816	1.05419	0.902146	0.912052
CHST15	0.65104	0.323367	0.730458	0.568288
CHST3	0.546395	0.223969	0.269314	0.346559
CHSY1	0.886726	0.35339	0.626929	0.622348
CHSY3	1.23865	1.24077	1.10454	1.19465
CIDEC	0.803385	1.03602	0.928921	0.922776
CILP	1.80513	3.1401	2.3285	2.42458
CILP2	1.46397	2.61879	0.734462	1.60574
CISH	0.242141	0.228188	0.871663	0.447331
CKM	1.30651	1.73275	1.73825	1.5925
CKMT2	1.10343	1.56302	1.8128	1.49308
CLC	1.70479	1.27256	1.54535	1.50757
CLCN6	0.20924	0.173901	0.252695	0.211946
CLDN11	0.356798	1.8137	0.894299	1.0216
CLEC11A	1.80572	1.32408	0.732111	1.2873
CLEC14A	0.644163	0.902028	1.09119	0.879127
CLEC1B	0.584246	0.664402	0.427064	0.558571
CLEC4A	0.626128	0.849359	1.23576	0.903748
CLEC4D	0.642753	0.390398	1.09625	0.709801
CLEC4E	0.513561	0.645172	1.21842	0.792383
CLEC4G	1.3011	1.19268	2.0872	1.52699
CLEC4GP1	0.439471	1.0005	1.09485	0.844943
CLEC5A	0.983863	0.68362	1.07017	0.912553
CLEC6A	0.547621	0.799904	1.80966	1.0524
CLIC4	0.785611	0.254369	0.50595	0.51531
CLIP2	0.435404	0.622687	0.246458	0.43485
CLMP	2.00442	0.407368	1.36004	1.25727
CLSTN2	1.71211	1.80231	0.827389	1.44727
CLSTN3	0.17568	0.664882	0.190834	0.343799
CMA1	0.973423	0.873128	1.657	1.16785
CMKLR1	0.851938	1.14267	1.72269	1.2391
CMTM1	0.28327	0.748173	0.605779	0.54574
CMTM3	1.29124	1.05487	0.902838	1.08298
CMTM7	0.304909	0.988613	0.347364	0.546962
CMYA5	0.714093	1.97716	1.81061	1.50062
CNIH3	1.50346	1.91426	0.451215	1.28965
CNN1	1.94573	1.97897	0.856744	1.59382
CNN3	0.468066	0.753824	0.633671	0.618521
CNPY4	0.771371	0.856639	0.408802	0.678937
CNRIP1	1.25246	1.46104	1.33808	1.35053
CNTN3	1.25372	1.83543	1.27025	1.45313
CNTN4	0.512973	2.15752	1.35645	1.34231
CNTN6	1.96483	2.08573	1.72963	1.92673
CNTNAP1	0.647275	0.967647	0.599162	0.738028
CNTNAP4	0.805339	0.570422	0.823434	0.733065
COG1	0.133614	0.133939	0.106492	0.124682
COL10A1	2.32267	2.44649	1.22538	1.99818
COL11A1	3.05467	2.6314	1.27329	2.31979
COL12A1	2.12703	0.955067	1.28458	1.45556
COL13A1	0.853851	0.260783	0.71904	0.611225
COL14A1	1.00422	1.66242	1.51235	1.393
COL15A1	1.11952	1.33328	1.2523	1.23503
COL16A1	1.18952	0.284404	1.12237	0.865431
COL18A1	1.08991	0.765768	0.791888	0.882523
COL1A1	2.81118	2.0796	1.74603	2.21227
COL1A2	2.69226	2.04614	1.73413	2.15751
COL22A1	0.634582	0.592132	1.39515	0.873953
COL24A1	2.01946	1.60867	1.01795	1.54869
COL25A1	1.09523	1.59124	1.68498	1.45715
COL3A1	2.70696	2.11051	1.83966	2.21904
COL4A1	1.43534	0.729855	0.886427	1.01721
COL4A2	1.29394	0.704722	0.820818	0.939827
COL5A1	2.59257	1.50229	1.5656	1.88682
COL5A2	2.54143	1.46442	1.4919	1.83258
COL5A3	2.20268	0.803896	1.18213	1.39624
COL6A1	2.17996	1.50706	1.37243	1.68648
COL6A2	2.15958	1.56329	1.34888	1.69058
COL6A3	2.34453	1.79018	1.58406	1.90625
COL8A1	1.82571	2.1063	1.39172	1.77458
COL8A2	1.16979	1.46348	1.32027	1.31785
COLEC12	1.71066	1.92553	1.79195	1.80938
COLQ	0.475791	1.44446	1.27167	1.06397
COMP	1.91508	2.60989	2.12253	2.21583
CORIN	1.56635	1.8319	1.07225	1.49016
CORO2B	1.37488	1.2102	1.0184	1.20116
CORO6	1.03959	1.06103	0.99243	1.03102
COTL1	0.516488	0.414484	0.710039	0.547004
COX4I2	0.468198	0.690051	0.326132	0.494794
COX6A2	1.09647	1.79532	1.42141	1.43773
COX7A1	0.810549	1.15258	0.537628	0.833584
CPN2	2.26486	1.82964	1.47764	1.85738
CPNE9	0.601952	1.20169	0.43479	0.746144
CPQ	1.25534	1.08393	1.06259	1.13395
CPVL	0.574798	0.629637	1.27284	0.825759
CPXM1	2.10175	1.98241	1.66261	1.91559
CPXM2	0.445254	1.57967	0.366505	0.797144
CPZ	1.38122	1.3105	1.44005	1.37726
CR1	0.359653	2.00182	2.04532	1.46893
CRB1	0.917327	1.63453	1.00913	1.187
CREB3	0.630596	0.209137	0.465186	0.434973
CREB3L1	1.17281	1.94664	1.34609	1.48851
CREB3L2	0.325374	0.341011	0.274093	0.313493
CREBL2	0.158448	0.383052	0.160063	0.233854
CRELD1	0.302079	0.506748	0.370294	0.39304
CREM	0.290834	0.455039	0.318465	0.354779
CRIP2	0.397709	0.274073	0.493307	0.388363
CRISPLD2	1.63251	1.0437	1.37945	1.35189
CRTAC1	0.778932	2.47803	1.14769	1.46822
CRTAP	0.460013	0.550767	0.182213	0.397664
CRY2	0.267118	0.230156	0.421423	0.306232
CRYBB1	0.370006	1.47226	1.03675	0.959674
CRYGN	1.54118	2.04401	1.05312	1.5461
CSDC2	2.30032	2.23976	1.18309	1.90772
CSF1	0.579682	0.839343	1.43893	0.952652
CSF1R	0.830031	1.17738	1.93	1.31247
CSF3R	0.56595	0.795577	1.28433	0.881952
CSGALNACT1	0.711343	0.779708	0.616117	0.702389
CSGALNACT2	0.933883	0.399298	0.573542	0.635574
CSMD2	1.99727	0.656319	1.28182	1.3118
CSRP3	1.67317	1.641	1.86013	1.72477
CTGF	1.93027	1.65983	1.2702	1.6201
CTHRC1	1.94269	1.98154	0.902474	1.6089
CTIF	0.385312	0.374229	0.247662	0.335735
CTNNA3	1.37496	2.01833	2.03486	1.80938
CTSB	0.686507	0.477224	0.246639	0.470123
CTSK	1.78847	1.70453	1.32007	1.60436
CTSO	0.611721	0.673751	1.22114	0.835539
CTSS	0.295688	1.1629	1.58259	1.01372
CTSZ	0.807627	0.93944	0.760972	0.836013
CUBN	0.48447	1.05843	1.15079	0.897896
CXCL12	1.13715	2.03939	1.84327	1.67327
CXCL5	2.07827	0.989282	0.839154	1.30223
CXCL9	0.775736	0.419121	2.6014	1.26542
CXorf21	0.368118	1.00289	1.97327	1.11476
CXorf36	0.883193	0.824194	1.16155	0.956313
CXorf48	0.894762	1.21716	0.724439	0.945454
CXorf64	1.28507	1.85617	2.03363	1.72496
CXXC1P1	1.40684	1.37924	0.921182	1.23576
CXXC5	0.216556	0.335147	0.958729	0.503478
CYB5R3	0.517836	0.221008	0.214044	0.317629
CYBB	0.76853	1.35888	1.91041	1.34594
CYBRD1	0.709316	0.593044	0.338854	0.547071
CYGB	0.679457	1.09972	0.558055	0.779077
CYP19A1	1.25035	0.775771	1.03868	1.0216
CYP2U1	0.322026	1.17907	0.699077	0.733392
CYP46A1	1.09536	0.833932	0.39009	0.773127
CYR61	1.29785	1.01755	1.06947	1.12829
CYS1	1.69158	1.4162	1.20252	1.43677
CYSLTR2	0.448821	0.989892	0.686565	0.708426
CYTH3	0.865321	0.187052	0.432085	0.49482
CYTH4	0.357927	0.810043	1.54506	0.904342
CYTL1	1.00089	1.23282	0.642365	0.958693
CYYR1	0.723602	0.329079	0.702736	0.585139
DAAM2	1.31454	1.30029	1.22107	1.27863
DAB2	1.36349	1.55644	1.48824	1.46939
DACT1	2.70514	1.94302	1.42151	2.02322
DACT3	1.56522	1.68598	1.07162	1.44094
DAP	0.3008	0.475552	0.2996	0.358651
DAPK1	0.479932	0.50482	0.64495	0.543234
DAZL	0.45728	2.22695	1.15125	1.27849
DBC1	0.643076	0.599692	0.573418	0.605395
DCAF8L1	0.520019	0.537349	0.383171	0.48018
DCBLD2	0.961923	0.5081	0.681035	0.717019
DCHS1	1.2074	1.66563	1.41418	1.42907
DCLK1	1.66046	2.15629	1.01951	1.61209
DCLK2	0.783836	1.3286	0.928943	1.01379
DCLK3	1.22584	0.997522	1.046	1.08979
DCN	1.46763	1.29402	1.35938	1.37368
DDIT4L	1.77771	1.92567	1.98081	1.89473
DDN	1.56857	1.9169	1.61485	1.70011
DDO	0.387593	1.03256	0.810981	0.743711
DDR2	1.54305	1.67842	1.3636	1.52836
DENND2A	1.27159	0.849221	0.889412	1.00341
DENND5B	0.713527	0.973924	0.634104	0.773852
DES	1.27383	1.83365	1.57719	1.56156
DGKD	0.415875	0.769894	0.246611	0.47746
DHH	0.711687	1.35108	1.73665	1.26647
DIO2	0.683406	0.740308	0.94475	0.789488
DIO3	1.441	0.668106	1.16687	1.09199
DIP2C	0.554665	0.642324	0.303624	0.500204
DIRAS1	1.17188	0.77875	0.608488	0.853038
DIRAS3	0.628321	1.12294	0.481022	0.744096
DIRC1	2.49836	1.62202	1.60376	1.90804
DIXDC1	1.0937	1.0846	0.760221	0.979508
DKFZp451B082	0.928391	1.17552	1.51749	1.20713
DKFZp566F0947	1.79202	0.638636	0.977618	1.13609
DKK2	1.2814	1.48555	1.70014	1.48903
DKK3	1.36618	0.369061	0.563849	0.766363
DLC1	1.37626	1.14172	1.26853	1.26217
DLG4	1.02434	1.20641	0.571042	0.93393
DLK1	0.850035	3.27472	2.35267	2.15914
DLL4	0.717939	0.76693	0.825868	0.770246
DMPK	0.517365	0.874669	0.875149	0.755728
DMXL2	0.544793	0.561957	0.504448	0.537066
DNAH17	1.15252	0.407595	0.73101	0.76371
DNAJC18	0.44178	0.580333	0.342794	0.454969
DNAJC3	0.36671	0.136093	0.252308	0.251704
DNASE2B	0.632187	2.08442	1.44932	1.38864
DNM3	0.985716	0.376393	1.11366	0.825256
DNM3OS	1.45385	1.10247	1.42298	1.32643
DOCK11	0.579713	0.350353	0.508587	0.479551
DOCK2	0.274634	1.20771	1.97116	1.15117
DOCK4	0.768156	0.383845	0.913314	0.688438
DOK1	0.409423	1.2504	0.52307	0.72763
DOK2	0.258969	0.867641	1.36762	0.831409
DOK5	1.30044	1.9363	1.51465	1.5838
DOK6	1.27645	1.62242	0.838208	1.24569
DPF3	0.790923	0.668163	1.71692	1.05867
DPP6	0.921588	0.427173	0.72903	0.692597
DPT	0.803352	2.08101	1.72845	1.5376
DPY19L3	0.272862	0.557791	0.344203	0.391619
DPYSL2	0.230364	0.868714	0.639066	0.579381
DPYSL3	0.682168	1.67368	0.46339	0.939744
DRAM1	0.561557	0.665495	0.98643	0.737827
DRP2	1.60838	1.88999	1.11904	1.53914
DSEL	1.24698	1.3649	0.673899	1.09526
DTX1	0.331752	0.461535	0.884163	0.55915
DUPD1	1.58571	1.76871	1.66155	1.67199
DUSP13	0.953506	1.42749	1.1024	1.16113
DUSP26	0.901131	1.95449	1.42972	1.42844
DUSP27	1.33089	1.92269	2.02615	1.75991
DYRK2	0.538085	0.477596	0.306365	0.440682
DYSF	1.48366	0.81631	1.59478	1.29825
EBF1	1.09574	1.33702	1.16128	1.19801
EBF2	1.65069	1.69464	1.80648	1.71727
EBF3	0.368264	0.64365	1.14	0.717305
ECM2	1.77913	1.82517	1.57927	1.72786
ECRP	0.799132	1.36275	1.5693	1.24373
ECSCR	0.749142	0.955949	0.916854	0.873982
EDA2R	1.32673	1.20167	1.47166	1.33335
EDNRA	1.74227	0.532865	1.34606	1.20706
EDNRB	0.600799	1.06677	0.968752	0.878774
EFEMP1	0.915274	0.616791	1.02782	0.853294
EFEMP2	1.58895	1.81246	1.00586	1.46909
EFHD1	0.618343	1.56268	0.942084	1.04103
EGFL6	0.730585	1.02768	0.815363	0.857876
EID1	0.471128	0.542697	0.212169	0.408665
EID2B	0.477838	0.973704	0.310265	0.587269
EIF2AK4	0.375335	0.115411	0.157754	0.216167
ELAVL4	0.318999	0.664151	1.08498	0.689377
ELMO1	0.63646	1.07257	0.518173	0.742402
ELMO2	0.206472	0.120847	0.329431	0.218917
ELN	0.725238	2.23326	1.49516	1.48455
ELTD1	0.91232	0.939719	1.03692	0.962988
EMCN	0.610775	1.1405	1.28714	1.01281
EMILIN1	1.97075	2.06008	1.28455	1.77179
EMILIN2	0.810352	1.03389	0.789246	0.877829
EMP3	1.11602	0.523645	0.716589	0.785418
EMR1	1.3786	0.715233	1.21528	1.10304
EMR2	0.806618	0.213963	1.14084	0.720475
EMR4P	0.345304	0.572913	1.26707	0.728429
EMX2	1.42093	1.41445	1.10306	1.31281
EMX2OS	1.21241	1.1608	1.37385	1.24902
ENC1	1.01228	0.540634	1.15365	0.902188
ENG	0.778419	0.799547	1.08259	0.886852
ENO3	0.681429	1.36463	0.951411	0.999156
ENOX1	1.02355	1.61518	0.903781	1.18084
ENPEP	1.54612	0.837718	1.08376	1.15587
ENPP1	1.4766	2.07109	0.845888	1.46453
ENPP2	0.570818	1.55947	1.70755	1.27928
ENTPD1	0.43892	0.731188	0.786514	0.652207
EPB41L2	0.378832	0.936707	0.488482	0.60134
EPDR1	1.43645	2.08201	0.491889	1.33678
EPHA3	1.50709	2.07536	1.79491	1.79245
EPHA5	0.469125	1.61833	0.711217	0.93289
EPHB2	0.972918	0.675339	0.755319	0.801192
EPYC	1.75376	5.00514	2.69525	3.15138
ERLEC1	0.2825	0.429271	0.109696	0.273823
ERMN	0.615345	1.41308	0.345558	0.791327
ERVV-2	0.930102	0.67298	0.883402	0.828828
ESAM	0.712378	0.803575	0.905238	0.807064
ESM1	0.9762	0.460424	0.353905	0.596843
ETS1	0.875609	0.409102	1.28494	0.856552
EVC	1.03491	0.554162	0.897333	0.828801
EVI2A	0.512737	1.20023	1.74891	1.15396
EXOC3L1	0.202023	0.210779	0.251369	0.22139
EXOC3L2	0.500996	0.502313	0.611008	0.538106
EXTL1	0.642681	1.93311	1.7624	1.44606
F10	0.396568	1.25892	0.828931	0.828139
F13A1	1.87089	1.90757	2.43901	2.07249
F2R	1.2291	0.87616	0.966256	1.02384
F2RL2	1.33527	1.20095	0.72267	1.0863
F2RL3	0.771775	0.517967	0.517065	0.602269
FABP3	0.73115	1.48858	1.24459	1.15477
FAM101B	0.917641	0.567747	0.536868	0.674085
FAM105A	0.197282	0.781688	0.861385	0.613452
FAM109B	0.227429	0.580588	0.27006	0.359359
FAM110B	0.838923	1.80863	0.757589	1.13505
FAM110D	0.284984	0.924847	0.984614	0.731482
FAM114A1	0.336354	0.206874	0.319863	0.287697
FAM115A	0.258966	0.164029	0.338784	0.253926
FAM124A	0.618096	0.866975	0.374453	0.619841
FAM124B	0.367702	0.755368	0.762485	0.628518
FAM131B	0.717515	1.11293	0.352943	0.727798
FAM134B	0.847907	1.2042	0.624094	0.892068
FAM13C	0.744189	1.3628	1.56731	1.22477
FAM155A	0.773472	1.26113	1.33311	1.12257
FAM160B1	0.244321	0.232757	0.207602	0.228227
FAM167B	0.601781	0.567849	0.337142	0.502257
FAM168A	0.533046	0.295527	0.299737	0.376103
FAM180A	0.992327	0.841767	0.603907	0.812667
FAM189A1	1.21797	1.8298	0.643023	1.23026
FAM196B	1.80873	0.868183	0.959903	1.21227
FAM198A	0.508557	1.68864	0.55021	0.915801
FAM198B	1.7669	1.68429	1.39535	1.61551
FAM19A1	0.649282	2.04866	0.906628	1.20152
FAM19A3	0.390518	1.23211	0.633126	0.751919
FAM19A5	0.999578	2.17146	0.928656	1.36656
FAM20A	0.653453	0.721569	1.25159	0.875536
FAM20C	0.960044	0.713149	0.653944	0.775712
FAM26E	1.90223	0.793295	1.29466	1.33006
FAM49A	0.479418	0.668267	0.685326	0.611004
FAM57B	0.552438	2.03103	0.929927	1.17113
FAM65A	0.591661	0.331437	0.361876	0.428325
FAM91A2	0.376882	0.211513	0.338813	0.309069
FAP	2.37741	1.18273	1.52395	1.6947
FAR2	0.244981	0.843252	0.353351	0.480528
FAT3	0.441225	2.26219	1.2613	1.32157
FAT4	0.494927	1.2673	1.5379	1.10004
FBLN1	0.438364	1.59129	0.84826	0.959305
FBLN2	1.2859	1.64253	1.13814	1.35552
FBLN5	0.976518	1.52787	1.45693	1.32044
FBLN7	1.36974	1.36113	1.48464	1.40517
FBN1	1.93085	1.91309	1.69727	1.84707
FBXL7	0.948532	1.77083	1.30501	1.34146
FBXO10	0.455238	0.284689	0.652424	0.464117
FBXO32	0.619883	1.01921	0.689693	0.77626
FBXO40	0.646456	2.02719	2.45023	1.70796
FCAR	1.42744	0.801183	1.13961	1.12274
FCER1G	0.691832	0.932664	1.4859	1.0368
FCGR1A	0.707015	1.2122	1.66751	1.19558
FCGR1B	0.736417	1.17864	1.66211	1.19239
FCGR1C	0.695993	1.20242	1.57306	1.15716
FCGR2A	1.22155	0.846656	1.51621	1.1948
FCGR2B	0.445309	1.03407	1.47796	0.985782
FCGR2C	0.7785	0.822036	1.64829	1.08294
FCGR3A	1.09761	1.22087	1.90628	1.40825
FCGR3B	0.818414	0.39153	1.5687	0.926214
FCGRT	0.290531	0.986023	0.702451	0.659668
FCN1	0.781732	1.56423	1.45663	1.26753
FCN3	0.306991	0.294275	0.411126	0.337464
FERMT2	1.63947	1.5134	0.665701	1.27286
FERMT3	0.309172	1.09956	1.43565	0.948125
FES	0.386471	1.0999	0.465633	0.650668
FFAR3	1.16447	0.881445	1.22622	1.09071
FGD5	0.780277	1.3065	1.31785	1.13488
FGF10	0.871827	2.77334	2.09659	1.91392
FGF16	1.83414	2.22422	1.25293	1.77043
FGF18	1.10321	2.04227	1.26143	1.46897
FGF5	2.61036	0.828764	2.57202	2.00372
FGF7	1.14637	2.28742	2.02336	1.81905
FGFR1	0.876721	1.67605	0.575246	1.04267
FGL2	0.467256	0.929428	2.02552	1.14074
FGR	0.320156	1.01847	1.26744	0.868688
FHL1	1.19351	1.2437	1.49575	1.31099
FHL3	0.673728	0.343478	0.614166	0.54379
FHL5	0.985534	1.25853	1.36294	1.20234
FHOD3	0.67085	0.918455	1.04799	0.879098
FIBIN	2.20936	2.15981	1.55406	1.97441
FILIP1	0.664888	1.87998	0.528305	1.02439
FILIP1L	1.36553	1.04254	1.25208	1.22005
FKBP10	1.32757	1.6343	0.371356	1.11108
FKBP11	0.30484	0.49446	0.478895	0.426065
FKBP14	1.17091	0.399741	0.300679	0.623778
FKBP7	1.4919	1.50757	0.866782	1.28875
FKBP9	1.05036	0.221006	0.240295	0.503886
FLI1	0.605734	0.971085	1.64749	1.07477
FLJ22447	1.51834	0.931353	0.675431	1.04171
FLJ26245	2.06364	1.34822	1.39194	1.60126
FLJ34503	0.52909	1.1848	0.846778	0.853556
FLJ38109	0.637953	0.346997	0.703642	0.562864
FLJ41200	1.38847	0.993635	0.934344	1.10548
FLJ41350	0.723884	0.557923	0.816208	0.699338
FLNC	1.54083	1.70153	1.80432	1.68223
FLT1	0.697706	0.676402	0.709295	0.694468
FLT4	1.15278	0.827914	1.46426	1.14832
FMN1	0.402143	0.360916	1.0289	0.597319
FMNL1	0.313913	0.789378	1.36812	0.823805
FMNL3	0.591004	0.812935	1.03318	0.812372
FMO1	0.461246	1.22293	1.53094	1.07171
FMOD	1.10048	1.28855	1.46444	1.28449
FMR1NB	1.07076	1.38602	1.33076	1.26251
FN1	3.10007	2.34753	1.7615	2.40304
FNDC1	2.35401	2.51503	1.91593	2.26165
FNDC3A	0.570829	0.342196	0.432309	0.448445
FNDC3B	0.669561	0.544105	0.463507	0.559058
FOLR2	1.20509	1.41106	1.84409	1.48675
FOXC2	1.75297	0.722424	1.09158	1.18899
FOXL1	1.42625	0.76064	0.549103	0.911996
FOXN3	0.194901	0.22804	0.292709	0.23855
FOXO1	0.447366	0.323458	0.410352	0.393725
FOXP1	0.434545	0.457376	0.920516	0.604145
FOXS1	1.07981	1.30878	0.683599	1.02406
FPR1	0.758349	0.959217	1.30483	1.00747
FPR2	1.16322	0.649317	0.966178	0.926239
FPR3	1.07776	1.06601	1.99501	1.3796
FRMD3	0.346225	0.577593	0.688783	0.537534
FRMD5	1.84817	0.859168	1.05749	1.25494
FRMD7	1.54383	2.10964	1.18255	1.61201
FRMPD4	1.10184	0.496877	0.547567	0.715427
FSD1L	0.657358	0.274575	0.250956	0.394296
FSD2	0.703277	1.23319	1.88693	1.27447
FSTL1	1.71588	1.4665	1.22203	1.46814
FTO	0.499705	0.256438	0.2876	0.347914
FUT11	0.478839	0.172288	0.253818	0.301648
FUT4	0.463383	0.745079	0.437929	0.548797
FUT8	0.606504	0.943232	0.457983	0.669239
FXYD1	0.691142	1.71699	1.12035	1.17616
FYB	0.58674	0.589435	1.5119	0.896026
FYN	0.735573	1.03675	0.945125	0.905815
FZD1	0.962121	1.28715	0.480209	0.909826
FZD2	1.14535	0.872387	0.55101	0.856249
FZD4	1.05056	0.831705	1.1442	1.00882
GAB2	0.299626	0.22566	0.486333	0.337206
GADD45B	0.59404	0.360819	0.800838	0.585232
GAL3ST4	0.396042	0.711998	0.262264	0.456768
GALC	0.442184	0.490422	0.568345	0.500317
GALNT10	0.976897	0.507261	0.883423	0.789194
GALNT2	0.747623	0.234775	0.345833	0.442744
GALNTL6	0.657715	1.47526	0.571932	0.901634
GANAB	0.250298	0.173862	0.142809	0.18899
GAS1	1.23897	1.13322	1.3627	1.24496
GAS6	0.895926	0.481968	0.885323	0.754406
GAS7	0.485003	0.56033	1.21086	0.752063
GATA6	0.610171	1.00341	0.54791	0.720498
GBGT1	0.589702	1.28418	0.644235	0.839372
GCG	1.57563	1.83	1.28461	1.56341
GCNT1	0.40355	0.702001	0.461756	0.522436
GDF3	0.691602	1.1518	1.38618	1.07653
GDF6	1.54823	1.60999	0.882006	1.34674
GDPD5	0.967787	1.20777	0.854404	1.00999
GEM	0.88642	1.21476	0.890837	0.997339
GFPT2	1.52416	0.839659	1.22444	1.19609
GFRA2	0.622987	0.850883	1.36489	0.946252
GGN	0.639767	0.287408	0.446147	0.457774
GGT5	1.22507	1.18541	1.04452	1.15167
GGTA1P	0.304121	1.13217	1.83255	1.08961
GHDC	0.230408	0.260891	0.422493	0.304597
GIMAP2	0.297488	0.585076	1.34639	0.742984
GIMAP4	0.281745	0.946052	1.72829	0.985363
GIMAP5	0.484148	0.954682	1.81188	1.08357
GIMAP6	0.306472	1.00902	1.76611	1.0272
GIMAP8	0.502426	0.917348	1.28373	0.901168
GIPC3	0.702039	0.921852	0.764233	0.796041
GIT2	0.170491	0.207423	0.53395	0.303955
GJA4	0.67461	1.19281	1.05757	0.974995
GJA5	1.02811	1.60119	1.58166	1.40365
GJC1	1.01202	0.524369	0.502396	0.679593
GJD4	0.685541	1.15041	0.389469	0.741807
GLB1	0.353106	0.308642	0.396771	0.35284
GLIPR1	1.35774	0.375819	0.835558	0.856371
GLIPR2	0.634946	0.510523	1.14853	0.764666
GLIS1	2.34335	0.865263	1.29872	1.50245
GLIS2	0.999121	0.929125	0.557642	0.828629
GLIS3	1.37285	1.40207	1.18588	1.32027
GLP2R	1.54756	0.808544	1.42181	1.25931
GLT25D1	0.573524	0.297856	0.181558	0.350979
GLT8D1	0.404812	0.502683	0.272219	0.393238
GLT8D2	2.00614	1.48546	1.40947	1.63369
GNA12	0.862321	0.16469	0.309269	0.445427
GNAI2	0.595932	0.359118	0.648884	0.534645
GNAO1	0.506109	0.389975	0.359478	0.418521
GNB4	0.489845	0.475345	0.211436	0.392208
GNG11	0.985273	0.794212	0.933102	0.904196
GNG2	0.448077	0.753389	1.35173	0.851067
GNS	0.4917	0.52797	0.435492	0.485054
GOLM1	0.706368	1.0642	0.882597	0.884388
GPBAR1	0.718267	0.569106	1.51512	0.934166
GPC4	1.2664	2.10213	0.645108	1.33788
GPC6	2.475	2.09716	1.67414	2.0821
GPD1	0.568526	1.39385	1.2281	1.06349
GPIHBP1	0.555547	1.52376	1.26073	1.11335
GPM6B	0.886343	0.69564	0.752606	0.778196
GPR116	0.918156	0.908665	1.04162	0.956147
GPR123	0.517235	1.32688	0.891719	0.911944
GPR124	1.37211	1.35648	1.28726	1.33862
GPR133	0.509445	1.57945	0.803174	0.964023
GPR137B	0.254845	0.259541	0.308784	0.27439
GPR141	0.839662	1.03659	1.92332	1.26652
GPR152	0.464194	1.33412	0.795186	0.864501
GPR162	0.911455	1.30037	0.596738	0.936186
GPR173	1.22602	1.88027	0.726424	1.27757
GPR176	1.15461	0.340792	0.396539	0.630647
GPR182	0.70529	0.612379	0.929098	0.748922
GPR183	0.451768	0.845733	1.46022	0.919239
GPR21	0.484934	1.07722	0.852473	0.804877
GPR34	0.831613	1.18112	1.76966	1.2608
GPR4	0.926222	0.791425	0.893925	0.870524
GPR65	0.34004	0.888702	1.74007	0.989604
GPR84	0.629691	0.661805	1.31989	0.870462
GPR85	0.45099	1.40933	0.323297	0.727873
GPR88	1.14332	2.00624	2.10285	1.7508
GPR97	0.867971	0.321605	1.15546	0.781677
GPRIN3	0.500047	1.16043	1.98906	1.21651
GPX7	0.903465	1.26842	0.391272	0.854385
GPX8	1.54754	1.04609	0.877198	1.15694
GRAMD1A	0.436464	0.772679	0.291798	0.500314
GRAMD1B	1.04701	0.644105	1.29704	0.996052
GRAPL	0.317645	0.741399	1.03838	0.699142
GREM1	1.78789	1.20219	1.00377	1.33128
GRIA3	2.02852	0.804984	1.35356	1.39569
GRID1	1.03078	1.10347	0.661506	0.931921
GRIN2B	0.547334	1.18622	0.730119	0.821224
GRIP2	0.752706	0.484413	1.54167	0.926262
GRM2	0.473079	0.992696	0.875449	0.780408
GRM4	1.31746	0.97594	0.75653	1.01664
GRP	1.83419	1.54511	0.791828	1.39038
GSC	1.42456	1.70445	0.567946	1.23232
GTSF1	1.32863	0.665974	1.08939	1.028
GUCA1A	1.3448	1.28417	0.457608	1.02886
GUCY1A2	1.4658	0.900849	1.17822	1.18162
GUCY1A3	1.13377	1.30168	0.96398	1.13314
GUCY1B3	0.4028	1.38519	0.717777	0.835256
GXYLT2	1.48601	1.66778	1.37393	1.50924
H6PD	0.165947	0.675744	0.40679	0.41616
HABP4	0.594836	0.524223	0.231766	0.450275
HAND2	0.513094	1.73562	1.63522	1.29465
HAPLN1	0.650531	0.318084	0.38813	0.452248
HAPLN3	0.27662	0.601366	1.03426	0.637416
HAR1B	0.596389	1.07597	0.439394	0.703917
HAS1	2.51756	1.02009	1.48346	1.67371
HAS2	1.43335	0.931501	0.591071	0.985306
HAVCR2	0.592382	0.935261	1.57669	1.03478
HCRTR2	0.625624	1.68075	1.01089	1.10576
HDAC7	0.283149	0.120229	0.508905	0.304095
HDAC9	0.771127	0.290026	0.769573	0.610242
HDX	0.636557	1.11213	0.565149	0.771279
HECTD2	0.168224	0.248115	0.194476	0.203605
HECW1	1.73949	0.960001	0.452738	1.05074
HECW2	0.358409	0.848402	0.747661	0.65149
HEG1	0.863187	0.822052	0.873796	0.853012
HELB	0.277078	0.340295	0.379167	0.33218
HEPH	1.46778	1.5811	1.0639	1.37093
HEXA	0.573282	0.363486	0.412879	0.449883
HEXB	0.409685	0.189173	0.336767	0.311875
HEY2	0.624483	1.04145	0.635739	0.767224
HEYL	1.62351	1.25892	0.768286	1.2169
HFE2	1.5987	1.68087	2.12156	1.80038
HGC6.3	0.487624	1.51727	1.57686	1.19392
HGF	1.01134	2.25592	1.88888	1.71871
HHATL	1.82352	1.88638	1.75762	1.82251
HHIPL1	1.80106	1.79191	0.957322	1.51677
HIC1	1.26262	1.19007	1.16945	1.20738
HIGD1B	0.349003	0.678963	0.439889	0.489285
HILS1	1.5098	1.3155	1.51636	1.44722
HIPK4	0.396974	0.684207	0.58963	0.556937
HIVEP3	0.31949	0.524388	1.03537	0.626417
HK3	0.862182	1.2939	1.28965	1.14858
HLA-DPA1	0.349311	0.781725	2.13065	1.08723
HLA-DQA1	0.306438	0.931192	2.02818	1.0886
HLA-DRB1	0.308592	0.660089	2.02957	0.999417
HLA-DRB6	0.32369	0.759109	2.09446	1.05909
HLX	0.916322	0.90642	0.903501	0.908748
HMCN1	1.8077	1.76712	1.7221	1.76564
HMG20A	0.106856	0.106677	0.158108	0.12388
HMGCLL1	0.877575	2.325	0.927997	1.37686
HMGXB3	0.349038	0.112032	0.151519	0.204196
HMP19	1.18603	0.868862	0.795893	0.950261
HNMT	0.715069	1.48265	1.1216	1.10644
HPCAL4	0.716837	0.970396	0.583578	0.756937
HRC	1.23522	1.90718	1.79633	1.64624
HRH2	1.06454	1.19338	1.29253	1.18349
HS3ST2	0.716724	2.33434	1.16461	1.40523
HS3ST3B1	0.512686	0.299483	0.399078	0.403749
HSD11B1	0.601686	1.53072	0.819427	0.983945
HSD17B14	0.488046	1.27985	0.550987	0.772962
HSPA12B	1.17562	1.36594	1.12685	1.2228
HSPB2	0.848601	1.46926	0.735672	1.01784
HSPB6	0.859293	1.77529	1.54928	1.39462
HSPB7	1.44529	1.86671	2.05978	1.7906
HSPG2	0.641108	0.955596	0.943966	0.84689
HTR1B	1.45815	1.19939	0.863679	1.17374
HTR2A	1.207	1.93983	1.14749	1.43144
HTRA1	1.95136	0.618059	1.11059	1.22667
HTRA3	1.63537	1.60954	0.653936	1.29961
HYAL2	0.422707	0.423989	0.361807	0.402834
HYOU1	0.456069	0.194349	0.161989	0.270802
IBSP	1.91557	1.83057	0.620945	1.4557
ICAM1	0.30889	0.812259	1.15097	0.757373
ID3	0.651364	0.40119	0.467735	0.506763
IFFO1	0.615573	1.12651	1.18062	0.974234
IFI30	0.431313	0.570053	1.02012	0.67383
IFITM2	0.580214	0.528016	0.630161	0.579464
IFNAR2	0.158137	0.36706	0.392433	0.305877
IGDCC3	0.781968	1.24135	0.71566	0.912992
IGDCC4	1.31804	1.5784	1.56349	1.48665
IGF1	1.11303	2.08277	1.33244	1.50941
IGF2	1.265	1.34634	0.897635	1.16966
IGFBP4	0.673905	1.39886	0.59812	0.890294
IGFBP7	1.0937	0.882964	0.826653	0.93444
IGLON5	1.05805	0.386738	0.665517	0.703434
IGSF21	1.40044	1.1599	1.2983	1.28621
IGSF23	1.1588	0.550034	0.592194	0.767011
IGSF6	0.602904	1.09148	1.66858	1.12099
IKBIP	0.827193	0.433719	0.386096	0.549003
IL10	0.896777	0.627961	1.68341	1.06938
IL12RB1	0.489024	0.448395	2.12689	1.02144
IL13RA2	2.36332	1.02621	2.22525	1.87159
IL17RA	0.298457	0.120015	0.142697	0.187056
IL18BP	0.5083	0.433351	1.47753	0.806393
IL1R1	0.711302	0.786054	0.862855	0.786737
IL27	0.360014	0.698197	1.32296	0.793723
IL2RA	0.519667	0.94114	1.61695	1.02592
IL32	0.538703	0.686148	1.07365	0.766166
IL3RA	0.235581	0.781972	0.712689	0.576748
IL7R	1.21155	0.83539	1.15338	1.06677
IMPG2	0.248465	0.441361	0.740815	0.47688
INPPL1	0.559883	0.493849	0.179657	0.41113
INSC	1.53302	0.437801	0.534367	0.835063
INSR	0.205872	0.716534	0.401857	0.441421
INSRR	0.444795	1.00238	1.32443	0.923867
IP6K3	1.78533	2.1845	1.76366	1.91116
IQGAP2	0.522605	0.970523	1.58895	1.02736
IQSEC1	0.346912	0.59399	0.670019	0.536973
IQSEC3	0.701704	1.0119	1.09684	0.936813
ISLR	1.79101	1.85891	0.980711	1.54354
ISM1	0.834762	0.578789	1.25727	0.890274
ITGA1	1.34095	0.99664	0.981358	1.10632
ITGA10	1.09651	1.18754	0.960096	1.08138
ITGA11	2.3068	2.36947	1.48103	2.05243
ITGA4	0.854374	1.33671	0.96285	1.05131
ITGA5	1.78545	0.373288	0.805311	0.988017
ITGA7	1.15262	1.43582	1.47505	1.3545
ITGA8	0.345561	1.19491	1.82036	1.12028
ITGA9	0.494728	1.10059	1.32744	0.974251
ITGAX	0.547485	1.00105	1.09162	0.880052
ITGB1BP2	0.803545	1.23667	1.08649	1.04224
ITGB2	0.560012	1.29545	1.54371	1.13306
ITGB3	1.62436	1.53622	1.24334	1.46797
ITGB5	0.650791	0.378239	0.341366	0.456799
ITGBL1	1.65843	2.7685	1.29937	1.90877
ITIH3	1.02288	1.11123	1.58133	1.23848
ITIH4	1.60192	1.67666	1.55302	1.61053
ITM2C	0.407115	0.848376	0.221115	0.492202
ITPRIPL2	0.219559	0.386332	0.262268	0.289386
ITSN1	0.387605	0.230968	0.291584	0.303386
JAM2	0.995032	1.53448	1.55211	1.36054
JAM3	1.31569	1.29055	0.860055	1.15543
JAZF1	0.43239	0.649202	0.522817	0.534803
JDP2	0.458883	0.238417	0.55972	0.419007
JPH2	1.60675	1.03449	1.80858	1.48327
KAL1	0.622712	0.943034	0.659882	0.741876
KANK2	0.846438	0.929715	1.08302	0.953057
KATNAL1	0.68089	0.253294	0.265799	0.399994
KCNA1	1.5035	2.25119	1.46355	1.73941
KCNA6	1.7847	2.39024	0.546266	1.57374
KCNA7	0.707378	1.63862	1.45537	1.26712
KCNB1	1.72045	1.82586	1.84659	1.79763
KCND2	1.58876	1.62491	1.04213	1.4186
KCNE1L	0.964937	0.514498	1.23783	0.905754
KCNE4	1.75202	1.57802	1.28489	1.53831
KCNF1	1.77855	0.672114	0.722271	1.05764
KCNIP1	1.0549	0.903745	0.736868	0.898504
KCNJ5	0.528175	1.18743	1.76789	1.16117
KCNJ6	0.921626	1.94232	1.09953	1.32116
KCNJ8	1.23641	1.32826	1.17933	1.248
KCNK13	0.343665	0.965142	0.50808	0.605629
KCNK17	0.90415	1.15566	1.4903	1.18337
KCNK3	1.25654	1.34874	0.409634	1.00497
KCNMA1	0.647468	0.831775	0.896366	0.79187
KCNMB1	0.728471	0.977571	1.34189	1.01598
KCNN2	0.682535	0.896565	0.778799	0.785966
KCNN3	0.815182	1.51049	1.13736	1.15434
KCNN4	0.450921	0.738945	0.477517	0.555794
KCNT1	0.757619	1.51323	0.512968	0.92794
KCTD12	0.881248	0.596463	0.962255	0.813322
KCTD17	0.764603	0.712051	0.362011	0.612888
KDELC1	1.08517	0.597707	0.320791	0.66789
KDELR3	1.5255	1.07978	0.565346	1.05687
KDR	0.669508	0.873123	1.25408	0.932237
KERA	2.30901	3.31036	2.36024	2.65987
KIAA0226L	0.313434	1.33385	1.67452	1.10727
KIAA0247	0.210163	0.227521	0.44064	0.292775
KIAA0355	0.252115	0.185342	0.378784	0.27208
KIAA0408	0.87913	1.81131	1.41833	1.36959
KIAA0754	0.46983	1.26482	0.952623	0.895757
KIAA1024	1.16365	1.18726	0.736006	1.02897
KIAA1210	0.963508	1.01738	0.638785	0.873225
KIAA1462	1.46906	1.56368	1.39334	1.47536
KIAA1614	0.342809	0.439284	0.330681	0.370925
KIAA1755	0.930737	1.91476	1.39621	1.4139
KIF26B	1.57607	1.09515	0.874787	1.182
KIRREL	1.36463	0.351532	0.621896	0.779352
KIRREL3	0.459922	1.70691	0.737308	0.968047
KISS1	1.50528	2.10262	1.1141	1.574
KLF17	1.41534	1.7854	1.34143	1.51406
KLF2	0.364254	0.980921	1.08358	0.809585
KLF9	0.407963	0.863333	0.536158	0.602485
KLHL30	1.59736	1.728	1.50011	1.60849
KLHL31	1.26184	1.20883	1.05129	1.17399
KLHL33	0.652402	1.73295	1.40907	1.26481
KLHL38	0.947484	0.903059	1.15875	1.0031
KLHL4	2.31083	0.514225	0.538038	1.12103
KMO	0.755417	0.859697	1.22233	0.945816
KRT81	1.84242	1.86181	1.30967	1.6713
KRTAP2-1	2.33325	1.27614	0.980077	1.52982
KRTAP2-2	1.47308	1.83288	1.07956	1.46184
KRTAP2-4	1.71573	1.18288	1.59439	1.49767
L1CAM	2.49936	0.907897	1.15603	1.5211
L3MBTL3	0.585068	0.30533	0.383334	0.424577
LAIR1	0.735789	1.22658	1.67469	1.21235
LAMA2	1.04318	1.56857	1.35075	1.32083
LAMA4	1.67517	1.26921	1.28901	1.41113
LAMB1	1.23017	0.602467	0.893679	0.908772
LAMB2	0.922246	0.969811	0.713957	0.868671
LAMC1	0.856179	0.461221	0.347667	0.555022
LAMP5	1.872	1.18156	1.14964	1.40106
LAPTM5	0.509071	1.16869	1.34975	1.00917
LAT2	0.289676	0.7789	1.02966	0.699411
LATS2	0.78462	0.314059	0.823301	0.64066
LBH	0.418228	0.929618	0.337848	0.561898
LBP	1.62845	1.67372	1.87924	1.72714
LBX1	0.637764	0.936433	1.30194	0.958711
LCN1	3.49304	1.07042	2.43422	2.33256
LCP1	0.307064	0.809156	1.26015	0.792123
LCP2	0.444547	0.806273	1.65635	0.969057
LCTL	1.08556	1.13306	1.02313	1.08058
LDB2	0.925933	1.09425	1.18529	1.06849
LDB3	0.540233	1.66952	1.95183	1.38719
LEFTY2	0.555891	1.27273	0.94135	0.923324
LEPRE1	1.5136	0.960993	0.856661	1.11042
LEPREL2	1.64858	1.6885	0.441164	1.25941
LGALS1	1.63966	0.578444	0.558974	0.925694
LGMN	0.543735	0.434741	0.670326	0.549601
LGR5	0.747797	1.88402	0.950955	1.19426
LHB	1.50654	0.650985	0.826658	0.994728
LHFP	1.13251	0.833951	1.2708	1.07909
LHFPL2	0.894659	0.571062	0.987524	0.817748
LHFPL5	0.570951	0.423569	0.52805	0.507523
LHX8	1.28265	1.59746	1.19014	1.35675
LIF	1.64928	1.94819	0.609154	1.40221
LILRA1	0.549008	1.14915	1.77377	1.15731
LILRA2	0.547333	1.06696	1.30148	0.971923
LILRA3	1.44276	0.698093	1.59607	1.24564
LILRA5	0.868128	0.690378	0.9302	0.829569
LILRA6	1.04333	0.988561	1.53941	1.19043
LILRB1	0.571729	1.16588	1.70952	1.14904
LILRB2	0.93378	0.890084	1.82393	1.21593
LILRB3	0.744962	0.855906	1.29996	0.966943
LILRB4	0.702824	1.47092	1.59113	1.25496
LILRB5	1.06252	0.915399	1.93852	1.30548
LIMCH1	0.87415	0.758685	0.712653	0.781829
LIMS1	0.621034	0.267328	0.169326	0.352563
LIMS2	0.792872	1.36007	0.271109	0.808018
LINC00052	3.15623	0.663228	0.928289	1.58258
LINC00085	0.449903	0.445505	0.36345	0.419619
LINC00152	1.14173	0.382608	0.314862	0.613068
LINC00163	2.03985	0.646578	0.732702	1.13971
LINC00242	0.49536	0.687327	1.09612	0.759604
LINC00310	0.880207	0.751891	0.687517	0.773205
LINC00312	0.365751	0.966386	0.25151	0.527882
LINC00327	0.498145	1.32905	0.446266	0.757819
LINC00341	0.288432	0.747448	0.93187	0.655917
LINC00460	2.54517	0.395385	0.585845	1.17547
LINC00473	0.964806	0.662288	1.64922	1.0921
LINC00514	0.974824	0.675938	0.390539	0.680434
LINC00547	0.832099	1.33766	0.916733	1.02883
LINC00574	0.346747	1.01211	1.05103	0.803294
LIPA	0.655945	0.386564	0.807188	0.616566
LIPC	1.60922	0.637945	2.34329	1.53015
LIX1L	0.760465	0.79451	0.897469	0.817481
LMCD1	0.991481	1.5146	0.886913	1.131
LMOD1	1.07933	1.69738	1.16453	1.31375
LMOD2	1.30327	1.68051	2.1268	1.70352
LMOD3	1.02389	1.92212	2.06445	1.67015
LOC100126784	0.733334	0.390755	1.42217	0.848754
LOC100128054	1.03064	2.01068	0.795532	1.27895
LOC100128164	0.743957	1.33353	1.51171	1.1964
LOC100129034	0.526634	0.895125	0.715995	0.712584
LOC100130872	0.362501	1.01349	0.615	0.663663
LOC100131234	0.651261	0.6083	1.11452	0.791361
LOC100131655	0.205579	0.48661	0.600604	0.430931
LOC100132707	0.283558	0.35345	0.492956	0.376655
LOC100134259	1.34434	0.767399	0.768139	0.95996
LOC100287036	0.857257	0.288201	0.549242	0.5649
LOC100288346	1.66311	1.12808	1.28179	1.35766
LOC100498859	0.931811	0.474397	1.33883	0.915011
LOC100499489	0.346855	0.938202	0.475851	0.586969
LOC100505622	0.645539	0.914745	1.01928	0.859853
LOC100505806	0.462636	0.61194	0.573699	0.549425
LOC100505812	0.161695	0.251748	0.727221	0.380221
LOC100506013	1.04699	1.1855	1.41524	1.21591
LOC100506368	0.610639	0.520452	0.325701	0.485597
LOC100506388	1.42683	1.3254	1.76307	1.5051
LOC100506394	1.18029	0.579467	0.679983	0.813247
LOC100506451	1.11302	0.922063	0.715076	0.916721
LOC100507156	0.530542	1.22264	1.10701	0.953396
LOC100507254	0.942942	1.08864	0.896792	0.976124
LOC100507537	0.931548	1.48597	2.01281	1.47677
LOC100507632	0.979795	1.03274	1.3055	1.10601
LOC100616530	0.536527	0.770992	0.675974	0.661164
LOC145820	0.452895	0.836305	0.972564	0.753921
LOC150622	0.890983	1.47868	1.16804	1.17924
LOC158376	0.819206	0.51776	0.602161	0.646376
LOC257358	0.54323	0.690951	0.599045	0.611075
LOC283867	1.22619	3.16945	1.09367	1.82977
LOC284648	0.397157	1.61387	0.603388	0.871472
LOC284688	1.97534	1.23455	1.22116	1.47701
LOC285419	0.561777	1.0334	0.994551	0.863243
LOC285696	0.950993	0.777238	0.528765	0.752332
LOC339524	0.628226	1.35658	1.08055	1.02178
LOC344595	0.661607	0.424856	0.495479	0.527314
LOC388692	0.376965	0.280564	0.679945	0.445825
LOC388849	0.890659	0.819752	0.380028	0.696813
LOC388948	0.830295	0.480218	0.444548	0.58502
LOC389033	0.946034	1.69378	0.973557	1.20446
LOC390660	1.25304	0.705062	0.863077	0.940394
LOC392364	1.50994	2.40157	1.95911	1.95687
LOC400043	0.432584	1.23601	0.543189	0.73726
LOC400456	0.672745	0.749668	1.20862	0.877011
LOC400548	0.471759	1.06009	0.751946	0.761266
LOC400940	1.84418	1.70769	1.30479	1.61889
LOC441204	0.807436	1.74115	0.854902	1.1345
LOC644189	0.308958	0.771869	0.346884	0.475904
LOC646938	0.818472	0.316698	1.07465	0.736607
LOC646999	1.19018	0.509047	0.891708	0.863645
LOC653513	1.51698	1.52814	1.72973	1.59162
LOC653653	0.396379	0.63027	0.299924	0.442191
LOC653786	0.374163	1.56496	0.872688	0.937272
LOC728084	1.52974	0.86453	1.05707	1.15045
LOC728875	0.435386	0.306355	0.22287	0.321537
LOC729177	1.17642	1.23546	0.865198	1.09236
LOC729950	1.03345	0.964819	1.19285	1.0637
LOC729987	2.6205	0.751178	2.43293	1.93487
LOC90499	1.48936	2.54381	1.04962	1.69427
LOC92249	0.438866	0.314212	0.388013	0.380363
LONRF3	0.524281	1.03916	0.432977	0.665472
LOX	0.836087	1.03111	0.778209	0.881802
LOXHD1	0.809045	0.276517	0.794986	0.626849
LOXL1	1.03763	1.74701	0.902772	1.22914
LOXL2	2.07651	1.19331	0.885148	1.38499
LOXL3	1.0297	1.27166	0.653852	0.98507
LPAR1	0.71235	1.03812	0.279829	0.676767
LPAR4	1.30633	1.5835	1.36805	1.41929
LPL	0.897397	1.55204	1.32899	1.25948
LPPR4	0.882225	0.6882	0.992059	0.854161
LPXN	0.443204	0.635452	1.33874	0.8058
LRCH1	0.546942	0.169147	0.395738	0.370609
LRCH2	1.58974	1.59038	1.23962	1.47325
LRFN3	0.324324	0.177043	0.294073	0.265147
LRFN5	0.969645	2.04726	0.882557	1.29982
LRP1	0.680517	0.854051	0.641502	0.725357
LRRC14B	0.576483	1.71759	1.45665	1.25024
LRRC15	2.44013	2.41026	1.97038	2.27359
LRRC17	2.71722	2.17072	1.44766	2.11186
LRRC25	0.681536	1.13892	1.57083	1.13043
LRRC30	1.37223	2.02366	2.3332	1.9097
LRRC32	1.45474	1.36509	1.26115	1.36033
LRRC33	0.281887	1.15218	1.39035	0.94147
LRRC39	1.41015	1.45839	1.69367	1.52074
LRRC66	0.551192	1.06253	1.01894	0.877555
LRRC70	0.283234	0.685579	0.500311	0.489708
LRRN3	0.700709	0.507296	0.901057	0.703021
LRRN4	1.76262	0.843802	0.612325	1.07291
LRRN4CL	0.504431	1.17439	0.967391	0.88207
LTBP2	1.32598	0.862584	1.29798	1.16218
LUM	1.42002	1.21833	0.963206	1.20052
LUZP4	1.48172	1.42363	1.31116	1.4055
LY86	0.359445	1.30473	1.54677	1.07031
LY96	0.258556	0.537531	0.320414	0.372167
LYVE1	1.18656	1.10478	0.929403	1.07358
LZTR1	0.556808	0.273445	0.215271	0.348508
LZTS1	0.6543	1.48231	1.03079	1.0558
M1	1.40451	1.62111	1.6732	1.56627
MAB21L2	1.91668	1.71916	1.37768	1.67117
MAG	0.516161	0.750372	0.617068	0.627867
MAGEB18	1.86076	1.32557	1.29253	1.49296
MAGEC2	3.26957	2.97226	1.92867	2.7235
MAGED1	0.521141	0.811891	0.231607	0.521546
MAGED2	0.539419	0.680003	0.40618	0.541867
MAGEE2	0.559601	1.21768	0.671278	0.816186
MAGEH1	0.847946	1.23219	0.493562	0.857898
MAGEL2	2.23787	2.14039	1.80391	2.06072
MAGI2-AS3	1.17693	1.71853	1.44297	1.44614
MAMDC2	1.15807	1.071	1.93828	1.38912
MAML2	0.315581	0.521313	0.514723	0.450539
MAN1A1	1.14003	0.386829	1.57474	1.03387
MAN2B2	0.334458	0.219148	0.529609	0.361072
MAP1A	1.78002	1.91366	0.901903	1.53186
MAP3K12	0.482096	1.00974	0.358894	0.616911
MAP3K3	0.32468	0.481961	0.700983	0.502541
MAP6	0.925798	1.43812	0.396911	0.920276
MAPRE2	0.550397	0.400303	0.557254	0.502651
MAPT	0.516334	1.3792	1.0582	0.984578
2017-03-01	0.448925	0.907525	1.13517	0.830541
2017-03-04	1.53955	0.95871	1.1801	1.22612
MARVELD1	1.09162	0.358389	0.416923	0.622309
MAS1	1.43355	1.08373	1.46913	1.3288
MAS1L	0.801555	1.33638	2.15775	1.4319
MAST2	0.303161	0.349084	0.271461	0.307902
MATN1	0.547125	0.262508	0.69665	0.502094
MATN3	2.30363	1.63493	0.515246	1.4846
MB	0.747145	1.53347	1.63771	1.30611
MBD5	0.288357	0.295408	0.448974	0.344247
MBTPS1	0.161797	0.185593	0.124851	0.157414
MCAM	0.786562	0.515405	0.440937	0.580968
MCF2	1.38282	1.59569	0.610342	1.19628
ME3	0.417364	0.964741	0.805179	0.729095
MEF2C	1.34629	1.72553	2.09706	1.72296
MEF2D	0.34128	0.30218	0.417478	0.353646
MEG3	1.72681	1.0534	0.989069	1.25643
MEG8	1.65049	0.493679	0.970065	1.03808
MEGF8	0.176775	0.496671	0.261217	0.311555
MEIS3	1.60182	1.27263	0.315569	1.06334
MEIS3P1	0.738625	1.21146	0.525747	0.825278
MEOX2	1.08007	1.87263	1.62669	1.52647
MEPE	1.29722	0.890063	0.635189	0.940825
METTL11B	1.8952	1.44051	0.629996	1.3219
MFAP2	1.67546	0.621336	0.584029	0.960273
MFAP4	0.999761	2.05538	1.77533	1.61016
MFAP5	2.34477	0.499015	0.763502	1.20243
MFGE8	0.87603	0.326555	0.663648	0.622078
MGAM	1.26296	1.18925	1.1417	1.19797
MGAT1	0.339767	0.241655	0.417614	0.333012
MGAT5B	1.31404	1.14369	1.17267	1.21013
MGC16121	1.06212	0.364444	0.461586	0.629385
MGP	1.18917	2.20411	1.46293	1.61874
MGRN1	0.192606	0.170106	0.350985	0.237899
MIA-RAB4B	1.39452	1.62304	1.67687	1.56481
MICAL1	0.40326	0.20462	0.726356	0.444746
MICAL2	1.72184	0.432256	1.04146	1.06519
MICB	0.332724	0.440461	0.628246	0.467144
MICU1	0.164136	0.167689	0.12503	0.152285
MILR1	0.459433	1.10342	1.62478	1.06255
MIR100HG	0.911353	1.28874	1.22262	1.1409
MIR133B	2.33974	1.31376	2.41962	2.02437
MIR143HG	1.34195	1.35033	1.04365	1.24531
MIR181A2HG	0.936357	0.470378	0.492999	0.633245
MIR199A1	0.62743	0.574564	0.785791	0.662595
MIR3117	1.86018	1.56671	1.09864	1.50851
MIR3605	0.654812	0.370976	0.742135	0.589307
MIR4635	0.638585	1.45854	0.472416	0.856513
MIR4649	1.76158	1.64357	1.08323	1.49613
MIR497HG	0.471361	1.07702	0.812905	0.787095
MIR568	0.542335	1.26426	1.13356	0.980052
MITF	0.500576	1.5156	1.12462	1.04693
MME	1.46449	1.50639	0.747613	1.2395
MMP11	2.02689	1.75215	0.754574	1.5112
MMP12	1.49377	0.951136	1.55121	1.33204
MMP13	2.85082	0.833842	2.05564	1.91343
MMP14	1.2589	0.701787	0.87034	0.943676
MMP16	2.19298	1.43171	1.52143	1.71538
MMP19	0.65496	0.903964	1.23366	0.93086
MMP2	2.05394	1.51608	1.53026	1.70009
MMP23B	0.623348	1.03146	0.477577	0.710795
MMP7	0.943036	1.4034	0.958433	1.10162
MMP8	1.88778	2.17733	0.981258	1.68213
MMP9	1.59363	0.873093	0.728313	1.06501
MMRN1	0.416055	0.998934	2.066	1.16033
MMRN2	0.420007	0.297848	0.744282	0.487379
MNDA	0.620193	0.963417	1.69335	1.09232
MOCS1	0.785341	0.523317	0.484578	0.597745
MOGAT2	0.703786	0.950036	1.99715	1.21699
MPDZ	0.96422	1.40214	0.471573	0.945979
MPEG1	0.465347	1.01958	2.03874	1.17456
MPO	0.534056	1.41907	0.583172	0.845432
MPP1	0.793888	0.610029	0.844234	0.749384
MPZ	0.58116	1.42819	0.963965	0.991105
MRAP	0.517961	0.780355	0.744319	0.680878
MRAS	1.19943	1.54778	1.30891	1.35204
MRC1	1.52866	1.18278	1.79091	1.50078
MRC2	1.45778	1.32019	1.0232	1.26706
MRGPRF	1.27979	1.14665	0.872558	1.09967
MRO	0.878684	1.55496	0.796018	1.07655
MRVI1	0.833646	0.789661	0.976759	0.866689
MS4A14	0.654448	0.758478	1.4139	0.942275
MS4A4A	1.10943	1.4004	1.75456	1.42146
MS4A6A	0.686341	1.17237	1.78189	1.21353
MS4A6E	1.20237	1.2663	1.70674	1.3918
MS4A7	0.971412	1.07712	1.75527	1.26793
MSC	1.73809	1.11659	0.318324	1.05767
MSR1	1.28538	1.48216	1.64644	1.47132
MSRB3	1.84328	1.58227	0.929347	1.45163
MT1A	1.07795	1.26749	1.15729	1.16758
MT1F	0.778061	0.488412	0.402742	0.556405
MT1L	2.13983	0.68234	0.792647	1.20494
MURC	1.8029	1.88567	2.42278	2.03711
MUSK	1.72159	1.82483	1.55973	1.70205
MUSTN1	1.72323	1.6443	1.90584	1.75779
MXRA5	2.05496	1.77224	1.782	1.86973
MXRA8	1.84563	1.82255	1.09916	1.58911
MYADM	1.3746	0.532373	0.684175	0.863717
MYADML2	1.03151	1.63277	1.42339	1.36256
MYBL1	0.343147	0.388302	0.592001	0.44115
MYBPC1	0.878484	1.9551	2.56642	1.8
MYBPC2	1.59366	2.17454	1.90775	1.89198
MYBPH	2.36343	1.83235	1.84599	2.01392
MYCT1	0.971107	0.736845	1.32121	1.00972
MYF5	2.54726	1.43974	2.05673	2.01458
MYF6	0.945853	1.48235	1.79947	1.40922
MYH1	1.71075	1.59905	0.989382	1.43306
MYH13	1.53879	1.51737	1.23077	1.42898
MYH16	1.29876	0.980783	0.570125	0.949888
MYH2	1.07426	1.67249	2.18583	1.64419
MYH3	2.44305	1.76161	2.08992	2.0982
MYH4	1.06226	1.29258	1.04208	1.13231
MYH6	1.00092	1.27487	2.12169	1.46583
MYH7	1.22823	1.77503	2.53891	1.84739
MYH8	2.67074	2.01663	2.22707	2.30481
MYL2	1.11852	1.72677	2.25595	1.70041
MYL3	1.30783	2.49408	2.52444	2.10878
MYL4	3.02523	2.05005	1.79391	2.28973
MYL9	1.75249	1.83296	0.866345	1.48393
MYLK2	0.591509	1.48573	1.08442	1.05389
MYLPF	1.46193	1.49938	1.48678	1.4827
MYO18B	1.44049	1.98997	1.52895	1.65314
MYO1F	0.265796	0.93167	1.47104	0.889502
MYO9B	0.306665	0.221174	0.390682	0.306174
MYOCD	0.94625	1.18472	1.48464	1.2052
MYOD1	1.5023	2.06487	1.18232	1.58316
MYOG	2.05537	1.68434	1.79805	1.84592
MYOM1	0.529058	1.71758	1.86842	1.37169
MYOM2	0.628106	1.18839	0.73935	0.85195
MYOM3	1.30939	0.565193	1.58097	1.15185
MYOT	0.952064	1.737	2.15737	1.61548
MYOZ1	1.22469	1.77991	1.74986	1.58482
MYOZ2	1.42648	1.78024	2.25133	1.81935
MYOZ3	0.821231	1.63901	1.61471	1.35832
MYPN	1.34508	1.879	2.19255	1.80555
MYT1L	1.14064	1.51391	1.14934	1.26796
NAA11	2.31336	3.04298	1.84108	2.39914
NAALADL1	0.41949	1.11314	0.510507	0.681046
NAGA	0.148417	0.482821	0.260806	0.297348
NAIP	0.42533	0.833969	1.3182	0.859165
NALCN	1.41599	2.1566	0.45608	1.34289
NAP1L3	1.80358	2.27192	1.37897	1.81816
NBL1	0.681535	0.578994	0.916574	0.725701
NBN	0.157574	0.12844	0.23107	0.172361
NCAM1	2.25277	2.03019	2.10786	2.13028
NCKAP1L	0.336171	1.15877	1.88816	1.1277
NCKAP5L	0.789353	0.501748	0.375952	0.555684
NCOR2	0.367933	0.366314	0.323303	0.352517
NDNF	1.0426	1.74764	1.20608	1.33211
NDNL2	0.310397	0.273171	0.191537	0.258368
NEB	1.15097	2.12773	1.91049	1.72973
NEGR1	1.57539	1.93496	1.00708	1.50581
NEK6	0.824522	0.631542	0.514492	0.656852
NEK9	0.271177	0.223682	0.227749	0.240869
NES	1.49029	1.3023	0.921554	1.23805
NEXN	1.31409	1.06659	1.70294	1.36121
NFATC2	0.630017	1.09953	1.61167	1.11374
NFATC4	1.0523	1.18163	0.552531	0.928819
NHSL2	0.990655	1.73505	1.58619	1.4373
NID1	1.59776	0.623658	0.626792	0.949402
NID2	1.98956	1.49555	1.42062	1.63524
NIM1	0.326168	0.760576	0.447217	0.51132
NINJ2	0.551762	0.437777	0.422673	0.470737
NKD1	1.48757	0.700233	0.910596	1.0328
NKX3-2	1.4763	2.29094	1.35966	1.70897
NLGN2	0.722925	0.773942	0.283244	0.59337
NLRC4	0.514519	0.760794	1.03922	0.771511
NLRP12	0.666277	1.0106	1.00679	0.894554
NMNAT2	0.829919	0.603323	0.998049	0.81043
NNAT	1.02535	1.32461	1.2016	1.18385
NNMT	2.00183	1.34423	1.12755	1.4912
NOG	1.34892	2.1304	1.74031	1.73987
NOTCH4	0.69691	1.22972	0.847021	0.924551
NOVA2	0.841694	0.801989	0.831728	0.825137
NOX4	1.58572	1.42172	1.0043	1.33725
NPAS3	0.614008	1.67706	1.05018	1.11375
NPY6R	0.890038	1.69112	2.5924	1.72452
NR2F2	0.199519	0.764593	0.382669	0.448927
NR4A3	1.02182	0.994849	1.06926	1.02865
NR5A2	0.270295	0.76364	0.950203	0.661379
NRAP	0.898401	2.13292	1.7808	1.60404
NREP	1.15798	0.692274	0.966758	0.939006
NRGN	0.367205	0.536174	0.354944	0.419441
NRK	1.66582	2.61575	1.11626	1.79928
NRP1	1.1115	0.714817	1.10122	0.975848
NRP2	0.846034	0.694487	0.457477	0.665999
NT5C1A	0.862748	1.5689	1.5952	1.34228
NTM	1.76076	1.25899	0.848237	1.28933
NTN4	0.251944	0.799381	0.822943	0.624756
NTNG1	2.01384	2.77175	2.81673	2.53411
NTNG2	1.02706	1.37739	0.781829	1.06209
NTRK1	0.920658	0.396938	1.19336	0.836986
NUAK1	1.14539	1.11655	0.884465	1.0488
NUCB1	0.18102	0.254956	0.297253	0.24441
NXPH3	0.699464	1.56556	0.711027	0.992018
OAF	0.962979	0.183505	0.559222	0.568568
OAZ2	0.225549	0.21602	0.159903	0.200491
OBP2A	1.60219	1.81069	1.16572	1.5262
OBP2B	1.18607	1.10904	0.642932	0.979346
OBSCN	0.378517	1.12083	0.504538	0.667963
OGN	2.14976	3.12593	2.49142	2.58904
OIT3	1.41284	1.33653	1.50823	1.4192
OLFML1	1.46069	1.64241	1.4907	1.53127
OLFML2B	1.97073	1.9355	1.75665	1.88763
OLFML3	2.03586	1.84448	1.85313	1.91116
OLR1	1.5021	0.768594	1.03543	1.10204
OMD	2.02181	2.67254	1.67829	2.12421
OPRL1	0.693018	1.23554	0.434654	0.787736
OR10V2P	0.730297	0.515889	1.04875	0.764978
OR2K2	0.724396	0.648609	1.09203	0.821678
OR4N3P	1.60202	1.77313	1.05848	1.47788
OR51E1	0.746137	0.867123	0.838334	0.817198
OR52K2	1.91391	2.07672	1.48292	1.82452
OR5AK4P	1.08925	1.05305	1.28672	1.14301
OSCAR	0.627501	0.948112	0.730198	0.768604
OSM	0.864509	0.462549	0.815884	0.714314
OTOF	0.578831	1.3098	0.731162	0.873266
OTOGL	0.657231	1.07504	0.363113	0.698461
P2RX7	0.580248	0.269516	1.02681	0.625526
P4HA3	2.40597	1.98279	1.41383	1.9342
PABPC5	0.580345	1.55431	1.30692	1.14719
PADI2	0.542736	1.90462	2.12338	1.52358
PAG1	0.855282	0.361654	0.898254	0.705063
PAGE1	0.604009	0.950146	0.630225	0.728127
PAGE2B	1.90709	3.11304	0.850918	1.95702
PAGE5	1.52664	2.64554	1.57403	1.91541
PALM2-AKAP2	1.52369	1.3806	0.997777	1.30069
PAM	0.793226	0.252025	0.512386	0.519212
PAPPA	1.08707	0.627146	0.838849	0.85102
PAPSS2	0.403959	1.36037	0.953177	0.905837
PARP8	0.194022	0.189416	0.825129	0.402856
PARVA	0.82974	0.464364	0.558918	0.617674
PARVG	0.264541	1.13283	1.3735	0.923622
PBX3	0.24872	0.179636	0.197831	0.208729
PBXIP1	0.168119	0.575681	0.444787	0.396196
PCBP3	1.01491	1.56436	0.552133	1.0438
PCDH10	1.11783	1.69401	1.03605	1.28263
PCDH12	1.19931	1.07916	1.25947	1.17931
PCDH17	1.01958	0.937278	0.943469	0.966775
PCDH18	1.35298	1.33024	1.13771	1.27364
PCDHB18	0.897809	0.969858	0.646678	0.838115
PCDHB4	0.783998	1.13522	0.327065	0.748763
PCDHGA12	1.39186	0.860422	1.63422	1.2955
PCDHGA2	1.03476	0.740317	0.937713	0.904263
PCDHGA3	1.4061	0.784448	0.790055	0.993536
PCDHGA5	0.731868	0.759092	0.531665	0.674208
PCDHGA6	0.376964	0.558011	0.671514	0.535496
PCDHGA7	0.758182	1.05934	0.672018	0.829847
PCNX	0.520084	0.259437	0.262644	0.347388
PCOLCE	2.0616	1.898	1.36955	1.77638
PCSK1	1.33703	0.823758	1.04378	1.06819
PDE1A	0.678478	1.39708	1.01408	1.02988
PDE1B	0.957707	1.09902	1.38732	1.14802
PDE1C	1.15052	1.18976	0.380373	0.906883
PDE2A	1.21917	0.783899	1.4759	1.15966
PDE3A	1.59936	1.34752	1.12645	1.35778
PDE4B	0.647876	1.27326	1.15279	1.02464
PDE4DIP	0.608717	1.18948	1.33459	1.04426
PDE7B	1.09037	1.13648	1.47636	1.23441
PDGFB	1.28314	0.854281	0.283892	0.807104
PDGFC	1.65709	0.486205	0.718196	0.953829
PDGFD	0.896483	1.71133	1.42695	1.34492
PDGFRA	0.975235	1.55796	0.969575	1.16759
PDGFRB	1.69494	1.35586	1.32225	1.45768
PDGFRL	1.80572	2.53753	1.80669	2.04998
PDK4	0.885167	1.68806	1.78978	1.45434
PDLIM3	0.718662	1.91667	1.62016	1.4185
PDZRN3	0.783144	1.28175	1.57299	1.21263
PDZRN4	1.11753	1.61656	1.73002	1.48804
PEA15	0.353411	0.129402	0.405536	0.296116
PEAK1	0.810997	0.843302	0.983725	0.879341
PEBP4	1.32172	2.25744	2.25924	1.94613
PECAM1	0.559413	0.965055	1.0264	0.85029
PEG3	0.802998	0.929639	1.9162	1.21628
PGAM2	0.363571	0.479751	0.471655	0.438325
PGM1	0.288307	0.197558	0.245675	0.243847
PGM5	0.795333	1.64449	1.71061	1.38348
PGM5P2	0.273726	0.762343	0.793347	0.609805
PHACTR1	0.603688	1.09273	0.602615	0.766346
PHC1	0.174409	0.939138	0.261408	0.458318
PHC2	0.605579	0.219238	0.641377	0.488732
PHKG1	0.747697	1.36095	0.947662	1.01877
PHLDB1	1.4971	0.795936	1.03714	1.11006
PHOSPHO1	0.645938	1.13459	0.683852	0.82146
PHTF1	0.198706	0.638518	0.263948	0.367057
PI15	1.3862	0.538445	0.901608	0.942083
PI16	1.07591	3.35703	2.50602	2.31299
PIEZO2	0.885941	1.50675	1.32345	1.23871
PIGK	0.173882	0.180148	0.28418	0.212737
PIGT	0.400488	0.266789	0.159592	0.275623
PIK3CG	0.339719	1.20969	2.09323	1.21421
PIK3R5	0.372641	0.849064	1.416	0.879236
PIK3R6	0.258317	0.895339	1.3828	0.845485
PILRA	0.736641	1.069	1.53405	1.11323
PIP4K2A	0.186883	0.428812	0.554337	0.390011
PIP5K1C	0.288211	0.227874	0.356002	0.290696
PKD2	0.622073	0.799625	0.362621	0.594773
PKIG	0.938906	1.00124	0.76852	0.902888
PKNOX2	0.706325	1.37471	1.36258	1.14787
PLA2G15	0.70921	0.407647	0.421935	0.51293
PLA2G2A	1.15346	2.52962	2.64293	2.10867
PLA2G5	0.673125	1.64916	1.03213	1.11814
PLA2G7	0.786172	0.852639	1.52681	1.05521
PLAC9	0.711257	1.41619	0.824289	0.983912
PLAUR	0.925574	0.238454	0.697953	0.62066
PLBD2	0.727755	0.348736	0.500692	0.525728
PLCL1	0.330191	1.13726	1.36241	0.943288
PLCXD3	0.58578	2.25305	1.37666	1.40516
PLD3	0.341505	0.723392	0.216264	0.427054
PLEKHA4	0.256166	0.43527	0.240407	0.310614
PLEKHG2	0.517457	0.360255	0.532895	0.470202
PLEKHO1	0.602118	1.16701	0.624713	0.797948
PLEKHO2	0.550373	0.636925	0.948525	0.711941
PLIN1	0.9312	1.83062	1.41587	1.39257
PLN	0.978778	1.86094	1.17401	1.33791
PLOD1	1.09603	0.38977	0.481766	0.655856
PLOD2	0.663728	0.602704	0.360654	0.542362
PLOD3	0.879871	0.517254	0.26435	0.553825
PLVAP	0.702255	0.716177	0.872666	0.763699
PLXDC1	1.32468	0.807043	1.44152	1.19108
PLXDC2	0.971838	0.321639	0.609854	0.634444
PLXNA1	0.192133	0.171535	0.249639	0.204436
PLXNA4	0.709979	0.807823	0.544772	0.687525
PLXNC1	1.08433	1.42407	1.73937	1.41592
PLXND1	0.770641	1.11282	0.828634	0.904032
PMEPA1	1.77445	0.715701	0.833481	1.10788
PMP2	0.856588	0.869552	0.965729	0.89729
PMP22	1.41096	1.33911	0.841427	1.19716
PODN	1.3176	2.39918	1.68617	1.80099
PODNL1	1.7158	0.511813	0.651851	0.95982
POFUT2	0.541373	0.64414	0.217528	0.46768
POM121L9P	0.775467	0.820472	0.81473	0.803556
POSTN	2.68038	2.26127	1.45451	2.13205
POU2F2	0.259728	0.962979	1.26484	0.829183
POU6F1	0.300483	1.19512	0.674179	0.723262
PPAP2A	0.224433	0.500922	0.457773	0.394376
PPAPDC1A	2.36222	2.02522	1.28326	1.89023
PPAPDC3	1.07443	1.78941	1.24592	1.36992
PPARGC1A	0.608209	1.36044	0.717623	0.895425
PPEF1	1.98512	1.58755	0.942647	1.50511
PPFIA2	1.52468	1.92365	1.07858	1.50897
PPFIA4	0.486874	0.76974	0.381872	0.546162
PPFIBP1	0.839353	0.212583	0.404926	0.485621
PPP1R1A	1.76733	2.06268	2.6226	2.15087
PPP1R27	2.00457	1.98668	1.74616	1.91247
PPP1R36	0.774967	0.353383	0.40974	0.512696
PPP1R3A	1.38294	1.71309	2.25274	1.78293
PRAF2	0.516976	1.12445	0.385205	0.675542
PRDM8	0.723192	0.575729	1.42927	0.909397
PRELP	0.483822	2.15907	1.55478	1.39922
PREX1	0.335155	0.955875	1.36852	0.886516
PREX2	0.471892	1.24768	1.22232	0.980631
PRG4	1.01213	2.76225	2.56301	2.11246
PRICKLE1	1.32539	0.972521	0.709235	1.00238
PRICKLE2	0.909013	0.388034	0.702402	0.666483
PRKACB	0.431924	0.321893	0.613386	0.455734
PRKAG3	1.72088	1.59695	1.7781	1.69864
PRKCA	1.04025	0.778536	0.329403	0.716064
PRKCDBP	1.34687	0.368062	0.810225	0.841718
PRKCQ	0.493979	0.404208	1.02932	0.642501
PRKD1	0.40834	1.99557	0.350868	0.918258
PRKD3	0.210858	0.447288	0.256785	0.304977
PRKG1	1.26025	1.38316	0.852701	1.16537
PRL	1.27242	1.0753	0.690691	1.0128
PRND	1.26172	2.9591	2.17201	2.13094
PROX2	0.271885	0.223683	0.292355	0.262641
PRPH2	0.554726	1.45024	0.881802	0.962256
PRPS1L1	0.394314	0.143455	0.165985	0.234584
PRR16	0.939114	1.33717	1.31422	1.19683
PRRX1	0.848022	1.6549	1.52791	1.34361
PRSS23	1.70255	0.261073	1.00642	0.990015
PRSS56	0.963554	1.99184	0.870127	1.27518
PRTG	0.785985	1.19757	0.623787	0.869115
PRUNE2	1.88723	2.09379	2.095	2.02534
PRX	0.312787	0.468572	0.249972	0.343777
PSAP	0.332454	0.484054	0.337298	0.384602
PSG10P	0.794844	0.664086	0.881428	0.780119
PTCHD2	0.82656	1.19867	1.68149	1.23557
PTGDR	0.965243	1.01381	1.33219	1.10375
PTGER2	1.22993	1.83392	1.80692	1.62359
PTGER3	1.36386	0.406127	0.945744	0.905242
PTGER4	0.248334	0.870673	0.511285	0.54343
PTGFR	1.01967	1.7464	1.67093	1.479
PTGIS	1.41491	2.63051	1.99656	2.01399
PTH1R	2.16749	2.14009	1.13829	1.81529
PTK7	1.04765	0.309316	0.502784	0.619915
PTP4A2	0.0989492	0.212791	0.387828	0.233189
PTPN5	0.433391	1.51042	1.09796	1.01392
PTPN9	0.334035	0.285664	0.182877	0.267525
PTPRB	0.642181	0.897531	0.942666	0.827459
PTPRG	0.965631	0.632267	0.711618	0.769839
PTPRK	0.661283	0.233509	0.379213	0.424668
PTPRM	0.804378	1.25629	1.08261	1.04776
PTPRN	3.4596	2.03902	1.14184	2.21349
PTPRO	0.774246	1.04545	0.495068	0.771589
PTPRU	0.295204	0.524689	0.597719	0.472537
PTTG1IP	0.237479	0.279368	0.307919	0.274922
PTX3	1.40958	1.69283	0.52748	1.20996
PURG	0.90989	1.41609	0.380175	0.902052
PXDN	1.72316	1.18494	1.14061	1.34957
PXDNL	1.14813	0.513553	1.3949	1.01886
PXK	0.267035	0.369769	0.420217	0.35234
PYGM	0.770811	1.74615	2.38832	1.63509
PZP	0.444478	1.29242	1.0801	0.939001
QKI	0.409757	0.199879	0.49266	0.367432
QPCT	0.719206	0.961255	1.05091	0.910456
RAB11FIP2	0.379487	0.208802	0.358329	0.315539
RAB20	0.402635	0.59344	0.238607	0.411561
RAB23	0.703117	0.555689	0.412529	0.557112
RAB30	0.442297	0.238454	0.35075	0.343834
RAB39A	0.773772	1.11467	0.678353	0.8556
RAB3C	0.67594	1.86888	1.29811	1.28098
RAB3IL1	1.31957	1.29453	0.796352	1.13682
RAB7L1	0.347672	0.173754	0.192487	0.237971
RAB8B	0.550763	0.230359	0.706822	0.495981
RABAC1	0.606349	0.190312	0.227295	0.341319
RAI14	0.862303	0.842374	0.353701	0.686126
RAI2	0.275721	1.71126	0.945431	0.977471
RAMP1	0.569593	1.21324	0.469794	0.750875
RAMP2	0.257566	1.03687	0.783907	0.692781
RAPGEF1	0.490629	0.376216	0.517151	0.461332
RAPGEF2	0.373515	0.272505	0.559998	0.402006
RAPSN	1.42075	1.53636	1.09439	1.3505
RARA	0.545305	0.353255	0.355611	0.418057
RARRES2	1.25994	1.96663	0.872729	1.36643
RASA3	0.969774	0.996951	0.808554	0.925093
RASA4	0.268404	0.412594	0.35705	0.346016
RASGRF1	1.01222	0.773842	0.534541	0.773534
RASGRF2	1.38991	1.60137	1.21725	1.40284
RASGRP3	0.485871	1.02142	1.305	0.937431
RASGRP4	0.672906	0.812182	1.48358	0.989557
RASL12	0.844309	1.30059	1.04428	1.06306
RASSF4	0.462692	1.2553	1.30657	1.00819
RASSF8	1.00253	0.770735	0.83823	0.870497
RBFOX1	1.05597	1.86807	1.94581	1.62328
RBFOX2	0.510386	0.139361	0.294542	0.314763
RBM24	1.52325	1.82509	1.61148	1.65327
RBM43	0.419278	0.181456	0.504344	0.368359
RBMS3	0.584397	0.959001	0.752898	0.765432
RBPJ	0.200188	0.175444	0.497856	0.291162
RBPMS2	0.894238	1.29672	0.514002	0.901654
RCAN2	1.0384	1.43039	1.57084	1.34654
RCN3	1.86066	1.56687	0.94047	1.456
RCVRN	0.448051	1.39187	1.45602	1.09865
RDH5	0.868806	1.24023	1.40802	1.17235
RDH8	1.86869	0.845599	0.682769	1.13235
RECK	1.24737	1.29987	0.98588	1.17771
RELN	0.884167	1.10841	1.49884	1.16381
RERGL	0.60004	1.44687	1.12223	1.05638
RFPL4B	0.897849	1.10687	1.09639	1.0337
RFX8	1.68371	1.38905	0.526609	1.19979
RGS16	1.12507	1.75771	1.184	1.35559
RGS18	0.621069	0.92812	1.80059	1.11659
RGS19	0.376378	0.184846	0.376937	0.31272
RGS3	0.837877	0.423104	0.749219	0.670066
RGS4	1.96812	1.28014	1.42365	1.5573
RHOBTB1	1.10294	0.99386	0.773817	0.956873
RHOBTB2	0.527392	0.617652	0.709429	0.618158
RHOBTB3	0.428739	1.41702	0.295042	0.713601
RHOJ	1.02737	1.17	1.31859	1.17199
RILP	0.174081	0.369833	0.193961	0.245959
RILPL1	0.492286	0.20002	0.158045	0.28345
RIN3	0.464382	0.1835	0.857771	0.501885
RNASE1	0.87135	0.888134	1.02294	0.927475
RNASE2	0.549341	1.35978	1.42873	1.11262
RNASE3	0.576244	1.11742	0.967985	0.887215
RNASE4	0.36801	0.955881	0.711003	0.678298
RNASE6	0.500113	1.04217	1.47545	1.00591
RNF115	0.234121	0.346608	0.212767	0.264499
RNF122	0.4473	0.259618	0.453838	0.386919
RNF144A	0.52381	0.806799	0.399314	0.576641
RNF146	0.143717	0.174694	0.255917	0.191442
RNF152	0.99313	0.271458	1.00417	0.756252
ROBO4	0.895656	0.276339	0.90984	0.693945
ROR1	0.35013	0.944286	1.75515	1.01652
ROR2	0.756669	0.902937	0.484994	0.714867
ROS1	3.31558	2.03206	0.911829	2.08649
RPLP0P2	0.723704	0.35872	0.251003	0.444476
RPS6KA2	0.513483	0.462191	0.704124	0.559933
RSPO2	1.83046	2.5642	0.893607	1.76275
RSPO3	0.883923	2.0989	1.89277	1.6252
RTN2	0.624992	0.516697	0.28881	0.476833
RUNX1	0.475654	0.740527	0.48415	0.566777
RUNX1-IT1	1.20453	1.0282	1.31781	1.18351
RUNX1T1	1.26282	1.95117	1.54618	1.58672
RUNX2	1.20982	0.918727	1.02538	1.05131
RUSC2	1.02131	0.978525	0.916903	0.972245
RXFP3	1.91264	1.04127	1.44819	1.46736
S100A1	1.1521	1.63312	1.54225	1.44249
S1PR1	0.676213	1.02043	1.28188	0.992841
S1PR2	0.54662	0.591966	0.56086	0.566482
S1PR3	1.227	1.25821	0.828107	1.10444
SALL4	1.0569	1.52624	0.364925	0.982687
SAMD11	1.04256	1.28286	0.916494	1.08064
SAMD14	1.1071	1.06031	0.946631	1.03801
SAMD4A	1.17198	0.640193	0.685584	0.832587
SAMSN1	0.33146	0.615336	1.41031	0.785704
SARDH	0.299804	1.08551	0.881529	0.755613
SATB2	0.771358	0.810795	0.268858	0.617004
SBK2	0.838662	1.5772	1.36919	1.26168
SCARA5	1.20561	0.776961	1.34797	1.11018
SCARB2	0.465541	0.193208	0.362581	0.340444
SCARF1	0.664415	0.741245	1.10197	0.835876
SCARF2	2.1255	1.80134	1.09534	1.67406
SCG2	2.26781	2.36157	0.824027	1.8178
SCG5	2.19656	0.53174	0.898836	1.20904
SCGB2A2	3.73903	3.95075	3.82269	3.83749
SCMH1	0.249488	0.348979	0.352235	0.316901
SCN1B	0.770312	1.60692	1.08526	1.15416
SCN2B	1.24618	0.841381	0.684958	0.924173
SCN3A	0.467874	0.582439	0.640669	0.563661
SCN4A	0.970276	2.11953	1.87206	1.65395
SCN5A	2.04782	2.07239	1.02857	1.71626
SCN7A	0.421376	1.46988	1.53666	1.14264
SCRG1	0.890891	1.7585	1.60971	1.4197
SCT	1.59261	1.56424	0.715492	1.29078
SCUBE1	0.376672	1.16515	1.3841	0.975307
SDC2	1.76349	1.6756	0.696552	1.37855
SDC3	0.940646	0.513628	0.911859	0.788711
SDF4	0.313245	0.101306	0.237979	0.21751
SDS	0.744718	1.26746	1.10519	1.03912
SDSL	0.808624	0.513492	0.555583	0.6259
SEC14L6	0.421908	1.10396	0.98892	0.838264
SEC22C	0.392029	0.235284	0.212269	0.279861
SEC23A	0.868984	0.204487	0.245188	0.439553
SEC24D	0.566489	0.513438	0.44309	0.507672
SEL1L	0.38735	0.259728	0.249536	0.298871
SEL1L2	1.12735	0.690817	0.668036	0.828733
SELPLG	0.225896	0.850833	1.53468	0.870468
SEMA3A	0.908741	0.446866	0.48933	0.614979
SEMA3G	0.25789	1.27673	0.703876	0.746165
SEMA6B	1.07826	0.64298	0.712257	0.811167
SEMA6C	0.593231	1.55766	0.839837	0.996911
SEPN1	0.384087	0.488233	0.271106	0.381142
2017-09-04	1.002	0.923238	0.994688	0.973309
2017-09-06	0.237128	0.650042	0.93701	0.60806
SERPINA1	1.10667	1.41665	1.72795	1.41709
SERPINA3	0.87773	1.00198	0.804372	0.894695
SERPINA5	1.52439	2.72475	1.71274	1.98729
SERPINF1	0.340604	1.69048	0.914472	0.981851
SERPING1	1.18223	0.632457	1.52685	1.11385
SERPINH1	1.63044	0.628264	0.680858	0.979854
SETBP1	0.330886	0.267366	0.326988	0.308413
SFMBT2	0.375637	0.757602	0.8259	0.653046
SFRP2	2.29092	2.17412	1.72117	2.06207
SFRP4	2.49482	3.16648	1.85029	2.50386
SGCA	1.22589	1.89027	1.68201	1.59939
SGCB	0.772988	0.816762	0.460597	0.683449
SGCD	2.16532	2.20575	1.98409	2.11839
SGCG	0.838086	1.81619	1.42361	1.3593
SGIP1	1.63752	1.23326	0.970676	1.28049
SGTB	0.663576	0.462876	0.332253	0.486235
SH2B3	0.691292	0.718045	1.18306	0.864132
SH3BGR	0.33304	1.11198	1.05604	0.833684
SH3BGRL	0.683245	0.665955	1.09605	0.815083
SH3KBP1	0.663542	0.506309	1.1657	0.778518
SH3PXD2B	0.751185	0.532864	0.679976	0.654675
SH3RF3	1.28936	0.89968	0.917868	1.03564
SHANK1	1.75012	1.08935	1.0885	1.30932
SHBG	0.305965	0.432164	0.29824	0.345456
SHD	1.41003	1.37061	1.17635	1.319
SHISA3	0.753504	2.78522	1.31669	1.61847
SHISA4	1.181	1.09795	0.429729	0.902891
SHROOM4	0.696197	1.27371	0.865967	0.945293
SIDT2	0.50955	0.376627	0.459566	0.448581
SIGLEC1	1.07716	1.1407	1.92826	1.38204
SIGLEC10	0.506489	1.20076	1.72815	1.14513
SIGLEC12	0.948873	0.82324	1.74583	1.17265
SIGLEC14	0.58037	1.20287	1.62589	1.13638
SIGLEC15	0.975192	1.75385	1.26814	1.33239
SIGLEC5	0.331887	0.972619	1.40581	0.903438
SIGLEC7	0.74796	1.24434	1.49983	1.16404
SIGLEC9	0.870426	1.18811	1.36852	1.14235
SIRPB1	0.929361	0.423225	1.30115	0.884579
SIRPB2	0.669635	0.918645	1.54715	1.04514
SIRPD	0.498436	1.35682	1.49318	1.11614
SIRT4	0.262837	0.226838	0.335596	0.27509
SKI	0.268328	0.131473	0.463864	0.287888
SLAMF8	0.76625	1.16026	1.5817	1.1694
SLC11A1	1.05667	0.814257	0.505874	0.792266
SLC13A3	0.545559	0.747396	0.409282	0.567412
SLC14A2	0.346595	1.30808	0.792724	0.815801
SLC15A4	0.396607	0.113489	0.356563	0.288886
SLC16A10	0.819826	0.990759	0.534013	0.781533
SLC16A4	0.690919	1.6069	0.517064	0.938295
SLC1A3	0.270526	0.504973	0.942965	0.572821
SLC1A7	1.03561	2.59976	1.71003	1.7818
SLC22A4	0.671454	0.572985	0.70323	0.649223
SLC24A2	2.32611	1.2293	1.17612	1.57718
SLC24A4	0.295242	0.673528	1.19953	0.722768
SLC25A34	0.337082	0.600406	0.959994	0.632494
SLC26A7	0.469509	0.825254	0.46018	0.584981
SLC27A1	0.20398	0.748075	0.334688	0.428914
SLC29A3	0.525266	0.910303	0.593985	0.676518
SLC2A10	0.755388	1.70629	0.808756	1.09014
SLC2A14	1.12283	0.907115	0.535261	0.855068
SLC2A3	1.10659	1.01097	0.588715	0.902092
SLC2A5	0.515056	1.23836	1.25305	1.00216
SLC2A6	0.61107	0.781462	0.396396	0.596309
SLC30A2	0.964351	1.67818	1.06908	1.2372
SLC30A7	0.286962	0.11045	0.330853	0.242755
SLC35B4	0.354599	0.187461	0.242201	0.26142
SLC38A10	0.380788	0.276411	0.164533	0.273911
SLC39A13	1.09906	0.324899	0.785824	0.736595
SLC39A14	1.05765	0.735275	0.380496	0.724475
SLC39A8	0.708016	0.513391	0.592051	0.604486
SLC40A1	0.476972	1.20765	0.955888	0.88017
SLC41A2	1.23295	0.951287	0.826477	1.00357
SLC43A2	0.549502	0.404756	0.46756	0.473939
SLC46A3	0.64537	0.840633	0.635813	0.707272
SLC5A9	0.324159	0.72597	0.405883	0.485338
SLC6A12	0.706539	0.694608	1.09471	0.831952
SLC6A17	1.00266	0.549052	1.01726	0.856325
SLC7A7	0.706729	1.23087	1.55565	1.16442
SLC8A1	0.74727	1.02012	1.48454	1.08398
SLC8A3	1.01468	1.75883	2.09441	1.62264
SLC9A3R2	0.233936	0.433649	0.291799	0.319795
SLC9A7P1	0.833662	1.32246	0.767955	0.974691
SLCO1C1	0.367973	1.16675	0.975408	0.836711
SLCO2A1	0.442793	0.299225	1.5516	0.764538
SLCO2B1	0.776227	1.29506	1.9925	1.3546
SLCO5A1	0.438151	1.61425	1.22818	1.09353
SLFN11	0.394602	0.715972	0.744694	0.618423
SLFN12	0.572462	0.243411	0.549862	0.455245
SLFN12L	0.227835	0.270673	0.92539	0.474633
SLIT2	1.02019	1.88469	0.731797	1.21222
SLIT3	0.797207	1.53393	0.561338	0.964159
SLITRK2	1.03078	0.473862	0.520797	0.675146
SLN	0.895467	1.51606	1.66965	1.36039
SMAD7	0.655553	0.313081	0.748625	0.57242
SMEK3P	2.10028	0.972336	1.0586	1.37707
SMOC1	2.51516	1.51881	1.56133	1.8651
SMPD1	0.429279	0.269806	0.705558	0.468214
SMPX	1.08002	1.60045	1.78503	1.4885
SMR3B	2.41261	3.17664	2.58856	2.72594
SMTNL1	0.83631	1.04818	1.36659	1.08369
SMTNL2	1.17772	1.91262	0.999695	1.36335
SMYD1	0.785352	1.70477	2.19468	1.5616
SNAI1	1.21711	0.957195	1.05281	1.07571
SNED1	0.983659	2.00076	1.42548	1.46997
SNORD116-1	0.964999	1.29536	0.910926	1.05709
SNORD116-23	0.809738	2.32607	1.11146	1.41576
SNTB1	0.776748	1.27481	0.716848	0.922803
SNX10	0.768283	0.321311	0.332157	0.473917
SNX32	0.421798	1.26049	0.454105	0.71213
SNX9	0.548452	0.197891	0.400454	0.382266
SOAT1	0.546278	0.217868	0.421747	0.395298
SOBP	0.782578	1.64342	0.698067	1.04136
SOCS5	0.366607	0.335806	0.166523	0.289645
SOD3	0.617114	1.36413	1.16501	1.04875
SORBS1	0.841316	1.4217	1.32717	1.19673
SOX11	2.77184	1.97063	1.21621	1.98623
SOX17	0.798936	1.13209	1.13055	1.02053
SP7	1.68454	1.8762	0.554439	1.37173
SPANXN3	2.69197	2.22115	1.16122	2.02478
SPARC	2.12389	1.6061	1.38268	1.70422
SPARCL1	0.705283	1.30302	0.500789	0.836365
SPATA13	0.227864	1.13307	0.845413	0.73545
SPATA8	1.0708	1.30803	0.848058	1.07563
SPATA9	0.428618	1.23838	0.854525	0.840506
SPATS2L	0.50335	0.298345	0.369163	0.390286
SPECC1	0.987459	0.234379	0.700031	0.640623
SPI1	0.484306	0.992444	1.53626	1.00434
SPOCD1	1.75467	0.567206	1.08849	1.13679
SPOCK1	2.38391	0.893113	0.894403	1.39047
SPON1	1.66382	1.79265	1.44628	1.63425
SPON2	1.64857	0.348695	0.82438	0.940547
SPRED1	0.539141	0.54379	0.496444	0.526458
SPRED3	1.01033	0.355668	0.446521	0.604173
SPRY1	0.520643	0.672823	0.737024	0.643497
SPTB	1.2401	1.45088	1.15892	1.2833
SPTBN1	0.266429	0.238224	0.220132	0.241595
SRBD1	0.214329	0.172433	0.209021	0.198594
SRGAP2	0.113679	0.394068	0.242099	0.249948
SRGN	0.560157	0.846207	1.21675	0.87437
SRPK3	1.01352	1.83393	1.02723	1.29156
SRPX	2.16091	1.01281	1.17874	1.45082
SRPX2	1.00037	0.94158	0.66747	0.869806
SSC5D	1.79784	1.95833	1.33638	1.69752
SSH1	0.281448	0.226855	0.251748	0.25335
SSH2	0.285473	0.243839	0.323847	0.284386
SSPN	1.07548	1.37872	0.930694	1.1283
SSR4P1	0.557197	0.282711	0.700745	0.513551
ST3GAL2	1.02892	0.940453	0.975493	0.981623
ST6GALNAC3	0.764738	0.917324	0.838682	0.840248
ST6GALNAC5	0.999172	1.30689	0.646789	0.984284
ST6GALNAC6	0.17554	0.166165	0.307179	0.216295
ST8SIA2	2.16326	1.3353	0.531102	1.34322
ST8SIA4	0.301237	0.981903	0.524838	0.602659
ST8SIA5	1.19582	1.67737	1.34462	1.40594
STAB1	0.72279	1.0083	1.36328	1.03146
STAB2	0.515323	1.39006	0.938277	0.947886
STAC2	0.777182	1.36743	1.08205	1.07555
STAC3	1.53009	1.82683	1.54618	1.63437
STARD13	1.4136	0.802268	1.38913	1.20167
STARD3NL	0.813455	0.328854	0.278916	0.473742
STARD8	0.992951	1.16866	1.57737	1.24633
STARD9	0.574093	0.563504	0.891635	0.676411
STAT4	0.449019	0.69929	0.941495	0.696601
STAT5B	0.190344	0.319674	0.307413	0.272477
STK10	0.557327	0.331798	0.668525	0.519216
STK17B	0.254107	0.221796	0.540929	0.338944
STMN2	1.14366	1.59157	0.891456	1.2089
STON1	0.543891	0.750126	0.353525	0.549181
STON1-GTF2A1L	0.951058	0.686788	0.458371	0.698739
STX1B	0.441322	0.358509	0.692333	0.497388
STX2	0.959201	0.39504	0.602052	0.652098
SUCNR1	0.87726	1.07853	1.71229	1.22269
SULF1	1.77339	2.13266	0.872214	1.59275
SULF2	1.49467	0.246864	0.984068	0.908533
SULT1C4	0.942562	1.43432	0.633462	1.00345
SUSD1	0.382194	0.416214	0.340295	0.379568
SUSD2	1.24857	1.14567	1.39268	1.26231
SUSD5	0.596968	1.8738	1.57605	1.34894
SVEP1	0.405473	0.647573	0.462287	0.505111
SYDE1	1.2658	0.945737	0.812622	1.00805
SYN1	0.8408	1.33103	0.336023	0.835952
SYNC	1.51226	0.768625	1.29015	1.19035
SYNDIG1	1.53808	2.74777	0.700971	1.66227
SYNE1	0.915327	1.29438	1.63111	1.28027
[truncated: 258 more rows]

## Sheet: DESeq2_Atypical_Genes
	log2FoldChange (AT/BA)	log2FoldChange (AT/CL)	log2FoldChange (AT/MS)	Average log2FoldChange (AT/Other Subtypes)
AACSP1	1.75305	0.60891	1.8315	1.39782
AARS2	0.169182	0.192156	0.122748	0.161362
AASS	0.779119	0.338182	0.574195	0.563832
ABCA17P	4.54338	2.56533	2.69426	3.26766
ABCA3	3.70564	2.04308	1.75819	2.5023
ABCA7	0.586978	0.623751	0.722836	0.644522
ABCB1	1.35523	1.37478	0.423048	1.05102
ABCD2	1.31741	2.30577	0.392894	1.33869
ABCD3	0.122174	0.241912	0.355508	0.239865
ABHD12	0.446169	0.166447	0.356274	0.322964
ABHD5	0.16978	0.385481	0.626138	0.3938
ACACB	1.66541	0.744365	0.350475	0.920084
ACAD8	0.277629	0.254299	0.256887	0.262938
ACADM	0.394791	0.191894	0.341806	0.309497
ACADSB	1.11902	0.244196	0.976586	0.779933
ACAP1	0.790414	1.13841	0.394343	0.77439
ACBD4	0.922616	0.234138	0.383088	0.513281
ACBD5	0.18601	0.287193	0.377568	0.28359
ACBD7	3.44279	0.990888	2.10146	2.17838
ACOT4	0.569595	0.274817	0.279214	0.374542
ACOX1	0.260057	0.322333	0.400892	0.327761
ACPP	0.799064	0.945833	1.44129	1.06206
ACSL6	1.80895	1.09444	0.390754	1.09805
ACSM1	1.02955	0.536838	0.502111	0.689501
ACSM3	1.60221	0.679539	0.751186	1.01098
ACTL10	0.481222	0.328384	0.686147	0.498585
ADAD1	1.01847	0.999128	0.696812	0.904802
ADAM22	2.7182	1.20002	0.782943	1.56706
ADAM28	1.78332	1.67254	0.781332	1.4124
ADAMTS17	1.27675	0.521775	0.715253	0.837925
ADAMTS19	1.58057	0.685383	1.12459	1.13018
ADAMTSL3	2.1658	1.26126	0.872765	1.43328
ADARB2	3.19687	2.5682	1.94413	2.56973
ADCY5	3.36655	0.605722	1.29662	1.7563
ADCY6	1.08635	0.807195	0.331745	0.741762
ADGB	1.84709	1.32919	1.53326	1.56984
ADH1A	2.59226	1.60328	1.72805	1.97453
ADH1C	6.35641	1.86398	3.70057	3.97365
ADH4	1.26561	0.595341	0.425461	0.762136
ADH6	1.23967	0.351909	1.32055	0.970711
ADNP2	0.169352	0.189265	0.292132	0.216916
ADRB1	1.14236	0.385121	0.774577	0.767352
AES	0.305062	0.354945	0.391727	0.350578
AGAP4	0.32225	0.214331	0.368806	0.301796
AGAP5	0.324929	0.247914	0.20999	0.260944
AGAP8	0.266867	0.302193	0.409108	0.326056
AGBL3	0.705202	0.401426	0.503075	0.536568
AGFG2	0.8593	0.524195	0.702834	0.695443
AGL	0.47411	0.212299	0.433155	0.373188
AGPAT3	0.286527	0.350757	0.305804	0.314363
AGR2	2.44775	0.999981	1.69915	1.71563
AGR3	3.36138	1.08012	1.35091	1.9308
AGXT2L1	1.55746	1.35115	0.746795	1.21847
AGXT2L2	0.388534	0.304833	0.153181	0.282183
AICDA	2.59315	2.06714	1.60118	2.08716
AIPL1	1.26788	0.610829	0.883403	0.920703
AIRE	1.94836	1.83852	0.725944	1.50428
AKAP14	1.38142	1.08586	0.84548	1.10425
AKAP17A	0.173999	0.307511	0.300816	0.260775
AKD1	0.399647	0.717923	0.654614	0.590728
AKNA	0.838123	1.2994	0.26391	0.800477
AKR1A1	0.419722	0.383183	0.367448	0.390118
ALDH16A1	0.280726	0.348056	0.382735	0.337172
ALDH1A2	2.13431	1.65798	0.594898	1.4624
ALDH1L1	2.68159	0.871716	1.53641	1.69657
ALDH2	0.462373	0.679677	0.582536	0.574862
ALDH5A1	1.38629	0.347485	1.26142	0.998397
ALDH6A1	0.992057	0.4682	0.594373	0.684877
ALDH9A1	0.217822	0.468117	0.634202	0.440047
ALDOB	1.13067	0.531057	0.90991	0.857212
ALG6	0.313527	0.329755	0.566223	0.403169
ALPK1	0.296439	0.587345	0.274085	0.385956
ALS2CR8	0.695988	0.322008	0.360764	0.459587
ALX3	0.434117	0.48237	0.514867	0.477118
AMIGO3	0.702955	0.559592	0.719356	0.660634
AMY2A	2.03839	1.52924	1.44086	1.6695
AMY2B	1.65904	1.35936	1.24515	1.42118
ANGPTL6	0.853888	0.681088	0.274965	0.603314
ANKHD1	0.285721	0.19877	0.59278	0.35909
ANKMY1	0.580913	0.314559	0.489751	0.461741
ANKRA2	0.44092	0.144315	0.489975	0.358403
ANKRD20A11P	2.124	0.589133	1.51611	1.40975
ANKRD28	0.501627	0.451324	0.280682	0.411211
ANKRD32	0.562761	0.37286	0.486794	0.474138
ANKRD33B	0.7296	0.990324	0.500126	0.740017
ANKRD34B	2.05713	0.915257	2.52494	1.83244
ANKRD36BP2	1.82619	1.71445	0.931002	1.49055
ANKRD45	1.12948	0.757354	0.481273	0.78937
ANKRD55	1.27195	1.67085	0.502827	1.14854
ANKRD6	1.745	0.384349	0.703651	0.944334
ANKRD65	1.47877	0.434728	1.29113	1.06821
ANKS1B	1.44549	0.567488	0.462167	0.82505
ANO4	1.10231	1.15027	0.712869	0.988483
ANO8	0.209862	0.32209	0.437384	0.323112
ANXA11	0.291714	0.3937	0.329291	0.338235
ANXA9	0.318927	1.06291	1.56824	0.983359
APBA3	0.277885	0.311884	0.157734	0.249168
APC	0.235377	0.202623	0.202032	0.213344
APOBEC3B	0.990101	0.671998	0.928301	0.863467
APOBEC3C	0.438214	0.400847	0.200055	0.346372
APOBEC3D	0.853656	0.899543	0.27467	0.675957
APOBEC3H	1.17464	1.39643	0.535208	1.03542
APOBEC4	2.99479	2.04807	3.06862	2.70383
APOO	0.522777	0.161952	0.594739	0.426489
APPL1	0.308482	0.320676	0.319928	0.316362
AQP4	1.64692	1.42192	1.25093	1.43992
AR	2.37498	1.61698	0.468342	1.48677
ARGLU1	0.215293	0.169205	0.383343	0.255947
ARHGAP23	0.171758	0.334387	0.479002	0.328382
ARHGAP26	1.88979	1.48948	1.19771	1.52566
ARHGAP27	0.326757	0.447298	0.827193	0.533749
ARHGAP33	0.990746	0.520384	0.446931	0.652687
ARHGAP4	1.97752	1.39849	1.16404	1.51335
ARHGEF19	0.973472	0.281909	0.768197	0.674526
ARHGEF3	0.25396	0.650792	0.501446	0.468732
ARHGEF33	2.28264	0.865776	1.80397	1.6508
ARID1A	0.177113	0.329856	0.213108	0.240026
ARID5B	0.370256	0.542757	0.166917	0.359976
ARMC3	3.42944	0.951226	2.67041	2.35036
ARNT2	3.1245	1.28817	1.10553	1.8394
ARRDC2	1.00037	0.900759	0.44705	0.782724
ARRDC5	1.58782	1.72891	0.495752	1.27083
ARSD	0.480615	0.232991	0.204272	0.305959
ARSF	1.3625	2.68432	1.92096	1.98926
ARSG	1.34479	0.432767	0.778674	0.852079
ARSH	1.05363	1.55905	1.40345	1.33871
ART4	2.01881	2.20302	0.67565	1.63249
ASAH1	0.58321	0.620078	0.299636	0.500975
ASB17	0.970206	1.01016	1.316	1.09879
ASB8	0.260771	0.35913	0.208922	0.276274
ASB9	1.92338	0.471739	1.01723	1.13745
ASB9P1	1.83432	0.521933	0.94881	1.10169
ASCL3	0.861758	1.22071	1.36169	1.14805
ASCL4	4.89393	3.85544	3.22545	3.9916
ASF1B	0.885403	0.591726	0.904146	0.793758
ASH2L	0.42192	0.32068	0.469333	0.403978
ASMTL	0.522566	0.223924	0.233032	0.326507
ASRGL1	2.85555	0.815976	1.7226	1.79804
ASS1	0.618116	0.688718	0.784964	0.697266
ASTE1	0.706978	0.371959	0.556789	0.545242
ASZ1	0.744908	0.762062	0.914683	0.807218
ATF5	0.862641	0.728761	0.676786	0.756063
ATF7IP2	0.822156	0.464443	0.551873	0.612824
ATG3	0.23494	0.232278	0.438426	0.301881
ATP10B	0.367717	1.48611	1.64318	1.16567
ATP13A4	1.70643	1.46979	2.79535	1.99052
ATP13A5	5.14243	1.47947	4.36142	3.6611
ATP2A3	1.14372	0.995976	0.276525	0.805405
ATP2B2	2.21774	1.42906	0.872672	1.50649
ATP5A1	0.260212	0.141218	0.415709	0.27238
ATP6V0A4	0.704185	1.0422	0.57232	0.772902
ATP8B1	0.862536	0.278322	0.950186	0.697015
ATP9B	0.161611	0.360641	0.231436	0.251229
ATXN7	0.25586	0.503563	0.261062	0.340162
ATXN7L1	0.376643	0.225023	0.204909	0.268858
ATXN7L2	0.439104	0.290112	0.304892	0.344703
AZGP1	0.885542	1.14132	0.761648	0.929505
B3GALT4	0.190094	0.445304	0.452142	0.362513
B3GALT5	4.19433	1.6222	2.32911	2.71522
B3GAT2	2.26337	1.42258	1.35744	1.68113
B3GNT6	3.34922	2.50749	2.42714	2.76128
B9D2	0.639143	0.501725	0.514866	0.551912
BANK1	2.02758	1.80025	0.877066	1.5683
BARD1	0.805287	0.532084	0.771889	0.703087
BATF	1.07616	1.29453	0.280134	0.883608
BBS1	0.399057	0.192136	0.141808	0.244334
BCAS1	2.43303	2.36542	1.84758	2.21534
BCKDHA	0.334648	0.476722	0.536896	0.449422
BCL11A	1.0132	0.518597	1.09006	0.873952
BCL2	2.45764	1.57583	1.1929	1.74212
BCL2L11	0.558531	0.413621	0.348913	0.440355
BCL2L14	1.41861	1.57935	0.800818	1.26626
BCL2L15	2.91023	2.69104	2.50963	2.70363
BCL3	0.358697	0.433376	0.421226	0.404433
BCL9	0.462783	0.198808	0.157597	0.273063
BCMO1	1.28584	0.652254	1.53542	1.15784
BCOR	0.395615	0.444882	0.30257	0.381023
BCORP1	2.08853	2.62257	0.723175	1.81142
BDH2	0.603338	0.320301	0.247121	0.390253
BEND5	2.95472	1.05201	0.571436	1.52605
BFSP2	1.59699	1.37643	0.628559	1.20066
BHLHA9	0.670342	0.839965	0.93195	0.814086
BIRC3	1.56656	1.24517	1.06897	1.29357
BLK	2.31737	1.67733	1.11233	1.70234
BMP10	0.708095	1.48543	0.939556	1.04436
BMP15	0.680471	1.18218	0.93033	0.930995
BMP3	4.08663	2.04316	2.87397	3.00125
BPESC1	1.09881	0.781002	0.795866	0.891894
BPIFA1	2.03692	1.80116	2.90171	2.2466
BPIFB1	3.24229	2.84545	1.58912	2.55895
BPIFB2	2.85398	2.22101	1.75589	2.27696
BPIFB3	1.39754	1.25837	1.23899	1.2983
BPIFB4	1.86514	1.32364	1.26769	1.48549
BPIFB6	1.22673	1.33045	0.924282	1.16049
BRCC3	0.198328	0.190917	0.393803	0.261016
BRD8	0.426567	0.446116	0.330188	0.400957
BRIP1	0.782448	0.473866	0.670264	0.642192
BRPF1	0.258827	0.346912	0.25505	0.28693
BRWD1	0.147886	0.249544	0.257168	0.218199
BSN-AS2	1.60835	0.81287	0.75038	1.0572
BTBD18	0.974003	0.280728	0.577286	0.610672
BTLA	1.47589	2.20388	0.442638	1.37413
BTNL2	1.24174	0.977955	0.616768	0.945488
BTNL9	3.45813	2.49297	2.32468	2.7586
BZRAP1	2.36352	0.731821	1.00134	1.36556
C10orf105	2.14411	1.27886	1.39854	1.60717
C10orf137	0.265262	0.142061	0.277131	0.228151
C11orf21	1.09232	1.32686	0.412314	0.94383
C11orf30	0.301376	0.203902	0.187547	0.230942
C11orf40	1.71855	1.21962	1.93584	1.62467
C11orf42	0.772189	0.41025	0.54234	0.574926
C11orf53	2.63578	2.5259	1.76234	2.308
C11orf85	3.82669	3.40308	2.56513	3.26496
C11orf92	5.58131	2.06917	3.57044	3.74031
C12orf42	0.495069	0.522096	0.447235	0.488134
C12orf54	0.861218	0.426377	1.07016	0.785917
C12orf65	0.34646	0.202392	0.327077	0.291976
C12orf74	1.96461	2.59289	1.84108	2.13286
C14orf105	0.806522	0.930251	1.22338	0.986719
C14orf159	0.539036	0.372908	0.200121	0.370688
C14orf39	3.38114	1.92252	1.33192	2.21186
C15orf48	0.687673	1.57067	1.06408	1.10747
C15orf56	1.56976	0.682632	1.22564	1.15934
C15orf62	0.405494	0.968059	1.44522	0.939591
C16orf3	0.529942	0.390903	0.602569	0.507805
C16orf71	0.835379	0.26502	0.246873	0.449091
C16orf78	1.00634	1.16914	0.889484	1.02165
C16orf89	2.01268	2.08466	0.777035	1.62479
C16orf93	0.725027	0.409557	0.504078	0.546221
C16orf96	1.53333	1.01593	0.556805	1.03536
C17orf104	1.37353	1.22627	1.38509	1.3283
C18orf25	0.179225	0.274306	0.378739	0.277424
C18orf54	0.607251	0.228168	0.295637	0.377019
C18orf63	1.27613	0.989	0.985678	1.0836
C19orf57	1.56958	1.54602	1.85049	1.65536
C1GALT1C1	0.300514	0.125465	0.147933	0.191304
C1orf141	0.94067	1.14987	1.15183	1.08079
C1orf146	0.493917	1.04086	1.04128	0.858685
C1orf158	1.67846	0.952369	1.75686	1.46256
C1orf168	3.32825	1.53027	1.82874	2.22909
C1orf173	2.89365	1.041	2.27831	2.07099
C1orf189	1.13396	0.742297	0.690021	0.855424
C1orf192	0.349706	0.254938	0.412999	0.339214
C1orf194	3.40245	1.26514	2.55565	2.40775
C1orf210	0.222168	0.591956	0.999304	0.604476
C1orf228	1.55547	1.41429	0.681431	1.21706
C1orf63	0.570166	0.296562	0.650134	0.505621
C1orf87	2.93543	1.52504	1.99777	2.15275
C1QL2	2.00458	1.49092	1.69507	1.73019
C1QL3	0.815489	0.795449	0.567368	0.726102
C1QTNF4	2.95584	2.1337	1.47005	2.18653
C1QTNF8	1.82075	0.591437	1.01208	1.14142
C20orf85	3.2525	2.0493	3.01363	2.77181
C21orf128	1.52627	1.99728	1.08705	1.53687
C21orf15	2.41997	1.32998	2.65893	2.13629
C21orf49	0.906477	0.601764	0.319248	0.609163
C21orf58	0.925053	0.433737	0.840792	0.733194
C21orf88	4.83198	1.44039	2.69708	2.98982
C2CD2	0.358542	0.644549	0.488439	0.497177
C2CD4D	0.891498	0.350794	0.58237	0.608221
C2orf48	0.837468	0.359274	0.88223	0.692991
C2orf54	0.726851	2.36225	1.95466	1.68125
C3orf14	0.811281	0.414538	0.806796	0.677538
C3orf27	1.59484	0.735858	0.848961	1.05989
C3orf38	0.135395	0.366946	0.189593	0.230645
C3orf49	0.494947	0.602082	0.458073	0.518367
C3orf70	2.37675	1.23284	1.17248	1.59402
C3P1	1.01978	0.799609	0.680003	0.833131
C4BPA	1.68944	1.22128	1.26927	1.39333
C4orf19	2.42042	2.08166	2.47056	2.32421
C5	1.49341	0.518916	0.948529	0.986951
C5orf20	0.90932	2.2927	0.358219	1.18675
C5orf49	2.80186	1.29716	0.801056	1.63336
C5orf56	1.01524	1.71545	0.505939	1.07888
C6orf118	3.11757	2.09888	1.75472	2.32372
C6orf165	0.988894	0.408644	0.609873	0.669137
C6orf222	0.971224	1.19668	1.46423	1.21071
C6orf58	3.41832	2.99582	2.21563	2.87659
C7	3.94196	2.79612	0.574202	2.43743
C7orf13	1.45895	0.499962	0.858543	0.939153
C7orf29	0.28962	0.550691	0.244805	0.361705
C7orf34	3.46346	1.98265	2.1093	2.51847
C7orf66	2.69382	1.6085	2.04993	2.11742
C7orf72	2.71508	1.15424	0.97077	1.61336
C8G	3.64199	3.09276	3.36042	3.36506
C8orf4	2.98914	2.05489	1.54679	2.19694
C8orf74	0.880084	1.2539	2.43504	1.52301
C9orf116	1.36927	0.456091	0.564456	0.796605
C9orf135	2.80202	1.8409	2.4595	2.36747
C9orf171	2.56805	1.09099	1.27363	1.64422
C9orf172	2.2971	1.6852	1.53007	1.83745
C9orf24	2.25957	0.450604	1.66652	1.4589
C9orf53	1.41935	1.77793	1.43169	1.54299
C9orf84	0.425915	0.738671	1.13377	0.76612
CA13	1.04638	0.67719	0.700849	0.808139
CAB39L	0.313131	0.433579	0.391825	0.379512
CABLES2	0.732684	0.250313	0.506285	0.496427
CACNA1D	2.09014	1.21664	0.978771	1.42852
CACNA1F	1.43306	0.371874	0.602971	0.802634
CALML4	0.484329	0.34381	0.500171	0.44277
CALML6	1.69579	0.906933	0.900561	1.16776
CAMSAP1	0.172898	0.352304	0.489647	0.338283
CAPN13	3.31095	1.2434	1.71936	2.09124
CAPN14	2.21778	2.86276	2.83996	2.64016
CAPN5	1.25304	0.971025	0.707096	0.977055
CAPN7	0.253499	0.147735	0.257681	0.219638
CAPN8	1.92609	1.15218	1.15324	1.4105
CAPN9	3.34868	1.03868	1.76492	2.05076
CARD9	1.17091	1.15524	0.331024	0.885726
CASC1	1.95443	0.650208	1.2333	1.27932
CASC2	0.790418	0.377628	0.556762	0.574936
CASP2	0.518551	0.359921	0.42721	0.435227
CASP3	0.453208	0.161199	0.404111	0.339506
CASP9	0.609448	0.410471	0.462121	0.494013
CASR	1.15218	1.50164	1.19722	1.28368
CATSPER3	0.649026	0.657127	0.802526	0.702893
CATSPERD	1.57474	0.573362	1.228	1.12537
CBFA2T2	0.836375	0.354546	0.736268	0.642396
CBFA2T3	1.09952	0.299355	0.721182	0.706685
CBLN2	2.83845	2.55323	3.0048	2.79883
CBLN3	0.773649	0.722846	0.282828	0.593108
CBX3P2	0.701216	0.323206	0.413051	0.479158
CBX5	0.720619	0.632617	0.473862	0.609033
CBX7	1.59169	1.03818	0.846022	1.15863
CBY3	1.67299	0.756486	0.995067	1.14151
CC2D1A	0.229492	0.273147	0.498145	0.333595
CCBL2	0.13726	0.234648	0.520822	0.297577
CCDC105	1.14233	0.851525	1.02179	1.00521
CCDC108	2.30467	0.750577	1.92394	1.65973
CCDC125	0.550809	0.776841	0.698933	0.675528
CCDC135	2.48802	1.5831	1.37046	1.81386
CCDC146	1.27127	0.929602	1.18158	1.12748
CCDC155	4.70551	2.35174	3.4222	3.49315
CCDC157	0.702359	0.23105	0.401547	0.444986
CCDC158	1.75269	0.718217	0.495675	0.988862
CCDC160	3.35328	1.72581	1.94682	2.34197
CCDC163P	0.564634	0.427423	0.277571	0.423209
CCDC164	2.06057	0.440889	1.13504	1.21217
CCDC168	0.475911	0.565177	0.536527	0.525872
CCDC17	0.461149	0.768103	0.684024	0.637758
CCDC18	0.311927	0.344399	0.374983	0.34377
CCDC24	0.613127	0.254743	0.571737	0.479869
CCDC28A	0.427988	0.201453	0.284661	0.3047
CCDC28B	1.507	0.632113	0.65666	0.931925
CCDC30	0.837529	0.605706	0.311137	0.584791
CCDC33	2.24004	0.88858	1.23289	1.45384
CCDC37	1.57097	0.881662	1.13387	1.1955
CCDC42B	1.576	1.35218	1.60111	1.50976
CCDC60	4.00333	2.63201	2.93023	3.18852
CCDC64	0.870241	0.497236	1.18625	0.851243
CCDC65	1.04856	0.401304	0.483838	0.644567
CCDC66	0.357608	0.324174	0.2521	0.311294
CCDC7	0.619139	0.367691	0.41757	0.468134
CCDC74A	2.45289	0.480973	0.933958	1.28927
CCDC88B	0.4943	0.444282	0.868948	0.60251
CCDC88C	0.370923	0.237237	0.543786	0.383982
CCDC97	0.334369	0.357918	0.263846	0.318711
CCHCR1	0.580086	0.345544	0.654639	0.526756
CCL19	2.81644	3.07201	0.519841	2.1361
CCL20	0.908927	0.560972	1.72452	1.06481
CCL25	1.92806	2.01883	0.65865	1.53518
CCL28	0.52295	0.632687	0.403161	0.519599
CCNE2	0.448749	0.440497	0.878479	0.589242
CCNG2	0.199016	0.59834	0.251813	0.349723
CCNI2	2.13509	0.949944	1.61115	1.5654
CCR6	0.961144	1.96642	0.279997	1.06919
CCR7	1.29108	2.2507	0.528436	1.35674
CD160	0.84878	1.00196	0.253797	0.701511
CD177	0.673944	1.48981	2.60851	1.59076
CD19	2.84668	2.99472	1.25768	2.36636
CD200	2.10863	0.990709	0.485488	1.19494
CD200R1	1.33136	1.31662	0.529506	1.05916
CD22	2.55329	2.69433	1.4621	2.23657
CD247	1.07138	1.63544	0.372406	1.02641
CD27	1.54043	2.4084	0.647671	1.53217
CD3D	0.846817	2.07143	0.405001	1.10775
CD3E	0.96269	2.21031	0.316026	1.16301
CD40LG	1.82751	2.76201	0.82153	1.80368
CD5	1.20086	2.14692	0.319313	1.22236
CD6	1.20496	1.76913	0.502522	1.15887
CD7	0.724389	1.68196	0.32454	0.910297
CD79A	2.3229	2.79454	1.06187	2.05977
CD79B	2.17714	2.51055	0.766979	1.81823
CD8B	1.3956	2.5801	0.623359	1.53302
CDC20B	2.87227	1.79862	1.90508	2.19199
CDC25C	0.637915	0.394604	0.541134	0.524551
CDC42EP4	0.901223	0.866883	0.893274	0.887127
CDC42SE2	0.237561	0.497029	0.190783	0.308458
CDC7	0.767742	0.455062	0.795136	0.672647
CDH26	1.53214	0.488633	1.99576	1.33885
CDH7	3.22764	2.05273	1.8651	2.38183
CDHR3	2.60643	1.50647	1.62361	1.91217
CDK19	0.351217	0.367234	0.361354	0.359935
CDK2	0.323701	0.171026	0.313964	0.269564
CDKAL1	0.288261	0.231201	0.208024	0.242495
CDKL3	0.510267	0.33684	0.24913	0.365412
CDKN1C	0.960077	0.75426	0.605917	0.773418
CDKN2A	1.26233	1.43739	1.89671	1.53214
CDKN2AIP	0.1425	0.189771	0.506143	0.279471
CDKN2B-AS1	1.0171	1.02016	1.01259	1.01662
CDKN2C	1.87076	1.88241	1.51676	1.75665
CDNF	0.83931	0.617068	0.262794	0.573058
CDON	1.37818	0.723324	0.466809	0.856104
CEACAM1	1.22225	1.81965	1.70944	1.58378
CEACAM16	3.00861	1.27696	2.26301	2.18286
CEACAM3	0.78771	1.04867	0.58565	0.807342
CEACAM5	1.79486	1.84984	2.71186	2.11885
CEACAM6	0.739359	1.23601	1.84076	1.27204
CEACAM7	1.67336	2.4551	2.77005	2.2995
CEACAM8	0.622083	1.41426	1.76023	1.26552
CEBPD	0.429706	0.5016	0.617474	0.51626
CELA2B	0.743557	0.5273	0.503278	0.591378
CELF4	1.75834	1.37416	0.563781	1.23209
CELSR3	0.530713	0.428863	0.540663	0.50008
CENPC1	0.605352	0.345026	0.664922	0.538433
CENPH	0.777701	0.340009	0.662415	0.593375
CENPK	0.700997	0.434464	0.692799	0.60942
CENPW	0.748308	0.423747	0.843774	0.671943
CEP120	0.638347	0.483998	0.229013	0.450453
CEP135	0.397052	0.31478	0.253139	0.321657
CEP44	0.407892	0.181829	0.480411	0.356711
CEP63	0.499442	0.172343	0.428714	0.366833
CEP70	1.3735	0.503903	1.2591	1.0455
CFTR	2.32295	1.37674	1.36677	1.68882
CGGBP1	0.3434	0.407712	0.118394	0.289835
CGN	1.43208	0.593405	1.65343	1.22631
CGNL1	1.77086	1.49971	0.516134	1.26224
CHAD	1.4544	1.39673	0.337377	1.06283
CHADL	1.28218	0.433621	0.879364	0.865054
CHAF1A	0.625207	0.27702	0.715632	0.539286
CHAF1B	0.822681	0.471126	0.787053	0.69362
CHDH	3.15626	1.23525	1.52928	1.97359
CHMP7	0.348097	0.212267	0.161313	0.240559
CHPT1	2.1326	0.718175	0.857672	1.23615
CHRFAM7A	1.7507	0.447006	0.563599	0.920437
CHRM1	2.03814	0.80258	0.595734	1.14548
CHRNA2	1.23768	0.489874	0.936087	0.88788
CHRNA3	1.37549	0.623104	0.600881	0.866492
CHRNA7	1.92906	0.56975	0.711352	1.07005
CHST4	3.05857	1.74488	2.54326	2.4489
CHST6	2.58465	0.59782	0.695271	1.29258
CHST9	4.10125	1.47953	1.98136	2.52072
CIT	0.702262	0.466025	0.558023	0.575437
CLCA3P	0.473757	1.70112	1.72426	1.29971
CLCA4	1.94108	3.15807	3.20915	2.76943
CLDN1	0.509763	0.376042	0.687076	0.524293
CLDN10	3.88954	2.52388	1.09763	2.50368
CLDN2	0.912972	0.523578	0.492927	0.643159
CLDN3	5.44289	1.95887	2.74086	3.38087
CLDN4	0.895549	0.503015	1.71433	1.03763
CLDN7	1.46435	0.590064	1.92359	1.326
CLEC1A	1.33975	1.52598	0.385567	1.08377
CLEC2A	0.943682	1.84706	1.075	1.28858
CLEC2D	0.204559	0.390759	0.158901	0.251406
CLGN	4.72323	1.52993	2.53226	2.92847
CLIC2	0.874469	1.09477	0.373888	0.781043
CLIC6	2.926	1.11774	1.39183	1.81186
CLINT1	0.356286	0.464153	0.672017	0.497485
CLK1	0.167961	0.187136	0.334391	0.229829
CLK4	0.46325	0.478658	0.392237	0.444715
CLMN	0.538571	0.422434	0.446603	0.469203
CLNK	0.919634	1.82693	0.313569	1.02005
CLSPN	0.243586	0.34586	0.294722	0.294723
CLU	2.3484	0.627971	0.859046	1.27847
CLUL1	3.0361	1.25567	1.33457	1.87544
CLVS2	1.1297	0.723254	0.775388	0.876114
CMAHP	1.60295	1.55266	0.607713	1.25444
CNDP1	1.20879	0.625057	1.01973	0.951192
CNGA4	0.854373	0.518755	0.626733	0.666621
CNOT10	0.189837	0.151992	0.24078	0.194203
CNOT6L	0.332751	0.433445	0.199296	0.321831
CNOT8	0.117831	0.171385	0.165925	0.151714
CNR2	2.21906	3.14418	0.945433	2.10289
CNTD1	1.91469	1.53323	1.89261	1.78018
CNTLN	0.587685	0.500095	0.241908	0.443229
CNTN2	1.45756	0.897216	0.87037	1.07505
CNTRL	0.55369	0.317698	0.388367	0.419918
COL19A1	4.29436	3.71964	2.05634	3.35678
COL23A1	1.76579	1.19824	0.661829	1.20862
COL4A4	2.94369	2.17166	1.1679	2.09442
COL6A4P2	1.63044	0.819031	0.554207	1.00123
COL6A5	1.13104	2.62025	0.621516	1.4576
COL9A1	1.581	0.688605	0.880853	1.05015
COQ10A	0.768286	0.290904	0.221772	0.426987
COQ2	0.296532	0.179647	0.49163	0.322603
CORO1A	1.02205	1.62419	0.251153	0.965796
CP	3.88687	2.02937	1.98056	2.63227
CPEB1	3.05102	1.67342	1.18867	1.97103
CPEB3	0.387184	0.989264	0.756562	0.711003
CPNE5	1.1528	1.36181	0.361431	0.958682
CPPED1	0.410233	0.553842	0.360732	0.441602
CPT1B	0.69362	0.323181	0.404973	0.473925
CR1L	2.34413	1.96023	0.427784	1.57738
CR2	3.86844	1.70826	2.36981	2.64884
CRABP1	1.72423	1.20009	0.798431	1.24092
CRB2	4.25045	3.35829	1.92351	3.17742
CRBN	0.498175	0.349879	0.335513	0.394523
CREB3L4	1.27263	0.466846	0.439316	0.726265
CRHR1	3.04734	0.941964	1.21347	1.73426
CRIP3	2.27603	0.473085	1.11444	1.28785
CRISP3	2.17925	2.28277	0.90719	1.78974
CRNN	1.28214	3.82081	3.35987	2.82094
CROCC	1.00473	0.281332	0.887914	0.72466
CROCCP3	0.714947	0.222957	0.491603	0.476502
CROT	0.320658	0.801102	0.561303	0.561021
CRTAM	0.949827	2.28674	0.405838	1.21414
CRYM	2.45758	2.02934	1.67574	2.05422
CSAD	0.425615	0.25358	0.635251	0.438148
CSF2RB	1.15645	2.17059	0.426294	1.25111
CSH2	2.5183	1.33521	2.73549	2.19633
CSK	0.284481	0.359931	0.332413	0.325608
CSN1S2BP	1.66861	1.49282	1.31137	1.49094
CSN2	2.1898	1.60084	1.24073	1.67712
CSN3	2.21838	1.73325	1.50542	1.81902
CTC1	0.143485	0.279664	0.254398	0.225849
CTRC	0.770957	0.552192	0.426026	0.583058
CTSE	3.35389	3.22913	2.66163	3.08155
CTSW	0.73528	1.82191	0.43864	0.998609
CTTNBP2	2.64273	0.42825	1.03298	1.36799
CUEDC1	0.753905	0.186413	0.200451	0.380257
CUL3	0.109554	0.263482	0.326159	0.233065
CUL9	0.758207	0.773874	0.744733	0.758938
CX3CL1	1.62044	0.579325	0.540453	0.913406
CXCL17	2.19033	1.92506	2.52691	2.2141
CXCR5	2.64226	3.36226	1.15913	2.38788
CXorf22	2.87378	0.671738	1.72613	1.75722
CXorf65	1.38438	2.10313	0.849462	1.44566
CXXC11	1.04616	2.09408	0.684234	1.27483
CYB561	0.197584	0.120294	0.307842	0.208573
CYB5RL	0.931788	0.618158	0.718038	0.755995
CYP11A1	2.88347	1.80722	1.34691	2.01253
CYP11B1	0.622269	0.879455	0.727315	0.743013
CYP1B1-AS1	1.82852	1.20338	0.382964	1.13829
CYP27A1	2.74532	1.9189	0.893002	1.85241
CYP2A13	3.02235	1.19069	2.01996	2.07767
CYP2B7P1	3.62828	1.71099	2.46395	2.60108
CYP2C18	0.56866	0.720606	2.01037	1.09988
CYP2C19	1.08346	0.6483	2.20176	1.31117
CYP2D6	1.05702	0.335959	0.929766	0.774247
CYP2E1	2.39046	2.10427	2.64756	2.38076
CYP2F1	3.84689	2.70365	2.88545	3.14533
CYP3A4	0.624572	0.757624	0.622148	0.668115
CYP3A5	1.5573	1.4267	1.76302	1.58234
CYP4A22	1.17505	1.28799	1.16237	1.20847
CYP4B1	2.34409	2.7923	2.47115	2.53585
CYP4F12	2.10998	1.71106	2.44296	2.088
CYP4F35P	2.43919	0.956786	2.1601	1.85202
CYP4X1	3.35353	2.81366	2.48359	2.8836
CYP4Z1	3.28271	3.1938	2.2533	2.90994
CYP4Z2P	0.839286	2.43047	0.882259	1.38401
CYTH1	0.175059	0.238036	0.236739	0.216611
D2HGDH	0.450019	0.268841	0.543469	0.420777
DAG1	0.320349	0.247901	0.195794	0.254681
DAGLA	1.66591	0.703941	0.351254	0.907037
DAND5	0.744983	0.46699	0.743603	0.651859
DBH	1.0583	1.1488	0.539702	0.915599
DBP	0.888406	0.676746	0.875622	0.813591
DBX2	3.21051	2.68481	2.60692	2.83408
DCAF11	0.371498	0.291299	0.416597	0.359798
DCAF16	0.350316	0.165903	0.272235	0.262818
DCLRE1C	0.418066	0.354663	0.549537	0.440755
DCP2	0.229851	0.420086	0.131346	0.260428
DCST1	0.795641	0.421128	1.03726	0.751343
DCST2	1.13372	0.48809	0.973455	0.865089
DDB2	0.32484	0.552341	0.40687	0.428017
DDHD2	0.635761	0.280457	0.426634	0.447617
DDI1	0.656634	0.827603	0.819799	0.768012
DDX25	1.44991	1.85582	1.39748	1.56774
DDX26B	0.759753	0.569086	0.509713	0.612851
DDX46	0.105614	0.228027	0.260845	0.198162
DEAF1	0.341371	0.164706	0.267818	0.257965
DEK	0.396476	0.187163	0.447162	0.3436
DENND1C	0.655391	0.769726	0.85474	0.759953
DENND2D	0.320632	0.795261	0.712587	0.609494
DEPDC5	0.479333	0.24201	0.343053	0.354799
DEPTOR	1.71551	0.952496	0.724919	1.13098
DERL3	1.83231	1.85446	0.639806	1.44219
DFFB	0.641032	0.284679	0.264103	0.396605
DGCR8	0.192679	0.203434	0.306478	0.234197
DHFR	0.82824	0.821612	0.948898	0.86625
DHRS13	0.88154	0.393757	0.795496	0.690265
DHRS3	0.997112	0.751457	0.981993	0.910188
DHTKD1	0.350061	0.178763	0.51667	0.348498
DIO1	1.26651	0.428398	1.08867	0.927858
DIRC2	0.133291	0.150112	0.298795	0.194066
DKK4	1.87319	1.46696	2.19987	1.84667
DLG2	1.49629	1.24395	0.840332	1.19353
DLG3	0.801078	0.44462	1.01288	0.752859
DLG5	0.219877	0.338194	0.350393	0.302821
DMBT1	2.56037	2.04522	0.884711	1.8301
DMRTA2	3.39388	0.761437	1.89357	2.0163
DMXL1	0.156611	0.544487	0.355748	0.352282
DNAAF1	1.3039	1.12386	0.967511	1.13175
DNAH1	0.900715	0.694681	0.326615	0.640671
DNAH12	2.06931	1.26811	1.21403	1.51715
DNAH6	1.95126	1.17926	1.12827	1.4196
DNAH7	1.76817	1.10149	1.2516	1.37375
DNAH8	1.36433	1.51523	1.07762	1.31906
DNAH9	1.10553	0.373962	0.90689	0.795462
DNAI1	2.43984	1.21717	1.76417	1.80706
DNAI2	1.7232	1.19991	1.76748	1.56353
DNAJC13	0.246169	0.350183	0.192538	0.262963
DNAJC9	0.260958	0.260451	0.424373	0.315261
DNASE1L3	0.707251	1.05998	0.932326	0.899853
DNM1P46	1.18818	0.793362	0.240866	0.740803
DNMBP-AS1	1.49671	0.810428	1.25418	1.18711
DNMT1	0.322369	0.195867	0.264251	0.260829
DNMT3L	3.31688	2.13707	2.09656	2.51683
DOC2B	1.86056	1.32254	1.56883	1.58397
DOCK3	0.764939	0.407779	0.686273	0.619664
DONSON	0.515722	0.348189	0.659099	0.50767
DOPEY2	0.169307	0.466387	0.324976	0.320223
DPCR1	2.34191	1.99353	2.15917	2.16487
DPEP1	1.97355	0.996861	0.5253	1.16524
DPY19L2P2	1.49983	0.53878	0.495076	0.844563
DRD1	3.21975	2.05073	1.07236	2.11428
DRGX	4.1086	3.6096	2.63287	3.45036
DSCAML1	2.21735	1.24592	1.08558	1.51629
DSCR3	0.135782	0.234627	0.128321	0.166244
DSCR6	2.59397	0.549863	1.81317	1.65233
DTHD1	0.988656	0.783168	0.646896	0.80624
DTNBP1	0.43013	0.240508	0.311054	0.327231
DTX2	0.347246	0.601406	0.709108	0.552587
DTX2P1-UPK3BP1-PMS2P11	0.65171	0.631401	0.826699	0.70327
DUOX2	1.64859	2.50592	1.75591	1.97014
DUOXA2	1.26646	2.23705	2.03497	1.84616
DUSP28	0.57031	0.171929	0.371914	0.371385
DYDC1	3.44364	0.846329	2.00726	2.09908
DYDC2	2.34875	0.701647	2.06749	1.70596
DYRK1A	0.398915	0.447682	0.332645	0.393081
DYRK1B	0.961008	0.353001	0.433415	0.582475
DZIP3	0.803099	0.430044	0.287413	0.506852
E2F1	1.06679	0.58411	0.981465	0.877456
E2F2	0.75142	0.84309	1.20926	0.934589
E2F8	0.617836	0.775084	0.902143	0.765021
EAF2	0.935176	0.994075	0.946694	0.958648
ECE1	0.974261	0.311016	0.303422	0.529566
ECEL1P2	2.80936	1.20212	1.4929	1.83479
ECHDC2	0.944519	0.692806	1.04599	0.89444
ECT2L	1.10854	0.549183	1.19295	0.950224
EDN2	1.19387	0.794816	0.975688	0.988123
EEF2K	0.237833	0.233787	0.232604	0.234741
EFCAB5	0.390881	0.488867	0.255349	0.378366
EFCAB6	1.70108	0.563466	0.745803	1.00345
EFCAB7	0.518925	0.261695	0.251488	0.344036
EFHC2	1.9165	0.759219	1.30071	1.32548
EGOT	1.8464	1.75747	1.26545	1.62311
EHF	0.629468	1.53744	1.52155	1.22949
EHMT1	0.165196	0.17353	0.243287	0.194004
EIF4EBP3	1.59591	0.450826	0.843041	0.963259
EIF4ENIF1	0.13179	0.108618	0.123378	0.121262
ELAC1	0.594893	0.414103	0.340793	0.44993
ELF2	0.305845	0.291574	0.222543	0.273321
ELF3	1.49702	0.786484	2.39886	1.56079
ELK4	0.310006	0.1323	0.216264	0.219523
ELMOD3	0.211053	0.149687	0.130792	0.163844
EML4	0.436188	0.156864	0.165691	0.252914
EMP1	0.307716	0.547398	0.569079	0.474731
EMP2	0.568429	0.294727	0.839587	0.567581
ENPP3	2.29629	1.90517	1.38937	1.86361
ENPP4	2.15663	1.05404	0.625034	1.27857
ENPP5	2.65308	0.780425	0.91536	1.44962
ENPP6	4.41952	3.29421	1.51749	3.07707
ENPP7	1.27342	0.703196	0.969014	0.981876
ENTPD4	0.652225	0.245304	0.289062	0.395531
EOMES	0.751934	1.39733	0.342858	0.830709
EPB41	0.310473	0.398258	0.505997	0.40491
EPB41L1	1.46548	0.330094	1.26758	1.02105
EPB41L4A	1.27814	1.1148	1.21016	1.20103
EPC1	0.322648	0.413854	0.25113	0.329211
EPHA6	4.03634	0.63287	1.88029	2.18317
EPHB1	2.42663	0.492365	0.982801	1.3006
EPHX2	1.24692	1.04812	1.3518	1.21561
EPHX3	1.19447	0.965145	2.24111	1.46691
EPS8L3	1.95449	1.57068	0.972027	1.49907
ERBB2	0.489363	0.338648	0.906179	0.578063
ERBB3	0.464899	0.731437	1.19147	0.795936
ERMAP	0.389885	0.317662	0.138929	0.282159
ERN2	3.41056	1.50274	1.59989	2.17107
ERO1LB	1.76505	0.903683	1.02061	1.22978
ESPL1	0.74158	0.383327	0.68587	0.603592
ESR1	1.51646	1.96321	1.22007	1.56658
ESRRB	2.30446	1.80937	1.17234	1.76206
ETV6	0.766675	0.632843	0.296136	0.565218
EXD1	0.920694	0.438045	0.848658	0.735799
EXOC3L4	1.51566	1.89747	1.35516	1.58943
EYA2	3.33519	1.55283	1.84662	2.24488
EZH1	0.528282	0.499986	0.319024	0.449098
EZH2	0.688471	0.408825	0.971955	0.68975
FA2H	1.79674	0.436694	2.07219	1.43521
FAAH2	1.01639	0.945772	1.23987	1.06735
FABP2	1.26104	0.86589	0.797451	0.974793
FABP6	0.710553	0.572261	0.598451	0.627088
FABP7	2.03672	0.797605	1.42703	1.42045
FAF1	0.19123	0.211273	0.288513	0.230338
FAIM	0.585848	0.202958	0.683394	0.490733
FAM102B	0.753926	0.697233	0.300091	0.58375
FAM107A	1.46659	1.35693	0.479424	1.10098
FAM107B	0.956611	1.00582	0.265399	0.74261
FAM108C1	0.318811	0.355345	0.985405	0.553187
FAM111B	0.634433	0.929468	0.931722	0.831875
FAM117A	1.147	0.484214	0.580878	0.737364
FAM120C	0.73362	0.388449	0.385779	0.502616
FAM122C	0.334912	0.45298	0.233609	0.3405
FAM129A	0.374046	0.543221	0.516783	0.478017
FAM129C	2.14596	2.53845	0.904036	1.86282
FAM13B	0.636527	0.629313	0.424728	0.563523
FAM149A	1.72384	0.332218	0.547968	0.868008
FAM150B	2.62384	1.39344	1.40706	1.80811
FAM151A	0.5536	0.882895	0.846424	0.760973
FAM154B	0.893123	0.769115	0.916774	0.859671
FAM160B2	0.133806	0.287642	0.233429	0.218293
FAM166B	1.1644	0.566218	0.582833	0.771151
FAM169B	1.07921	0.747164	0.936173	0.920848
FAM171A1	2.32473	0.645644	0.632012	1.2008
FAM172A	0.824237	0.185883	0.507167	0.505762
FAM177B	2.89816	2.24462	0.852377	1.99839
FAM179A	1.19221	1.17703	0.509429	0.959558
FAM182A	1.51555	1.06976	1.61444	1.39992
FAM182B	1.48517	0.820879	1.29248	1.19951
FAM184A	2.20187	0.754124	1.17369	1.37656
FAM184B	1.25984	0.288157	0.978248	0.842083
FAM186A	1.08319	0.665133	0.797766	0.848697
FAM189A2	1.88369	2.04315	1.06876	1.6652
FAM194B	0.936802	1.13561	0.971551	1.01465
FAM19A4	2.1817	0.818142	0.814833	1.27156
FAM208A	0.222539	0.280617	0.131819	0.211659
FAM212B	0.628698	0.435894	0.461323	0.508638
FAM213B	0.410777	0.347416	0.242019	0.333404
FAM214A	0.238765	0.710954	0.488717	0.479478
FAM215A	1.46606	1.33719	0.823191	1.20881
FAM216B	4.56015	2.58433	3.20134	3.44861
FAM24B-CUZD1	0.949759	0.666151	0.610306	0.742072
FAM3B	4.47284	2.34577	3.51881	3.44581
FAM3D	1.81587	1.87702	2.42312	2.03867
FAM53B	0.467413	0.571608	0.589618	0.54288
FAM71A	0.970941	1.21501	1.15155	1.1125
FAM73B	0.283741	0.295196	0.457484	0.345474
FAM81A	1.89343	1.11472	1.38911	1.46575
FAM81B	3.1593	1.42232	2.32798	2.3032
FAM83E	2.28868	1.2152	2.17948	1.89445
FAM92B	2.1141	2.04345	1.14812	1.76856
FAM98C	0.390142	0.233455	0.494078	0.372558
FAM99A	1.58992	1.09672	1.72903	1.47189
FAM99B	0.969272	1.35095	1.43816	1.25279
FANCC	0.432902	0.228492	0.487505	0.382966
FANCD2	0.656785	0.250467	0.63772	0.514991
FANCG	0.239725	0.229451	0.266846	0.245341
FANCL	0.820255	0.386801	0.870867	0.692641
FATE1	2.06202	1.98669	0.809265	1.61933
FBF1	0.582615	0.29703	0.555998	0.478548
FBP2	1.66505	0.462492	0.767732	0.96509
FBXL16	0.402908	0.56135	0.776126	0.580128
FBXO34	0.458867	0.333224	0.591735	0.461276
FBXO5	0.409285	0.220751	0.327151	0.319062
FBXW5	0.35307	0.641653	0.432936	0.475886
FCAMR	3.31553	2.37338	1.71378	2.46756
FCER2	2.87704	2.97503	1.16724	2.33977
FCGBP	1.48725	1.9514	0.876561	1.4384
FCN2	2.1202	1.46101	0.894437	1.49188
FCRL1	2.92817	3.21463	0.975599	2.3728
FCRL2	2.63186	2.32717	1.09888	2.0193
FCRL3	1.99398	2.60932	0.635266	1.74619
FCRL4	3.13716	3.56873	1.68596	2.79728
FCRL5	1.8591	2.31609	0.633136	1.60277
FCRLA	1.53453	2.5683	0.747729	1.61685
FDCSP	5.13509	4.52648	3.34239	4.33465
FDPSL2A	0.28722	0.271422	0.57764	0.378761
FEM1A	0.144137	0.152702	0.180651	0.159163
FEZF2	2.10755	2.15921	2.15209	2.13961
FFAR1	0.609138	0.914882	1.22988	0.917968
FGD5-AS1	0.514094	0.397067	0.27397	0.395044
FGF20	2.09024	1.29691	1.13988	1.50901
FGF22	0.379118	1.23106	0.611379	0.74052
FGF3	3.80276	0.764715	1.877	2.14816
FHIT	1.02671	0.338979	0.329875	0.565189
FIG4	0.273517	0.202273	0.28477	0.25352
FKBP6	1.8032	0.693588	1.35947	1.28542
FLJ11235	1.33052	1.12698	0.959597	1.13903
FLJ13197	1.38994	0.427622	0.680471	0.832678
FLJ14186	0.266652	0.203234	0.416702	0.295529
FLJ16171	1.73583	1.30825	1.21121	1.41843
FLJ26850	1.07241	0.416505	0.746788	0.745235
FLJ31306	0.300501	0.157219	0.316936	0.258219
FLJ33581	1.2144	1.6503	1.09546	1.32005
FLJ35390	0.736454	0.528427	0.540204	0.601695
FLJ37035	0.886997	0.44592	0.619561	0.650826
FLJ39639	0.195667	0.212931	0.189353	0.199317
FLJ40292	0.975048	0.591655	0.353686	0.640129
FLJ40852	1.47659	0.743289	0.751147	0.990341
FLJ41649	2.08082	0.763338	0.728275	1.19081
FLJ45079	1.47505	1.08629	0.73835	1.0999
FLT3	1.11265	1.95098	0.322401	1.12868
FMO2	2.32971	3.00962	2.20678	2.51537
FMO3	3.60356	3.00511	2.32011	2.97626
FMO4	0.545285	0.874966	0.696755	0.705669
FMO6P	3.77641	0.772276	1.95068	2.16646
FMR1	0.17456	0.287554	0.291495	0.251203
FOLR4	2.63821	2.38482	1.79272	2.27191
FOXA1	3.68108	1.2247	2.71676	2.54085
FOXD3	3.20811	0.675522	1.97275	1.95213
FOXD4	0.557065	0.824046	0.747024	0.709378
FOXD4L1	0.589211	0.577844	0.566897	0.577984
FOXD4L3	1.20428	1.42944	0.916778	1.1835
FOXD4L5	1.27992	1.31994	0.958916	1.18626
FOXD4L6	0.691088	0.93772	0.659209	0.762672
FOXE3	1.75723	0.962607	1.52059	1.41347
FOXI1	2.7409	1.56407	0.914516	1.73983
FOXN4	2.74309	1.69169	1.62604	2.02027
FOXO4	0.372107	0.636163	0.360605	0.456292
FOXP2	1.23385	0.400358	1.13472	0.922978
FOXP4	0.49207	0.332177	0.233052	0.352433
FOXQ1	1.08311	0.904849	1.08173	1.02323
FOXRED2	1.48161	0.876047	1.08989	1.14919
FRAT1	0.788365	0.570252	0.684244	0.680954
FRK	1.10716	0.370117	0.937149	0.80481
FRMD1	4.60354	2.93469	3.13604	3.55809
FRMPD2P1	1.74602	1.3577	1.0377	1.38047
FRRS1	0.261252	0.263434	0.458905	0.327864
FRZB	1.35506	1.80183	0.36929	1.17539
FTHL17	2.05807	2.90277	1.16593	2.04226
FTLP10	2.63063	1.797	4.04308	2.82357
FUCA1	0.90329	0.897911	0.277259	0.69282
FUT3	0.925564	1.44635	2.20678	1.52623
FUT5	1.31695	1.30224	1.96748	1.52889
FUT6	2.29666	2.49833	3.39307	2.72935
FUT7	0.688073	1.83745	0.343702	0.956407
FUZ	1.37559	0.455628	0.640387	0.82387
FXYD2	1.84981	2.9014	1.55607	2.10243
FXYD6	2.61513	0.447042	0.345688	1.13595
FZD5	0.245924	0.353592	0.610247	0.403254
GABBR2	1.46601	0.835336	0.873287	1.05821
GABRB2	3.0865	0.945888	0.898463	1.64362
GABRP	3.91201	2.02637	2.52081	2.81973
GABRQ	1.01567	0.686251	0.974549	0.892156
GAD2	2.21622	1.88092	1.81359	1.97024
GALNT12	1.74829	0.419222	1.31598	1.16116
GALNT4	0.499986	0.484345	0.452438	0.478923
GALNT5	2.11538	1.79075	1.02802	1.64472
GALNTL5	1.50381	0.880661	0.984686	1.12305
GAS2	1.19995	0.675661	0.411149	0.762254
GAS8	0.415805	0.177822	0.483518	0.359048
GATM	1.82925	0.536689	1.00202	1.12265
GBP6	0.732476	0.82907	1.5749	1.04548
GBX1	4.69009	5.02158	4.32058	4.67741
GCA	0.566896	0.368425	0.232414	0.389245
GCH1	0.564623	0.764187	0.753313	0.694041
GCHFR	1.84337	0.491946	1.30696	1.21409
GCK	2.59615	0.624281	2.36226	1.8609
GCNT3	2.25283	1.00569	2.05445	1.77099
GDF7	0.550276	0.869558	0.913949	0.777928
GEN1	0.551944	0.261261	0.680372	0.497859
GFI1B	2.29811	2.08581	1.70566	2.02986
GGA2	1.04571	0.583787	0.716379	0.781958
GGT1	0.379903	0.445861	0.458864	0.428209
GGT3P	0.645806	0.393673	0.515427	0.518302
GGT6	0.837923	0.925036	1.88899	1.21731
GGTLC1	0.498095	0.659091	0.688971	0.615385
GH1	1.66089	1.32428	0.618327	1.20116
GHRHR	1.60754	1.35008	1.53075	1.49613
GHRL	1.71253	1.34756	0.625546	1.22855
GHRLOS	0.432117	0.384697	0.326892	0.381235
GIN1	0.168797	0.282675	0.25878	0.236751
GINS4	0.842912	0.306451	0.664153	0.604505
GIPC2	2.12577	0.808823	1.8207	1.5851
GJD3	0.722675	0.471074	0.346758	0.513502
GK	0.844409	0.652323	0.763362	0.753364
GK3P	0.718847	0.652316	0.655694	0.675619
GKAP1	1.76824	0.567349	0.941905	1.0925
GLCCI1	0.76792	0.45196	0.288988	0.502956
GLS2	2.83929	0.576402	1.93854	1.78474
GLT6D1	1.0304	0.898408	0.781174	0.903327
GLTSCR1	0.175266	0.165599	0.17374	0.171535
GLUL	1.23828	0.793518	0.974178	1.00199
GLYATL1	0.795296	1.06917	0.777173	0.880546
GLYATL2	3.20923	1.1004	1.32649	1.87871
GMDS	0.442386	0.306414	0.480479	0.40976
GMNC	3.0863	2.16523	2.09302	2.44819
GMPPB	0.324984	0.537583	0.22336	0.361976
GNAT1	0.837835	0.39056	0.652961	0.627118
GNE	1.08254	0.873535	0.721432	0.892504
GNG8	1.77651	1.30181	0.964422	1.34758
GNMT	1.34855	0.392803	0.789321	0.843557
GNRH1	0.532095	0.463981	0.588171	0.528082
GOLGA2P5	1.24985	0.769405	1.20265	1.07397
GOLGA6L1	1.25719	2.6373	2.30462	2.06637
GOLGA6L6	0.788507	2.37528	1.62274	1.59551
GOLGB1	0.347681	0.357763	0.341802	0.349082
GOLPH3L	0.54557	0.205809	0.599437	0.450272
GOLT1A	3.15467	1.2898	1.584	2.00949
GOT1	0.420142	0.236986	0.570058	0.409062
GOT1L1	1.17496	0.794238	1.13901	1.03607
GP1BA	1.70233	1.20814	1.0448	1.31842
GP2	4.64341	3.33198	5.12437	4.36658
GPAT2	2.80995	1.49166	1.45249	1.91803
GPATCH1	0.290421	0.235628	0.267093	0.264381
GPBP1	0.177137	0.314604	0.299142	0.263627
GPD1L	1.36546	0.837233	0.961127	1.05461
GPR110	1.12838	1.85528	2.85502	1.94623
GPR113	0.292502	0.304354	0.305959	0.300938
GPR114	1.28548	0.996598	0.58142	0.9545
GPR137	0.392433	0.282468	0.178613	0.284505
GPR137C	1.67475	0.966278	1.0057	1.21558
GPR144	0.496626	0.623563	1.1432	0.754462
GPR15	1.13932	2.03476	0.828761	1.33428
GPR150	1.37902	0.640022	0.491068	0.836704
GPR171	0.812835	2.1141	0.457931	1.12829
GPR18	1.36505	2.45129	0.664403	1.49358
GPR25	1.12104	2.75775	0.695571	1.52479
GPR26	1.66857	0.816558	1.07986	1.18833
GPR31	1.17684	2.74256	0.473173	1.46419
GPR55	1.22476	1.76119	0.693086	1.22635
GPR62	1.72047	0.582517	1.56679	1.28993
GPR64	1.65928	1.33153	0.444478	1.1451
GPRC5C	0.875653	0.397934	0.311708	0.528432
GPT	1.40163	0.71084	1.06566	1.05938
GRAMD1C	0.573369	0.714944	1.14223	0.810181
GRAMD3	0.25794	0.992564	0.386891	0.545798
GRAMD4	0.342346	0.201236	0.479801	0.341128
GRHL2	0.30819	0.201115	0.644226	0.38451
GRIK5	1.17566	0.696876	0.43566	0.769398
GRIN2A	3.03603	3.39885	1.64898	2.69462
GRIN2C	2.55926	1.8082	2.07517	2.14755
GRIPAP1	0.202583	0.336766	0.248175	0.262508
GRK6	0.232838	0.187995	0.241585	0.220806
GRM7	3.39478	1.50136	1.86754	2.25456
GSDMB	0.629727	0.759738	0.679346	0.689603
GSTTP2	1.00555	0.623261	0.735377	0.788062
GSX1	0.778127	1.43303	1.08678	1.09931
GSX2	1.31783	1.20963	1.27168	1.26638
GTF2IP1	1.09076	0.556866	0.68989	0.779171
GTF2IRD2B	0.88132	0.200758	0.3424	0.474826
GTPBP8	0.43364	0.184109	0.600446	0.406065
GTSF1L	0.937352	1.51174	0.377045	0.942045
GUSBP11	1.04669	0.755234	0.521898	0.774607
GYS2	1.09008	1.94775	2.39628	1.81137
GZMH	0.755684	2.41439	0.507077	1.22572
GZMM	1.53023	2.05311	0.603913	1.39575
H1FX-AS1	1.36235	0.375001	0.511649	0.749666
HAAO	2.05697	0.839912	0.430822	1.10924
HACL1	0.658735	0.29314	0.468546	0.473474
HADH	0.679188	0.346238	0.668032	0.564486
HAUS5	0.549612	0.296511	0.418482	0.421535
HAVCR1	1.13177	0.862492	0.499747	0.831335
HCG22	0.919729	2.34807	2.34023	1.86934
HCG27	1.15912	1.07479	0.6107	0.948206
HCN4	2.05199	1.92143	1.45706	1.81016
HDAC11	0.242676	0.316508	0.351937	0.303707
HDAC6	0.333589	0.426976	0.201966	0.320843
HDHD2	0.325485	0.308758	0.369682	0.334642
HELQ	0.0882271	0.11177	0.135358	0.111785
HEMGN	1.25602	0.790964	0.704477	0.917154
HENMT1	0.505889	0.670624	0.614528	0.597014
HEPACAM2	3.08567	1.44081	2.82962	2.45203
HERC2P7	0.688341	0.472132	0.781133	0.647202
HES1	0.319618	0.254	0.469261	0.347626
HES3	1.83613	2.08908	1.30042	1.74188
HHLA1	1.07422	1.15645	1.1123	1.11432
HIBCH	0.246602	0.194883	0.774304	0.405263
HIGD2A	0.286856	0.196255	0.245393	0.242835
HIPK1	0.168962	0.42335	0.182336	0.258216
HIRIP3	0.540855	0.385558	0.385111	0.437175
HIVEP1	0.235139	0.518733	0.227272	0.327048
HKR1	0.601301	0.20672	0.256548	0.354856
HLA-DOB	0.649874	0.969215	0.322974	0.647354
HLCS	0.607897	0.324633	0.347386	0.426639
HLF	2.8079	1.17906	2.28881	2.09192
HLTF	1.10343	0.326035	0.692816	0.707428
HMGB2	0.782793	0.544569	0.708251	0.678538
HMGCS2	1.95477	1.53536	0.927694	1.47261
HMGN2	0.34652	0.406173	0.348725	0.36714
HMGN2P46	0.53575	0.418777	0.353967	0.436165
HMGN5	1.05467	0.33236	0.678027	0.688353
HMHA1	0.615506	0.849759	0.222331	0.562532
HMSD	2.56696	1.87115	2.6008	2.3463
HMX2	3.30975	0.823895	2.76428	2.29931
HMX3	1.52821	1.05688	1.18368	1.25626
HNF4G	2.55826	0.659749	1.39569	1.5379
HNRNPU-AS1	0.793627	0.306696	0.708389	0.602904
HNRNPUL1	0.267817	0.187952	0.216627	0.224132
HOXA-AS3	2.51213	0.519249	1.77671	1.6027
HOXB1	0.592594	0.649257	1.25929	0.833714
HOXB13	2.45577	1.09402	1.10462	1.55147
HP	1.68235	1.254	0.750499	1.22895
HP1BP3	0.183011	0.232365	0.296808	0.237395
HPCA	1.17671	0.489596	0.638936	0.768415
HPGD	1.34631	1.78391	1.55147	1.56056
HRASLS5	3.12019	0.615149	1.15827	1.6312
HS3ST1	0.483526	1.31823	1.03716	0.946305
HS3ST4	4.48349	2.07236	2.86102	3.13896
HSD17B13	1.40954	0.606438	0.792857	0.936279
HSH2D	0.781473	1.10001	0.413094	0.76486
HSPBAP1	0.274014	0.216943	0.266537	0.252498
HTR3A	0.637113	1.74426	2.07253	1.48463
HTR3B	0.995435	1.28901	1.87674	1.38706
HTRA4	1.95171	1.09899	0.487095	1.17926
HTT-AS1	0.562014	0.719882	0.510255	0.597384
HUNK	1.44818	0.38876	0.532469	0.789802
HVCN1	1.38938	1.351	0.260316	1.00023
ICA1	1.89147	0.761772	0.951168	1.20147
ICAM3	0.98892	1.02142	0.274693	0.761679
ICAM4	2.22291	1.18515	2.02703	1.8117
ICOSLG	1.19081	1.09671	0.68317	0.990227
ID2	0.730753	1.0291	0.404768	0.721542
IDO1	0.748368	2.60908	0.639478	1.33231
IDO2	1.23221	2.32942	0.813033	1.45822
IFT172	0.85756	0.305775	0.367403	0.510246
IGFALS	2.21962	1.33284	1.55146	1.70131
IGFBPL1	3.23334	0.7941	1.20455	1.744
IGJ	2.31351	2.53691	1.0718	1.97407
IGLL1	1.73651	2.47078	0.57994	1.59574
IGLL3P	1.92995	1.98908	0.687513	1.53551
IGLL5	1.7807	2.37511	0.908097	1.68797
IGSF5	3.04944	0.903361	1.46197	1.80492
IHH	1.01274	0.686727	0.993284	0.897584
IKBKB	0.424687	0.352223	0.457655	0.411522
IKBKE	0.694622	0.809309	0.757239	0.753723
IKZF2	1.3261	1.61553	1.52932	1.49032
IKZF3	1.78048	2.37325	0.671859	1.60853
IL12A	2.08917	0.72029	1.01791	1.27579
IL17A	0.909662	1.80795	0.742713	1.15344
IL17C	0.533095	0.731404	1.79675	1.02042
IL17RB	2.32686	1.28243	1.5178	1.70903
IL17REL	5.76003	5.44929	2.3893	4.53287
IL19	1.41124	2.39084	2.40063	2.06757
IL1R2	1.46246	1.31148	1.41703	1.39699
IL2	1.33203	2.13753	0.521882	1.33048
IL20RA	0.667395	0.519555	1.06839	0.751781
IL23A	0.655943	0.615334	1.23586	0.835714
IL23R	0.912472	0.507036	0.657114	0.692208
IL26	0.588546	1.44798	0.651192	0.895906
IL27RA	1.02401	0.864338	0.414511	0.767621
IL2RG	1.69614	2.50383	0.807219	1.66906
IL34	2.14882	1.15142	1.09754	1.46593
IL36A	1.24569	2.00321	2.06503	1.77131
IL5RA	1.38424	1.82202	0.653217	1.28649
ILDR1	2.11352	1.13164	1.9379	1.72769
IMPG1	0.59901	0.369397	0.413744	0.460717
ING1	0.564499	0.208989	0.267531	0.347007
ING3	0.564421	0.33346	0.397856	0.431913
ING4	0.648479	0.37548	0.427618	0.483859
ING5	0.439259	0.169836	0.392772	0.333956
INPP1	0.550563	0.999282	0.90069	0.816845
INPP5B	0.255025	0.376385	0.228848	0.286753
INPP5F	0.64243	0.569932	0.601904	0.604756
INSM1	3.09796	1.0064	2.20052	2.10163
INTS9	0.345089	0.212127	0.32054	0.292586
IPCEF1	1.26977	1.36641	0.515234	1.05047
IQCB1	1.04821	0.318892	1.00149	0.789529
IQCD	1.14747	0.476421	0.614092	0.745994
IQCG	1.09493	0.516178	0.911381	0.840828
IQCJ	1.37169	0.830739	1.20227	1.1349
IQUB	1.10291	0.742235	1.0824	0.975846
IRAK2	0.29911	1.0034	0.573911	0.625475
IRAK3	1.45057	1.27448	0.292514	1.00586
IRF2	0.418459	0.409491	0.247602	0.358517
IRF4	1.18824	2.43053	0.475727	1.36483
IRF5	0.475758	0.305134	0.54721	0.4427
IRX6	3.87837	1.05863	0.916253	1.95108
ISCU	0.409467	0.316865	0.225149	0.31716
ISL1	2.23009	2.56349	1.97076	2.25478
ISM2	3.34308	0.623723	2.12854	2.03178
ISOC1	0.63377	0.34658	0.727863	0.569404
ITGAD	1.38788	1.03057	0.959298	1.12592
ITGB3BP	0.40457	0.233142	0.483335	0.373682
ITGB7	0.772036	1.36859	0.277735	0.806119
ITIH1	1.13593	1.08812	0.446789	0.89028
ITPK1-AS1	0.764549	0.588257	0.438405	0.59707
IYD	1.49428	0.75374	1.7765	1.34151
IZUMO4	0.596168	0.472587	1.21316	0.760639
JAK3	1.24544	1.26385	0.347349	0.952213
JMY	0.141454	0.301963	0.365181	0.269533
KAT6A	0.643666	0.426156	0.457301	0.509041
KATNAL2	2.1364	0.658019	1.21272	1.33571
KAZALD1	1.59099	0.392948	0.509091	0.831009
KCNA2	3.74562	3.98208	1.05736	2.92836
KCNB2	4.33523	2.16884	1.47404	2.65937
KCNE2	1.58874	0.440735	1.17893	1.06947
KCNH4	1.35818	0.952048	0.762969	1.0244
KCNIP2	0.873725	0.665346	0.678931	0.739334
KCNJ10	1.69256	1.1039	0.548341	1.11493
KCNJ2	1.1813	0.716632	0.457346	0.785094
KCNQ1	1.54362	1.10142	0.71495	1.12
KCNS1	1.69242	2.67269	1.7872	2.05077
KCTD3	0.760558	0.244516	0.696386	0.567153
KCTD6	0.537639	0.4449	0.543062	0.508534
KDM2B	0.205439	0.220596	0.375864	0.2673
KDM3B	0.284403	0.339804	0.259989	0.294732
KEL	5.42697	3.88315	3.48781	4.26598
KIAA0125	1.96357	2.63885	0.908539	1.83699
KIAA1143	0.269229	0.221847	0.153951	0.215009
KIAA1211	1.80903	0.683969	0.670615	1.05454
KIAA1217	0.248901	0.485877	0.19225	0.309009
KIAA1328	0.459749	0.435471	0.380046	0.425089
KIAA1407	0.701497	0.531946	0.594252	0.609232
KIAA1456	1.37387	1.01284	0.745927	1.04421
KIAA1522	0.270848	0.243687	0.706272	0.406936
KIAA1683	1.83471	0.495755	0.739671	1.02338
KIAA1875	1.22557	0.557899	1.10266	0.962042
KIAA2018	0.390929	0.388128	0.374113	0.38439
KIAA2022	3.62803	0.914389	2.23116	2.25786
KIF11	0.305631	0.174852	0.424828	0.30177
KIF15	0.780591	0.295779	0.618913	0.565094
KIF24	0.640594	0.56348	0.447058	0.550377
KIF25	3.30733	2.98327	1.31176	2.53412
KIF27	0.663808	0.336197	0.475207	0.491737
KIR2DL3	0.994934	1.46725	0.832716	1.0983
KIR3DL1	0.716325	1.68803	0.969944	1.12477
KIR3DL2	1.09101	1.88768	0.997008	1.32523
KIR3DL3	0.828416	0.847644	0.917105	0.864388
KIT	1.52016	1.2726	0.474416	1.08906
KL	1.46148	2.02805	0.508747	1.33276
KLB	1.51854	1.49051	1.74698	1.58534
KLF1	0.91044	0.476135	0.637382	0.674652
KLF11	0.513418	0.291402	0.446279	0.417033
KLF15	2.26873	0.472741	1.10414	1.28187
KLHDC7A	2.65875	1.85739	2.08528	2.20048
KLHDC7B	0.518907	1.06867	0.555042	0.714206
KLHL14	1.82286	0.847067	0.542722	1.07088
KLHL35	2.42157	1.66492	0.808588	1.63169
KLKB1	1.51042	0.939291	0.545651	0.998453
KLRB1	1.51892	2.31926	0.84029	1.55949
KLRC2	0.664974	1.56795	0.499582	0.910836
KLRC3	0.882899	1.90995	0.556095	1.11631
KLRC4	0.689477	1.85131	0.50587	1.01555
KLRC4-KLRK1	1.16789	1.74545	0.560373	1.1579
KLRF1	1.56676	1.40779	0.755317	1.24329
KLRG1	1.5585	1.66164	0.344288	1.18814
KNCN	0.745824	0.71319	0.716086	0.725033
KNTC1	0.695068	0.29684	0.56608	0.519329
KREMEN1	0.743928	0.353972	0.691049	0.596316
KREMEN2	1.02838	0.827697	0.640621	0.832234
KRT13	2.18425	3.15931	3.11079	2.81812
KRT15	2.15183	1.39062	2.03276	1.8584
KRT19	3.15121	0.750983	2.37499	2.09239
KRT19P2	1.98969	0.674485	2.10764	1.5906
KRT24	1.46777	3.48409	3.9666	2.97282
KRT36	2.62003	2.31198	2.54346	2.49182
KRT38	1.36916	1.35182	2.00661	1.57586
KRT4	2.53886	3.32918	4.35229	3.40677
KRT40	3.00096	1.27353	2.62216	2.29889
KRT78	0.496096	2.57383	2.04709	1.70567
KRTAP12-1	1.20882	1.10372	1.25026	1.1876
KRTAP16-1	1.45161	0.792904	0.87525	1.03992
KRTAP3-2	1.37776	1.0081	2.53077	1.63888
KRTAP5-10	1.47566	0.779092	1.20332	1.15269
KRTAP5-7	1.67714	0.672332	1.13948	1.16299
KRTAP5-8	1.73392	0.721738	1.69183	1.3825
KRTAP5-9	1.96417	0.802946	2.01279	1.5933
KSR1	0.893115	0.542023	0.477219	0.637452
L3MBTL2	0.152642	0.130875	0.144641	0.142719
LANCL3	0.772615	0.374194	1.0751	0.740638
LARS	0.0957036	0.108249	0.148107	0.117353
LAT	0.93272	1.31916	0.270699	0.84086
LCK	0.960512	1.37582	0.310802	0.88238
LCN10	1.69412	1.83318	0.606565	1.37795
LCN12	2.55295	0.632778	1.74265	1.64279
LCN2	0.692205	1.16665	1.71769	1.19218
LCN9	1.58598	1.75031	1.07149	1.46926
LCOR	0.313155	0.166867	0.460598	0.31354
LCORL	0.161374	0.352376	0.328684	0.280811
LDHC	1.76479	1.32122	1.48587	1.52396
LDHD	0.718876	0.437176	1.20468	0.786911
LDLRAD1	2.73615	1.48646	3.09854	2.44038
LEAP2	1.25651	0.636286	1.07575	0.989517
LENG9	0.35147	0.459748	0.394455	0.401891
LGALS2	1.08215	1.5854	0.315981	0.994508
LGALS9	1.49517	1.39108	0.415278	1.10051
LGI2	2.58455	2.68545	1.21605	2.16202
LHFPL1	2.83028	1.14346	0.962705	1.64548
LHFPL4	1.21972	0.879228	3.12129	1.74008
LHX2	1.81602	0.465677	1.35991	1.21387
LIFR	2.06369	0.913805	0.627277	1.20159
LIG1	0.765283	0.621406	0.699629	0.695439
LILRP2	0.934941	1.5492	0.499829	0.994656
LIMD2	1.32927	1.01075	0.269779	0.869934
LIME1	1.31554	0.942719	0.780777	1.01301
LIMS3-LOC440895	1.76225	1.32448	0.596601	1.22778
LIN54	0.551495	0.384605	0.608486	0.514862
LINC00028	1.47844	1.40816	0.56478	1.15046
LINC00114	0.575171	0.529616	1.01673	0.707174
LINC00240	0.963587	0.641356	0.786894	0.797279
LINC00244	1.62729	0.862793	0.649843	1.04664
LINC00261	0.757502	0.642255	0.706923	0.702227
LINC00277	3.02821	1.01512	1.06166	1.70166
LINC00309	0.791248	0.701374	1.29339	0.928669
LINC00324	0.827254	0.27471	0.399566	0.50051
LINC00330	1.97912	2.05103	3.57749	2.53588
LINC00426	1.2914	2.10295	0.542283	1.31221
LINC00466	2.02937	1.53358	1.32172	1.62822
LINC00472	1.58189	1.12779	0.374447	1.02804
LINC00478	1.09529	0.932089	0.359666	0.795683
LINC00485	1.85289	0.694955	0.675653	1.0745
LINC00487	0.730867	0.898731	0.447596	0.692398
LINC00494	2.10127	1.9446	0.783771	1.60988
LINC00515	0.796387	1.01191	0.855658	0.887983
LIPE	0.944483	0.957211	1.19946	1.03372
LIPH	1.61342	1.08808	2.07681	1.59277
LIPI	1.26683	0.586149	0.518524	0.7905
LIX1	1.42499	1.02775	0.421841	0.958194
LMNB1	0.813566	0.631085	0.738808	0.72782
LMO4	1.63252	0.821475	1.15375	1.20258
LNX1	0.987043	0.370928	1.16255	0.840175
LOC100128252	1.98847	1.11219	0.912316	1.33766
LOC100128361	0.76841	0.567685	0.779954	0.705349
LOC100128420	1.33758	1.83686	0.506355	1.22693
LOC100128750	1.93349	0.963195	1.66608	1.52092
LOC100129083	2.27035	1.21218	1.29168	1.59141
LOC100129480	0.785461	1.61382	1.55549	1.31825
LOC100129534	1.33953	0.302196	0.34216	0.661295
LOC100130231	1.73002	2.69373	0.643066	1.68894
LOC100130238	1.66452	0.95116	1.34705	1.32091
LOC100130744	0.30877	0.420809	0.26104	0.330206
LOC100130954	2.4414	1.55169	1.72735	1.90681
LOC100130992	1.33103	0.355796	0.281414	0.65608
LOC100131096	1.08574	0.732433	0.899514	0.905894
LOC100131434	0.74105	0.361167	0.676257	0.592825
LOC100132078	1.42493	1.06439	1.031	1.17344
LOC100132111	1.72413	0.520865	1.0338	1.09293
LOC100132832	1.11415	0.329354	0.983889	0.809132
LOC100133445	1.13465	1.11583	0.358166	0.869548
LOC100133612	0.419013	0.529876	0.51133	0.48674
LOC100190940	0.407393	0.688356	0.641747	0.579166
LOC100192426	2.10115	1.82083	1.83191	1.91797
LOC100240735	1.2846	1.00945	0.472842	0.922294
LOC100271702	0.883464	0.520824	0.542294	0.64886
LOC100287632	0.303602	0.174221	0.314996	0.264273
LOC100288524	0.860093	1.21799	1.04756	1.04188
LOC100288637	0.575719	0.495319	0.694152	0.588397
LOC100289230	0.774599	0.296908	0.449191	0.506899
LOC100289511	0.762437	1.1565	0.535312	0.818082
LOC100294145	0.70744	0.340341	0.523921	0.5239
LOC100303749	0.906311	0.600109	0.540453	0.682291
LOC100499405	0.302297	0.289201	0.296616	0.296038
LOC100505545	2.19908	1.59595	0.936375	1.57714
LOC100505549	0.840181	0.640048	0.183347	0.554526
LOC100505666	0.650544	0.4801	0.988535	0.706393
LOC100505768	1.25368	1.31951	1.29363	1.28894
LOC100505875	0.645511	0.836135	1.05708	0.846242
LOC100505989	3.16314	1.83091	2.44812	2.48072
LOC100506123	1.24595	0.681621	0.93073	0.952766
LOC100506497	1.32814	0.915374	0.782814	1.00878
LOC100506776	1.00134	1.99447	0.357507	1.11777
LOC100506801	1.22041	0.541693	0.535578	0.765895
LOC100506810	0.226322	0.385244	0.277119	0.296228
LOC100507066	0.38913	0.406037	0.472519	0.422562
LOC100507266	0.660497	0.181649	0.258427	0.366858
LOC100507334	2.39002	1.22877	1.76303	1.79394
LOC100508120	0.827908	0.30793	0.363043	0.499627
LOC100652791	2.24925	1.29569	1.4499	1.66495
LOC113230	1.15368	0.385387	1.31519	0.951419
LOC115110	1.33881	1.50127	0.749204	1.19643
LOC148145	1.25465	0.97738	1.72724	1.31976
LOC148413	0.127889	0.143797	0.144906	0.138864
LOC148709	1.26711	0.464502	1.48259	1.0714
LOC151171	1.24906	0.784132	0.619069	0.884085
LOC153684	0.70571	0.775918	0.393168	0.624932
LOC1720	0.363266	0.361078	0.499496	0.407947
LOC200772	2.17622	1.41665	1.3529	1.64859
LOC202181	1.47185	0.400573	0.691564	0.854664
LOC253039	0.442809	0.190933	0.254731	0.296158
LOC254559	3.51038	1.99573	2.93104	2.81239
LOC255167	2.35717	0.66954	1.58552	1.53741
LOC255654	0.725178	0.916526	0.946136	0.862613
LOC256021	1.25929	0.356812	0.735033	0.783712
LOC282997	0.606894	0.213501	0.253006	0.3578
LOC283174	2.07219	0.933354	0.950521	1.31869
LOC283194	2.13068	1.47451	0.569317	1.3915
LOC283663	1.76052	1.69801	0.661135	1.37322
LOC283683	2.90451	0.999713	1.68771	1.86398
LOC283688	1.78712	1.56868	0.795242	1.38368
LOC283710	1.44505	1.73142	0.540139	1.23887
LOC284023	0.453342	0.219547	0.550861	0.407917
LOC284100	1.85545	1.34472	1.72004	1.64007
LOC284276	2.64238	1.96533	1.15525	1.92098
LOC284837	1.05158	0.650933	1.25981	0.987441
LOC284950	1.33239	1.35374	0.542402	1.07618
LOC285084	3.85727	2.32906	3.10464	3.09699
LOC285484	1.25594	0.750764	0.427549	0.811417
LOC285768	1.03228	0.490065	0.708302	0.743549
LOC286059	0.544095	0.348174	0.506315	0.466194
LOC286177	0.816695	0.970645	1.10019	0.962509
LOC286367	1.67718	0.507781	0.437043	0.874001
LOC286442	1.2619	2.01839	0.392111	1.22413
LOC338651	0.416689	0.543784	0.950174	0.636883
LOC339529	1.77586	1.30004	0.782723	1.28621
LOC339788	1.11347	1.53672	0.552453	1.06755
LOC339807	1.04451	0.929764	0.862831	0.945702
LOC339975	0.872043	0.959302	0.666959	0.832768
LOC340073	1.06458	1.16485	1.16863	1.13269
LOC340107	1.39112	1.01551	1.01565	1.14076
LOC374443	0.764521	0.212813	0.246644	0.407993
LOC375196	3.95083	2.20837	2.747	2.96874
LOC387723	0.840665	0.786843	0.366185	0.664564
LOC388942	1.98608	0.783014	1.43762	1.40224
LOC389641	0.534513	0.220056	0.635934	0.463501
LOC399815	1.50934	0.410542	1.27576	1.06521
LOC400657	0.507307	0.321731	0.352019	0.393686
LOC400891	0.346348	0.712053	0.645809	0.56807
LOC401052	0.715678	0.295093	0.638202	0.549658
LOC401177	1.83896	0.90714	0.926857	1.22432
LOC402160	0.889781	0.726726	0.699537	0.772015
LOC440335	1.8177	0.672954	1.80381	1.43149
LOC440896	1.43206	1.00515	0.919049	1.11875
LOC440925	0.855754	0.581448	0.967875	0.801692
LOC441454	0.853753	0.89659	0.701297	0.817213
LOC541473	2.53454	1.05711	2.05695	1.88286
LOC606724	0.990444	1.289	0.370399	0.88328
LOC619207	0.788977	0.564829	0.806119	0.719975
LOC642366	2.77209	2.55851	1.99349	2.44136
LOC643037	2.50956	1.05749	2.00153	1.85619
LOC643441	0.632208	0.826608	0.585725	0.681514
LOC643723	1.62858	0.753079	0.821197	1.06762
LOC643770	1.40621	0.303794	0.720463	0.810155
LOC644838	1.20866	1.02518	0.709948	0.981266
LOC645638	1.30932	0.895359	2.36926	1.52465
LOC647859	0.569124	0.660962	1.33998	0.85669
LOC648691	3.13629	2.20705	1.31724	2.22019
LOC728175	1.71421	0.411634	0.92152	1.01579
LOC728537	1.00312	0.744633	0.672774	0.806842
LOC728743	0.950726	0.556432	0.415262	0.640807
LOC729121	1.63627	1.1725	1.39744	1.40207
LOC729683	2.15762	0.921845	0.665723	1.2484
LOC729966	3.49042	0.972957	2.69123	2.38487
LOC729970	1.89011	0.609798	0.272472	0.924126
LOC81691	1.00061	0.392195	0.858536	0.750449
LOC93432	2.33731	2.08206	1.302	1.90712
LOC96610	1.24019	1.86188	0.476061	1.19271
LPO	3.32649	1.2829	1.55508	2.05482
LRCH4	0.494708	0.190315	0.311599	0.332207
LRFN2	0.79325	0.684075	1.14177	0.873033
LRG1	0.396391	0.996373	1.05966	0.817473
LRIT3	0.451661	0.404347	0.712063	0.52269
LRMP	2.6489	2.29724	1.57997	2.17537
LRRC26	2.51227	1.46363	1.01761	1.6645
LRRC31	2.65005	1.91065	1.41941	1.99337
LRRC37A	0.426454	0.213124	0.282607	0.307395
LRRC46	1.65141	0.751174	1.17453	1.19237
LRRC48	0.84075	0.543416	0.53252	0.638896
LRRC56	0.738445	0.522712	1.05146	0.770872
LRRC7	1.47084	0.688129	0.824037	0.994334
LSM3	0.293826	0.248446	0.371173	0.304482
LTA	1.4862	2.19945	0.443453	1.37637
LTB	1.39779	2.03093	0.498089	1.30894
LTF	2.81579	1.74362	1.19402	1.91781
LY75	1.19141	0.720374	0.5483	0.820029
LY9	1.48626	1.58333	0.527627	1.19907
LYN	0.769929	0.619002	0.492848	0.62726
LYPD2	0.710306	1.5803	2.07447	1.45502
LYZL4	1.45633	1.17833	1.174	1.26955
MACC1	1.01588	1.423	1.70423	1.38103
MACROD2	0.555261	1.31534	0.652837	0.841145
MAGI1	0.445837	0.372877	0.50975	0.442821
MAGI3	0.767831	0.867596	0.911458	0.848962
MAGIX	0.927399	0.578809	0.902798	0.803002
MAL	1.87262	3.04934	3.46645	2.79614
MAMDC4	1.49892	1.26926	1.00412	1.25743
MAML3	0.735715	0.669369	0.598499	0.667861
MANEAL	0.707468	0.690259	0.626959	0.674895
MAP1LC3A	1.03719	0.463221	0.661743	0.720719
MAP3K14	0.996352	1.16616	0.592206	0.918239
MAP3K15	1.92195	0.613381	1.08874	1.20802
MAP3K5	0.289723	0.346057	0.519606	0.385129
MAP3K8	0.433739	0.754593	0.787128	0.658487
MAP4K1	1.44402	1.46627	0.61572	1.17533
MAP7D2	3.33052	0.860397	2.50736	2.23276
MAPK4	2.37599	1.02551	0.508497	1.30333
2017-03-03	0.628016	0.40776	0.478691	0.504822
MARK2P9	0.280342	0.790532	0.40066	0.490511
MARVELD2	0.257899	0.258136	0.594768	0.370268
MASP2	0.464765	0.419046	0.420866	0.434893
MAT2B	0.246635	0.550815	0.187583	0.328344
MAU2	0.183346	0.144292	0.147179	0.158272
MBD3L5	1.53128	1.32165	1.02835	1.29376
MBD4	0.35312	0.211472	0.426997	0.33053
MBLAC2	0.300773	0.348795	0.387666	0.345745
MBNL1	0.133714	0.161628	0.138916	0.144753
MBNL3	0.420327	0.65881	0.668323	0.582487
MBOAT1	1.03006	0.23406	1.0435	0.769208
MC4R	1.60827	0.650711	1.14888	1.13595
MCF2L	2.14109	0.423352	0.871397	1.14528
MCM2	1.0712	0.660767	0.8905	0.874156
MCM3	0.578519	0.323692	0.53538	0.479197
MCM5	0.689001	0.428778	0.574766	0.564182
MCM6	0.649959	0.320896	0.564291	0.511715
MCPH1	0.350684	0.169313	0.31231	0.277436
MDH1B	1.30455	0.346416	0.820512	0.823827
MDM2	0.429832	0.232518	0.394616	0.352322
MECOM	2.33799	1.25438	1.14597	1.57945
MED12	0.449053	0.330002	0.164172	0.314409
MED23	0.110578	0.170332	0.133587	0.138166
MEF2B	1.81793	2.2042	0.741477	1.58787
MEI1	3.30294	2.96295	2.42495	2.89695
MEIG1	1.0077	0.699648	0.680083	0.795811
MEIS1	1.29342	1.28909	1.1975	1.26
METTL18	0.28893	0.14335	0.414194	0.282158
METTL7A	1.42009	0.581564	0.907366	0.969674
MFSD1	0.204995	0.346042	0.176622	0.242553
MFSD4	2.98247	1.42875	1.87019	2.0938
MGA	0.571793	0.396548	0.438601	0.46898
MGAT3	3.84452	2.33225	2.29121	2.82266
MGMT	0.479472	0.364824	0.397366	0.413887
MGST2	0.283936	0.191025	0.6309	0.36862
MID1	0.401166	0.208569	0.177467	0.262401
MIR106B	0.598326	0.611773	0.416419	0.542172
MIR1178	1.84292	1.44825	1.60144	1.63087
MIR1295A	2.74323	2.33893	1.67307	2.25174
MIR142	1.34857	2.10554	1.3375	1.59721
MIR146A	2.07845	1.9677	1.0124	1.68618
MIR149	1.5609	1.2026	2.30489	1.68946
MIR155HG	1.02809	1.53598	0.433158	0.999077
MIR200A	1.16321	0.787918	1.2173	1.05614
MIR200B	1.21082	0.519299	1.17258	0.967567
MIR23B	0.849417	1.07319	0.906851	0.943153
MIR23C	2.14726	1.14085	2.32232	1.87015
MIR25	1.072	0.547377	0.951011	0.856796
MIR27B	0.571712	0.99691	1.03587	0.868163
MIR29C	1.01162	0.683571	0.848788	0.847992
MIR3064	0.437615	0.383031	0.521331	0.447326
MIR3074	0.875637	0.823823	0.982053	0.893838
MIR3124	0.796651	0.837622	0.85227	0.828847
MIR33A	2.11096	1.07369	1.91693	1.70053
MIR34A	0.547334	0.870072	0.755708	0.724371
MIR3616	2.92529	1.98565	1.98118	2.29738
MIR363	1.69418	1.70502	1.92028	1.77316
MIR3663	2.95489	1.83483	2.50667	2.43213
MIR378D1	1.76354	1.76079	1.72883	1.75105
MIR429	0.95734	0.615365	1.25891	0.943871
MIR4436A	0.874148	1.7516	1.11951	1.24842
MIR4462	1.23898	1.53379	1.23343	1.3354
MIR4479	1.48048	1.51242	1.33089	1.44126
MIR4484	0.755208	0.707019	1.14482	0.869016
MIR4521	1.32253	0.838029	1.40916	1.1899
MIR4534	1.11164	0.949463	0.774846	0.945317
MIR4734	0.87106	0.925782	1.03909	0.945311
MIR4750	2.14221	1.5423	1.57157	1.75203
MIR492	3.40818	0.998129	2.53116	2.31249
MIR5047	0.412276	0.40288	0.462552	0.425903
MIR573	0.314814	0.46726	0.649819	0.477298
MIR641	0.90988	0.50659	0.480096	0.632189
MIR92B	0.926702	1.0668	0.939838	0.977781
MIR93	1.01898	0.740532	0.908677	0.889398
MIRLET7C	1.03161	1.13921	0.754752	0.97519
MIS18A	0.574929	0.324777	0.656594	0.518767
MKL2	0.229825	0.248138	0.208182	0.228715
MKRN2	0.143167	0.299572	0.21879	0.22051
MLF1IP	0.556986	0.467465	0.883257	0.635903
MLLT1	0.378111	0.125238	0.277541	0.260297
MLLT6	0.8303	0.372547	0.473473	0.558773
MMAA	0.23478	0.449196	0.302381	0.328786
MMEL1	1.49898	0.390474	0.843464	0.910973
MMP21	0.955911	0.58988	0.414486	0.653426
MNS1	1.25544	0.737566	0.866264	0.953091
MORC4	0.381033	0.197638	0.50521	0.361294
MORN1	0.793014	0.412118	0.412317	0.53915
MORN5	3.35717	1.45077	2.22401	2.34398
MOXD1	1.16291	1.15495	0.832742	1.0502
MPPE1	0.244515	0.213966	0.371872	0.276785
MPPED2	1.97854	0.817955	1.01743	1.27131
MRGPRE	1.04443	0.641319	0.503605	0.729784
MRPS36	0.129175	0.238457	0.403874	0.257169
MS4A1	3.273	3.78052	2.01522	3.02291
MS4A8B	4.16617	3.02707	3.27096	3.48807
MSMB	4.20328	2.7086	2.59904	3.17031
MSRA	0.58903	0.60685	0.278204	0.491361
MSX2P1	1.61126	1.45359	0.60181	1.22222
MTERFD2	0.146416	0.255447	0.181351	0.194404
MTMR1	0.508698	0.305256	0.602241	0.472065
MTMR14	0.273899	0.469531	0.219948	0.321126
MTMR7	0.607129	0.638631	0.615369	0.620376
MTMR8	1.85738	1.06587	1.12313	1.34879
MTTP	1.919	0.687414	0.83157	1.146
MUC1	0.925204	0.850627	0.817051	0.864294
MUC13	4.40796	2.64564	3.77583	3.60981
MUC16	1.89051	1.78889	2.25238	1.97726
MUC2	3.21666	1.57541	1.48893	2.09367
MUC20	2.63227	1.20162	2.95007	2.26132
MUC21	2.13287	4.35842	3.95903	3.48344
MUC22	2.22423	1.89614	2.95799	2.35945
MUC4	4.25898	2.15305	2.82116	3.07773
MUC5B	3.40052	2.73969	1.59945	2.57989
MXD3	1.09443	0.864113	0.784945	0.914496
MYB	3.03988	0.564722	1.92356	1.84272
MYBPC3	0.701914	0.443097	0.627296	0.590769
MYCN	2.42964	1.81458	1.05437	1.7662
MYCNOS	2.53454	1.62495	1.21633	1.79194
MYLIP	1.43187	0.280124	0.85631	0.856103
MYO15B	1.14876	0.41093	0.396721	0.652137
MYO1A	1.14868	0.565031	1.02893	0.914216
MYO3A	5.13125	1.83723	2.42532	3.13127
MYO5B	0.631081	0.902248	1.2929	0.942076
MYO5C	2.30241	0.625321	1.50861	1.47878
MYO6	0.23249	0.553866	0.664457	0.483605
MYRIP	1.57265	1.46341	0.666637	1.23423
MZB1	1.64512	2.2506	0.624786	1.50684
MZF1	0.464351	0.499875	0.402534	0.455586
N4BP2L1	1.10788	0.808908	0.350472	0.755753
N4BP3	0.760141	0.862745	1.23648	0.953124
NAAA	0.709006	0.715072	0.198977	0.541018
NAALADL2	2.57688	0.460152	1.03422	1.35708
NADKD1	0.656848	0.214031	0.393161	0.421347
NAPSB	1.27141	2.11331	0.39736	1.26069
NARS	0.139808	0.192032	0.315072	0.215637
NASP	0.378816	0.290816	0.366713	0.345448
NAT1	0.387002	0.441923	0.516198	0.448374
NAT8	0.842735	0.953937	0.58987	0.795514
NAT8B	1.38588	1.8335	0.631761	1.28372
NBEA	2.00662	0.42484	0.487646	0.973034
NCALD	0.963786	0.702365	0.320098	0.662083
NCF1	0.958475	1.42496	0.588541	0.99066
NCF1B	0.958248	1.25195	0.563284	0.924494
NCF1C	0.938975	1.42017	0.477367	0.945504
NCK1	0.61421	0.374818	0.746399	0.578476
NCOA5	0.202178	0.187667	0.197891	0.195912
NCOA7	0.514008	0.723554	0.460936	0.566166
NCR1	0.965402	1.63581	0.527703	1.04297
NCR3	1.89519	2.18504	0.760558	1.61359
NCRNA00185	1.10914	1.3487	1.02877	1.1622
NDRG2	0.887113	1.15879	0.949298	0.998402
NDUFB4	0.365034	0.194442	0.59821	0.385895
NEBL	0.537906	0.572095	1.17989	0.763297
NEDD1	0.188889	0.248644	0.220146	0.219227
NEFH	4.364	2.66458	4.29688	3.77515
NEK10	1.31782	0.989901	0.45468	0.920801
NEK11	0.409363	0.508499	0.290583	0.402815
NEK4	0.268507	0.145923	0.151395	0.188609
NEK8	0.52036	0.237881	0.201938	0.32006
NEURL1B	0.863627	0.764348	0.687125	0.7717
NEURL3	1.25806	1.53486	1.04129	1.27807
NFE2L3	1.32687	0.70674	0.611264	0.881624
NFIA	0.390297	0.733341	0.53659	0.553409
NFKB2	0.352581	0.668357	0.230904	0.41728
NFKBID	0.538971	0.722442	0.348513	0.536642
NGLY1	0.366	0.236419	0.305202	0.30254
NICN1	0.402002	0.478746	0.167438	0.349395
NINJ1	0.704317	0.508336	0.257837	0.490163
NIPSNAP3B	1.49733	0.3629	0.379158	0.746463
NKAPP1	0.605564	0.289853	0.276109	0.390508
NKG7	0.800755	2.27919	0.415123	1.16502
NKTR	0.245327	0.311798	0.254362	0.270496
NKX2-3	3.41409	2.09298	2.25076	2.58594
NKX2-4	4.67742	1.68775	3.94916	3.43811
NKX2-6	2.10796	2.52109	1.2225	1.95052
NKX3-1	1.00081	0.416321	0.360366	0.592498
NKX6-2	1.44566	1.42915	1.10518	1.32667
NLRC3	1.09764	1.42765	0.357111	0.9608
NLRP14	1.18693	1.29684	0.810731	1.09816
NLRP6	1.23706	0.61794	0.363082	0.739359
NLRP9	0.593886	0.451567	0.663066	0.569506
NME5	1.97779	0.918227	0.710531	1.20218
NME9	0.868521	0.538955	0.611623	0.673033
NMU	0.959092	0.435494	2.00099	1.13186
NOL4	2.86945	1.82158	2.05475	2.24859
NOS2	4.45361	2.80104	3.64015	3.6316
NOTCH1	0.393956	0.592552	0.384088	0.456865
NOVA1	2.12821	0.519929	0.392893	1.01368
NOX1	0.787504	0.459408	0.86627	0.704394
NOXA1	0.4835	0.350895	1.00533	0.613242
NOXO1	1.02124	0.788501	1.26317	1.0243
NPB	1.29296	0.893612	1.44981	1.21213
NPBWR2	1.43693	1.12441	1.31368	1.29168
NPHS1	2.71226	1.99771	1.51689	2.07562
NPHS2	1.86581	0.957615	1.14791	1.32378
NPPC	5.17503	0.676788	1.48803	2.44662
NPY2R	1.40079	1.01399	0.766777	1.06052
NR1D2	0.695974	0.452515	0.524313	0.557601
NR1H4	1.07499	0.598465	0.809328	0.827595
NR1I3	0.909082	0.435437	0.717228	0.687249
NR2C2	0.369572	0.433452	0.251211	0.351412
NR3C2	3.16514	1.76975	1.39752	2.1108
NR4A2	1.11185	0.515841	0.297634	0.641777
NRADDP	0.398929	0.585893	1.031	0.671941
NRIP3	1.02906	0.555053	0.559308	0.714473
NRL	0.607869	0.264752	0.429651	0.43409
NSMCE4A	0.397174	0.163336	0.44657	0.335693
NSUN7	2.48898	0.924859	1.69149	1.70178
NT5DC1	0.398339	0.160629	0.525539	0.361503
NTN3	2.4122	1.25338	1.29012	1.6519
NUBP1	0.164061	0.423079	0.141257	0.242799
NUDT6	0.583972	0.242583	0.334438	0.386998
NUP210L	0.94598	0.481305	0.489765	0.639017
NUP62	0.206689	0.284564	0.145885	0.212379
NUSAP1	0.6909	0.433558	0.761842	0.628767
NWD1	1.84085	0.930153	1.38962	1.38688
NYAP2	0.92902	1.57759	0.530236	1.01228
NYNRIN	1.13958	0.815218	0.842177	0.932323
OCA2	2.72546	2.00226	1.78861	2.17211
OCLN	0.579378	0.663032	1.48452	0.908977
OCM	1.21237	1.1444	0.412486	0.923083
ODAM	3.69844	2.94401	1.56789	2.73678
ODF3B	0.352298	0.595247	0.353889	0.433811
OFD1	0.217999	0.230302	0.430377	0.292893
OGFRL1	0.854563	0.608471	0.679274	0.714102
OGG1	0.515199	0.270486	0.219889	0.335191
OLIG3	0.909229	0.794181	0.615468	0.772959
OMA1	0.319497	0.223007	0.522245	0.354916
OR10AD1	0.930707	0.71946	0.763975	0.804714
OR13A1	2.64915	0.766146	1.61049	1.67526
OR14I1	0.878641	1.10794	1.1123	1.03296
OR52N2	1.34745	1.25183	0.755744	1.11834
OR52N4	1.49011	1.65215	0.92702	1.35643
OR52W1	1.12047	0.90596	1.07423	1.03356
OR6S1	1.50745	0.901702	1.9213	1.44349
OR6V1	1.23226	1.23115	1.61645	1.35995
OR7D2	0.639765	1.17409	0.513052	0.775634
OR7E14P	1.21808	1.25988	1.94154	1.47317
OR7E156P	0.985383	0.489093	0.617051	0.697175
OR8S1	1.3573	0.94063	0.901025	1.06632
ORC1	0.454501	0.230031	0.447715	0.377416
ORMDL3	0.314649	0.182257	0.17341	0.223439
OSBPL11	0.224773	0.242073	0.294278	0.253708
OTP	1.43635	0.998511	1.54779	1.32755
OTUD7A	0.811257	0.661935	0.72315	0.732114
OVGP1	1.01322	0.387935	0.832406	0.744519
OXER1	2.47746	1.22345	0.651265	1.45073
OXNAD1	0.332649	0.399735	0.493776	0.40872
OXR1	0.351823	0.192278	0.360768	0.301623
P4HTM	1.6825	0.270818	0.556915	0.836743
PACRG	2.55516	0.593601	0.653214	1.26733
PADI1	1.13279	2.55345	2.09903	1.92842
PAN2	0.654914	0.177026	0.339502	0.390481
PAOX	0.498361	0.70491	0.825831	0.676367
PAQR8	1.40483	0.729697	0.391806	0.842109
PARD3B	1.33602	1.38018	0.341226	1.01914
PARD6A	1.76796	0.268389	0.997209	1.01118
PARD6B	0.459666	0.275738	1.04145	0.592286
PARM1	3.41593	2.60093	1.79834	2.60507
PARP15	1.25729	1.70203	0.434753	1.13136
PARP16	0.585019	0.197182	0.383545	0.388582
PASK	0.884964	0.457921	0.697523	0.680136
PAX1	4.41588	4.78471	3.94822	4.38294
PAX6	1.44527	0.3982	1.01166	0.951707
PAX9	1.82043	0.868521	2.07622	1.58839
PBX1	2.24204	0.744961	1.14044	1.37581
PBX4	1.15438	0.580406	0.690546	0.808444
PCBD2	0.682863	0.572546	0.831819	0.695743
PCDH8	2.19871	0.742605	0.733828	1.22505
PCDHA1	0.8257	0.56921	0.620195	0.671701
PCDP1	2.64608	1.44177	1.49995	1.8626
PCGF5	0.421327	0.222284	0.224499	0.28937
PCM1	0.504266	0.401509	0.264407	0.390061
PCNA	0.47833	0.268268	0.590416	0.445671
PCNT	0.307432	0.431869	0.187734	0.309012
PCP2	1.71986	0.476314	1.30588	1.16735
PCP4	3.05812	1.19378	1.79909	2.01699
PCP4L1	2.32059	1.53226	2.56519	2.13935
PDCD1	0.90797	2.08354	0.322088	1.10453
PDE4C	1.3805	0.397638	0.562845	0.780327
PDE6A	2.28484	1.87858	2.15708	2.10683
PDE6B	3.14609	1.38848	1.73924	2.09127
PDHB	0.110406	0.16434	0.182901	0.152549
PDIK1L	0.776377	0.675038	0.887636	0.779684
PDXK	0.16462	0.421683	0.337717	0.308007
PDZD9	0.509396	0.354651	0.469853	0.444633
PENK	2.52385	1.59533	1.36256	1.82725
PER2	0.272689	0.220316	0.49918	0.330728
PER3	0.573705	1.2124	0.744195	0.843433
PFKFB1	0.50233	0.606627	0.66465	0.591202
PFN3	0.520589	1.55881	1.20733	1.09558
PGBD2	0.379982	0.433581	0.507118	0.440227
PGPEP1	1.49846	0.521211	0.420386	0.813353
PHACTR4	0.161048	0.560288	0.305848	0.342395
PHF17	1.02629	0.589249	0.485225	0.700256
PHIP	0.530203	0.220627	0.500833	0.417221
PHLPP1	0.46723	0.284987	0.748941	0.500386
PHOX2A	1.9214	0.717303	0.782472	1.14039
PIDD	0.546161	0.452584	0.642455	0.547067
PIGN	0.303754	0.436506	0.624479	0.454913
PIGR	2.83352	1.76566	1.40988	2.00302
PIK3C2B	0.2071	0.391749	0.504232	0.367693
PIK3CB	0.367695	0.313067	0.469716	0.383493
PIK3IP1	0.47864	0.805452	0.214759	0.499617
PIK3R3	1.51609	1.11527	0.940187	1.19052
PIK3R4	0.283492	0.200325	0.326609	0.270142
PIM2	1.232	1.22294	0.375739	0.943559
PIP	2.93461	3.39	2.31816	2.88092
PISD	0.246482	0.192265	0.264537	0.234428
PITX1	0.931041	1.2424	1.71516	1.2962
PITX2	0.672183	0.599945	0.958904	0.743677
PKD2L1	1.36902	1.16418	0.630742	1.05465
PKDCC	3.9163	1.76744	1.53422	2.40599
PKHD1L1	2.12751	1.48745	0.462192	1.35905
PLA2G2D	3.43419	2.61412	1.2762	2.4415
PLAC4	1.15565	0.843562	1.08553	1.02825
PLAC8	4.00768	1.30422	2.91561	2.7425
PLD5	2.36599	0.644973	0.971645	1.32753
PLEKHA6	1.05438	0.655019	0.501094	0.736831
PLEKHA7	1.07657	0.862048	1.29518	1.07793
PLEKHB1	1.70695	0.382666	0.559172	0.882928
PLEKHG7	2.00863	2.72316	1.8981	2.20996
PLEKHH1	0.350079	0.445906	0.866164	0.55405
PLEKHH3	0.16721	0.445719	0.710063	0.440997
PLIN5	0.831371	1.07868	1.01303	0.97436
PLK4	0.217656	0.176131	0.29271	0.228832
PLSCR4	0.697107	0.46155	0.275991	0.478216
PLXNA2	0.505565	0.226917	0.498797	0.410426
PLXNB1	0.354331	0.328135	0.592147	0.424871
PMAIP1	0.358614	0.352576	0.523345	0.411511
PMEL	0.841862	0.446308	0.694617	0.660929
PNLIP	1.04919	0.789395	0.748635	0.862408
PNMA3	2.46339	0.767486	0.988566	1.40648
PNMA5	2.28669	2.58972	0.619232	1.83188
PNOC	1.93282	1.51533	1.00465	1.48427
PNPLA7	1.21656	0.335289	0.430164	0.66067
PODXL2	2.02994	0.887029	1.11399	1.34365
POGLUT1	0.398954	0.270542	0.328996	0.332831
POLA1	0.508701	0.462112	0.456556	0.47579
POLD1	0.33583	0.326857	0.347476	0.336721
POLD3	0.278677	0.290935	0.321897	0.29717
POLE	0.426733	0.389973	0.529439	0.448715
POLE2	0.357826	0.197076	0.658917	0.404606
POLH	0.279111	0.543507	0.338044	0.386887
POLQ	0.712584	0.352607	0.79029	0.618494
POU2AF1	2.31764	1.81592	1.25221	1.79525
POU5F1	0.596818	0.525178	1.0034	0.708466
POU5F1P3	0.570724	0.367198	0.302446	0.413456
POU5F2	0.793952	0.72594	0.685889	0.73526
PP14571	1.6295	1.21859	1.87793	1.57534
PPAPDC1B	1.06333	0.468382	0.705772	0.745829
PPARGC1B	0.81955	0.493453	0.85174	0.721581
PPCDC	0.347929	0.218754	0.479673	0.348785
PPFIBP2	0.472068	0.767342	1.01598	0.751797
PPIEL	0.670745	0.345906	0.392741	0.469797
PPIL3	0.297238	0.173763	0.418082	0.296361
PPIL6	1.24921	0.453979	0.604032	0.769074
PPIP5K2	0.212027	0.284527	0.125052	0.207202
PPM1D	0.550541	0.271564	0.479553	0.433886
PPM1H	2.55196	0.49645	0.943575	1.33066
PPP1R37	0.123642	0.165827	0.206914	0.165461
PPP1R3D	0.631469	0.216416	0.951969	0.599952
PPP1R3E	1.06742	0.196409	0.814436	0.692755
PPP1R42	2.06862	1.14365	1.11914	1.44381
PPWD1	0.146558	0.317999	0.195708	0.220088
PRB3	2.62924	0.630452	1.69166	1.65045
PRB4	2.31173	0.691603	1.40627	1.46987
PRDM15	0.695866	0.651971	0.742566	0.696801
PRH2	3.44693	2.03217	1.71441	2.39784
PRICKLE4	1.01511	0.902292	1.00438	0.973928
PRIM1	0.649571	0.301845	0.509083	0.486833
PRIMA1	1.54637	1.21124	1.58785	1.44849
PRKAB1	0.536946	0.309584	0.487131	0.444554
PRKAR2B	1.83569	1.24158	0.422166	1.16648
PRKCH	0.211506	0.202226	0.371654	0.261795
PRMT2	0.334015	0.180589	0.254107	0.256237
PROCA1	1.26328	0.368244	0.261657	0.63106
PRODH	1.08063	0.54938	1.54283	1.05761
PROM1	2.23955	1.00549	0.808862	1.3513
PRPS2	0.529364	0.265347	0.596972	0.463894
PRR15L	2.33657	1.18762	2.18166	1.90195
PRR23C	1.14718	0.912684	0.721862	0.927243
PRR25	1.0433	0.498045	0.570756	0.704035
PRR4	4.77463	2.57035	2.7948	3.37993
PRRG3	3.93382	1.69976	1.43668	2.35675
PRRT3	1.05556	0.26124	0.657788	0.658197
PRSS12	1.15895	1.50136	1.42157	1.36063
PRSS36	1.32872	0.594135	1.11868	1.01384
PRSS46	1.67106	0.761476	0.733416	1.05532
PRSS55	2.24542	1.348	1.0369	1.54344
PSCA	2.41521	1.32894	2.55968	2.10127
PSIP1	0.968137	0.651147	0.575592	0.731625
PSMA8	2.06102	1.00529	0.695933	1.25408
PSORS1C3	1.00709	0.539441	1.5778	1.04144
PSPC1	0.33432	0.166928	0.454264	0.318504
PSTK	0.466252	0.382808	0.474152	0.441071
PTCHD3	1.80784	2.07775	1.32341	1.73633
PTER	0.341835	0.262454	0.371163	0.325151
PTGDS	2.09911	1.82799	0.84788	1.59166
PTH2	2.1131	1.36791	1.13722	1.53941
PTMA	0.365976	0.291963	0.369715	0.342551
PTN	2.97622	0.904664	1.05221	1.64436
PTPN13	0.247764	0.576782	0.833352	0.552633
PTPN18	0.995139	0.530087	0.419754	0.648327
PTPN6	0.646619	0.411065	0.214589	0.424091
PTPRCAP	1.38988	2.28616	0.659344	1.44513
PTPRH	0.913752	0.60226	1.20606	0.907358
PTPRN2	1.2562	0.799415	0.429552	0.828388
PVRIG	1.43974	1.65878	0.672349	1.25696
PWWP2A	0.100188	0.379143	0.181475	0.220269
PYDC1	3.0602	2.02291	2.40381	2.49564
PYHIN1	0.812288	1.72638	0.315161	0.951275
QARS	0.112877	0.225681	0.241521	0.19336
QDPR	0.218046	0.296216	0.217397	0.243886
QRICH1	0.0959928	0.275956	0.100103	0.157351
RAB11FIP1	0.966944	0.950973	1.47223	1.13005
RAB11FIP4	0.253949	0.277398	0.327706	0.286351
RAB19	1.21122	1.20844	0.7194	1.04635
RAB26	1.26197	0.537715	1.2371	1.01226
RAB28	0.284231	0.189387	0.13948	0.204366
RAB36	0.951232	0.285522	0.489338	0.575364
RAB37	1.57665	1.6491	0.775942	1.3339
RAB42	2.18505	1.49983	0.629761	1.43822
RABGAP1L	0.284615	0.206658	0.327885	0.273053
RABL3	0.148204	0.240314	0.365188	0.251235
RACGAP1P	0.269963	0.332188	0.395557	0.332569
RAD18	0.527767	0.340979	0.572393	0.48038
RAD9B	1.54436	1.64016	1.19381	1.45945
RAF1	0.259155	0.450828	0.332278	0.34742
RALGAPA2	0.451341	0.680509	0.454723	0.528858
RALGPS1	1.44244	0.560246	1.36459	1.12243
RANBP17	3.28604	1.42729	1.99028	2.23454
RANBP3L	2.99641	2.09489	0.742045	1.94445
RAPGEF6	0.190987	0.301803	0.145251	0.21268
RARB	2.35396	0.358759	0.34289	1.01854
RASAL3	1.02102	1.68134	0.292295	0.998216
RASEF	1.18566	0.783544	1.1306	1.03327
RASGRP2	1.18091	1.34128	0.356072	0.959422
RASSF5	0.427018	0.756477	0.769581	0.651025
RASSF6	0.517814	0.747412	0.646178	0.637135
RAX	1.80759	1.09783	1.3145	1.40664
RBBP4	0.488233	0.428733	0.411075	0.44268
RBBP7	0.378705	0.182821	0.436781	0.332769
RBBP9	0.446994	0.267207	0.396595	0.370266
RBM47	0.559136	0.895231	1.07914	0.844501
RBMXL1	0.402833	0.203266	0.512204	0.372767
RBP3	2.1282	0.967349	1.24676	1.44743
RBP5	1.11193	1.14492	0.586624	0.947823
RC3H1	0.119199	0.138162	0.268641	0.175334
REC8	0.927178	0.603564	1.1912	0.907314
RELB	0.727392	0.546305	0.291111	0.521603
REN	2.1935	1.44624	2.2893	1.97635
REPIN1	1.3395	0.353974	0.741676	0.811718
REPS2	0.94821	0.558591	0.378786	0.628529
RERE	0.351984	0.337983	0.124363	0.271444
RETSAT	0.119303	0.450914	0.375006	0.315074
RFC5	0.675965	0.213263	0.6607	0.516642
RFPL1-AS1	3.58691	1.99963	2.69661	2.76105
RFX1	0.249175	0.155056	0.146578	0.183603
RFX5	0.518143	0.59629	0.351906	0.488779
RGL4	0.66876	0.549998	0.442362	0.553707
RGS13	1.81051	1.97439	0.677828	1.48758
RGS22	1.7244	0.627807	0.577503	0.97657
RGS7BP	2.84357	1.65739	1.24643	1.9158
RHBDL3	2.57767	1.09442	0.939695	1.53726
RHD	0.669395	0.680001	0.28549	0.544962
RHOXF1	3.08747	2.48188	2.05924	2.54286
RIBC1	1.22521	0.488749	0.793586	0.83585
RIBC2	2.0001	1.32275	1.61684	1.64656
RIC3	2.24785	1.29915	0.975477	1.50749
RILPL2	0.644099	0.225236	0.162941	0.344092
RIMS1	1.29986	1.51458	0.78968	1.20137
RINL	1.23572	0.588075	0.781016	0.868272
RIPK4	0.325685	0.789037	1.03529	0.71667
RLN3	2.05824	1.18897	1.41029	1.5525
RLTPR	1.41423	1.07637	0.651963	1.04752
RMI1	0.479589	0.266446	0.521357	0.422464
RMI2	1.10767	0.517872	0.973883	0.866475
RMND5B	0.444152	0.65415	0.856899	0.651733
RNASEL	0.521108	0.409302	0.432264	0.454224
RND1	0.471009	1.54514	0.961857	0.992667
RNF133	1.24335	0.744414	0.641686	0.876482
RNF135	0.189963	0.144919	0.250578	0.195153
RNF148	1.18168	0.679725	0.570466	0.810625
RNF150	3.18745	2.01075	0.873017	2.02374
RNF157	1.58906	0.714064	0.430678	0.911267
RNF165	2.32203	0.760133	1.2407	1.44095
RNF17	2.09289	1.16429	1.17076	1.47598
RNF183	2.5264	0.494485	1.98256	1.66781
RNF19A	0.166785	0.592992	0.190989	0.316922
RNF207	1.34566	1.1768	0.954091	1.15885
RNF212	1.8323	1.12843	1.50945	1.49006
RNF32	0.629389	0.420641	0.718029	0.589353
RNF44	0.351689	0.333528	0.340759	0.341992
RNF5	1.12312	0.650505	0.944639	0.906087
RNF5P1	0.290704	0.271574	0.230631	0.264303
RNPC3	0.225281	0.475042	0.444296	0.38154
ROPN1B	2.4424	0.55797	1.13773	1.37937
ROPN1L	1.43017	0.922099	0.922384	1.09155
RORB	4.09618	3.37343	2.68045	3.38335
RPA2	0.692514	0.756542	0.65468	0.701245
RPGRIP1	0.256724	0.368433	0.265964	0.29704
RPS6KA5	0.527616	0.389862	0.766401	0.561293
RRAGD	1.06003	0.435636	0.574005	0.689889
RSBN1	0.199399	0.181281	0.163105	0.181262
RSPH1	2.22857	1.14576	1.46358	1.61264
RSPH4A	1.46587	0.661338	0.915301	1.01417
RSPH9	0.871068	0.381255	0.396914	0.549746
RSPO1	1.45146	1.93023	0.598158	1.32662
RTDR1	2.44193	0.40713	1.07731	1.30879
RTKN2	1.37782	1.05914	1.32516	1.25404
RUFY4	0.961146	1.89297	0.545882	1.13333
S1PR4	1.25981	0.89894	0.739738	0.966164
SALL3	1.99682	1.19252	0.879985	1.35644
SAMD10	0.510225	0.798993	1.17243	0.827215
SAMD13	0.907507	0.5937	0.479934	0.66038
SAP30	0.743466	0.327523	0.361904	0.477631
SAP30L	0.523176	0.624529	0.430386	0.52603
SASH1	0.255769	1.23723	0.634309	0.709102
SASS6	0.2999	0.164849	0.504403	0.323051
SAT1	0.302831	0.61615	0.588979	0.502653
SCAI	0.730197	0.218432	0.717425	0.555351
SCAP	0.096005	0.128112	0.146081	0.123399
SCARNA3	1.1965	0.739822	0.861274	0.93253
SCGB1C1	1.54439	1.00822	1.35888	1.30383
SCGB2A1	3.39823	1.61174	2.46016	2.49004
SCGB3A1	3.3468	2.59544	2.33662	2.75962
SCIN	2.19251	0.645051	1.75699	1.53152
SCML4	1.40698	2.20067	0.64003	1.41589
SCN11A	1.95921	1.33439	0.645023	1.31287
SCNN1B	1.04221	1.33068	1.95033	1.44107
SCUBE2	1.95668	0.798925	0.344045	1.03322
SCYL3	0.385116	0.355638	0.513373	0.418042
SEC11C	0.58042	0.493933	0.526691	0.533682
SEC14L5	1.56589	0.350198	1.10247	1.00618
SEC31B	0.732422	0.798921	0.392306	0.641216
SELENBP1	2.0251	1.35111	0.793283	1.38983
SELK	0.322347	0.177042	0.326009	0.275133
SEMA4A	0.496738	0.267724	0.599991	0.454818
SEMA4D	0.803643	0.493825	0.519496	0.605655
SEMG1	0.755585	0.87999	2.11253	1.24937
SENP1	0.38612	0.167453	0.232879	0.262151
SENP7	0.601779	0.2899	0.335204	0.408961
SEPSECS	0.361842	0.431876	0.333337	0.375685
2017-09-01	1.30465	1.74062	0.637756	1.22767
SERINC4	1.13681	0.552112	0.648035	0.778985
SERPINB11	1.26931	1.46562	2.91835	1.88443
SERPINB12	0.707268	1.91002	1.96533	1.52754
SERPINI2	4.42086	0.967913	2.94174	2.77684
SETD2	0.141774	0.235604	0.124673	0.16735
SETMAR	1.02974	0.38812	0.574542	0.664133
SFI1	0.81518	0.328129	0.540505	0.561271
SFMBT1	0.595034	0.386785	0.325402	0.43574
SFXN2	0.855627	0.418772	0.80717	0.693856
SGK1	0.602575	0.266577	0.978244	0.615799
SGOL1	0.711387	0.332413	0.620558	0.554786
SGPP2	0.299422	0.413447	0.997912	0.57026
SGSM2	0.294506	0.259502	0.266363	0.273457
SH2B1	0.352367	0.251271	0.342533	0.31539
SH2D1A	1.21361	2.35322	0.353349	1.30673
SH2D1B	2.06748	2.15887	1.39928	1.87521
SH2D4A	0.911831	0.928399	1.30376	1.048
SH3BGRL2	1.95631	1.27047	1.61523	1.61401
SH3BP5	1.38981	0.975623	0.251756	0.872396
SHCBP1L	4.62099	3.12486	3.41054	3.7188
SHE	1.44739	1.40985	0.311656	1.0563
SHISA8	3.28258	1.04055	2.36269	2.22861
SHMT1	0.429215	0.399103	0.827407	0.551908
SHROOM3	0.496403	0.420835	0.438103	0.45178
SIDT1	1.08367	1.66762	0.472691	1.07466
SIGIRR	1.20199	0.635222	0.649611	0.828941
SIGLEC11	2.08461	0.556097	1.01022	1.21697
SIGLEC16	1.49249	0.79893	0.511973	0.934463
SIM1	3.01532	3.1999	0.911067	2.37543
SIM2	3.17587	2.22113	2.29531	2.5641
SIRPG	0.872112	2.23145	0.350806	1.15146
SIT1	1.22883	1.74419	0.441652	1.13822
SKAP1	1.71802	1.01843	0.689668	1.14204
SKINTL	1.39114	0.740118	0.629803	0.920353
SLAMF1	1.13126	2.03501	0.357089	1.17445
SLAMF6	1.27908	2.22103	0.336229	1.27878
SLBP	0.178743	0.266043	0.363797	0.269528
SLC10A5	1.15821	0.712299	1.05923	0.976582
SLC11A2	0.485991	0.297463	0.532235	0.438563
SLC12A6	0.619277	0.602538	0.95927	0.727029
SLC12A7	1.65233	0.529588	0.360243	0.847388
SLC13A1	0.857405	0.922167	1.0955	0.958358
SLC13A2	2.7939	1.29241	1.5708	1.8857
SLC13A4	0.679173	0.486243	1.33864	0.834685
SLC14A1	1.51142	0.923105	0.339435	0.924655
SLC15A2	1.64991	0.624271	1.18688	1.15369
SLC16A6	0.968099	0.971283	1.1557	1.03169
SLC16A7	0.876249	1.05722	0.800083	0.911185
SLC17A1	0.963318	1.36785	1.36097	1.23071
SLC17A2	0.597096	1.32807	0.904461	0.94321
SLC17A3	2.61373	2.56184	1.80215	2.32591
SLC18A1	1.49163	1.75784	0.66945	1.30631
SLC1A1	2.16565	1.62522	1.48487	1.75858
SLC1A2	2.01728	0.543934	1.14553	1.23558
SLC22A16	1.45677	1.54228	0.939231	1.31276
SLC22A24	0.938501	1.51114	1.22152	1.22372
SLC22A8	1.35839	1.23467	1.10549	1.23285
SLC24A5	2.26305	0.591065	0.926709	1.26027
SLC25A21	2.24277	0.836933	2.23154	1.77041
SLC25A23	1.1785	0.595907	1.24384	1.00608
SLC25A35	0.731189	0.4901	0.475129	0.565472
SLC25A40	0.710522	0.326167	0.520899	0.519196
SLC26A1	1.20487	0.381044	0.655511	0.747142
SLC26A2	1.01754	0.693261	0.359116	0.689973
SLC26A4	1.36096	1.30904	1.11921	1.26307
SLC26A8	0.897144	0.704267	0.590825	0.730745
SLC26A9	1.16574	1.66059	2.37027	1.7322
SLC27A6	2.5654	1.62611	1.11935	1.77028
SLC28A1	1.03486	0.666848	0.659546	0.787085
SLC28A2	2.10705	1.40393	1.01722	1.5094
SLC2A4	2.1842	1.41195	0.592946	1.39637
SLC34A2	2.5464	1.64174	1.70445	1.9642
SLC35A5	0.354472	0.314124	0.248179	0.305592
SLC35E2	0.489554	0.474736	0.286054	0.416781
SLC37A1	1.21821	1.03558	0.805111	1.01963
SLC3A1	1.26003	0.93857	0.775284	0.991294
SLC44A2	0.365867	0.460593	0.374656	0.400372
SLC44A3	0.306774	0.380113	0.670575	0.452487
SLC44A4	3.1781	1.61882	2.44572	2.41421
SLC4A10	1.16586	0.745683	0.904407	0.93865
SLC4A4	2.4257	1.42507	0.922984	1.59125
SLC5A7	4.09159	1.01712	2.06394	2.39088
SLC5A8	3.91412	3.30002	2.94411	3.38608
SLC6A16	1.64362	0.342005	0.634302	0.873309
SLC6A19	1.15949	0.780455	0.781609	0.907184
SLC7A2	2.48828	1.19963	0.663185	1.45036
[truncated: 517 more rows]

## Sheet: DESeq2_Classical_Genes
	log2FoldChange (CL/AT)	log2FoldChange (CL/BA)	log2FoldChange (CL/MS)	Average log2FoldChange (CL/Other Subtypes)
A4GNT	0.515245	1.28234	0.559639	0.78574
AADAC	0.705025	3.20324	2.83238	2.24688
AADACL2	0.698948	1.05962	1.75621	1.17159
AADAT	0.525315	1.72878	0.435736	0.89661
AARS	0.433627	0.41725	0.34764	0.399506
AARSD1	0.40283	0.158438	0.245384	0.268884
ABCA4	2.15992	2.46685	1.86901	2.16526
ABCB6	0.567845	0.846653	1.03251	0.815668
ABCC1	1.18069	1.47736	1.35103	1.33636
ABCC2	1.56607	1.44384	2.18498	1.73163
ABCC3	1.34764	1.41426	1.15327	1.30506
ABCC5	0.397124	1.84666	1.42534	1.22304
ABCC6	0.686045	1.61901	1.04683	1.11729
ABCC6P2	0.80728	1.86048	0.637664	1.10181
ABCC8	1.24612	2.26712	0.939283	1.48417
ABCF3	0.186986	0.274329	0.320031	0.260449
ABCG2	1.05041	1.10982	0.729849	0.963358
ABHD1	0.828232	2.02787	0.941926	1.26601
ABHD2	0.178263	0.601825	0.38801	0.389366
ABHD3	0.352046	0.592366	0.758558	0.567657
ABHD4	0.379438	0.800558	0.687068	0.622355
ABI2	0.359724	0.90549	0.327839	0.531018
ACAT1	0.324064	0.349739	0.178027	0.283943
ACBD6	0.361745	0.432437	0.526928	0.44037
ACD	0.36828	0.295258	0.225577	0.296371
ACN9	0.531614	0.703683	0.746181	0.660493
ACP1	0.252639	0.240814	0.489516	0.327656
ACR	0.906656	1.12938	0.583566	0.873201
ACTL6A	0.3664	0.728214	0.694956	0.596523
ACTR3B	0.515375	0.978238	0.73899	0.744201
ACTR6	0.240764	0.297974	0.509776	0.349505
ADAM11	0.692399	1.134	0.630469	0.818956
ADAM17	0.600429	0.356164	0.437826	0.464806
ADAM20	0.377612	0.791815	0.822841	0.664089
ADAM23	1.30045	2.22142	1.57785	1.69991
ADAM7	0.854102	2.267	0.951778	1.35762
ADAMTS20	0.933375	0.749186	0.734464	0.805675
ADAP1	0.757369	0.911034	0.691803	0.786735
ADCY10	2.20423	3.42856	1.85432	2.4957
ADCY3	0.274157	0.380618	0.261164	0.305313
ADCY8	1.64483	2.49218	1.10405	1.74702
ADD2	1.91457	2.25548	1.38228	1.85078
ADH7	0.564845	2.71597	2.23965	1.84015
ADIPOR2	0.252997	0.178703	0.388506	0.273402
ADO	0.176812	0.114862	0.103486	0.13172
ADORA2B	0.522662	0.551938	0.470771	0.515124
ADRA2B	0.832728	3.14827	1.0128	1.6646
ADRA2C	1.50858	1.28022	0.737751	1.17552
ADSL	0.637918	0.541665	0.349392	0.509658
ADSS	0.229275	0.41483	0.447022	0.363709
AEBP2	0.236567	0.336219	0.641291	0.404692
AFMID	0.179332	0.598997	0.534191	0.437507
AFP	1.92177	2.04579	1.42946	1.79901
AGBL2	0.263808	0.373114	0.272684	0.303202
AGBL5	0.226012	0.623557	0.512798	0.454122
AGPAT5	0.179082	0.615157	0.501561	0.431933
AGPAT9	0.947649	1.24922	0.976895	1.05792
AGPS	0.464107	0.150152	0.279322	0.29786
AHCTF1	0.377827	0.371952	0.439638	0.396472
AHCY	0.250806	0.532137	0.582798	0.455247
AHSA1	0.506124	0.131973	0.270129	0.302742
AIFM1	0.259881	0.203781	0.31367	0.25911
AIFM2	0.500505	1.19205	0.67745	0.790002
AIFM3	0.701526	1.23843	0.404851	0.781603
AKAP8	0.117374	0.174764	0.315344	0.202494
AKAP8L	0.22935	0.219626	0.356219	0.268398
AKR1B1	0.911602	1.21268	0.785229	0.969836
AKR1B10	1.12422	1.18912	2.32408	1.54581
AKR1C1	2.09852	3.3561	3.01944	2.82469
AKR1C2	1.87535	2.76914	2.82273	2.48908
AKR1C3	2.08716	3.05213	2.70619	2.61516
AKR1C4	1.79872	3.08827	2.5407	2.4759
AKR1CL1	2.91922	3.65235	2.97283	3.18147
ALB	1.03163	0.73365	0.640384	0.80189
ALDH1A1	0.687722	4.49577	2.5266	2.57003
ALDH3A1	1.10276	3.25148	3.17626	2.51017
ALDH3A2	0.204358	0.780331	0.928266	0.637651
ALDH8A1	1.20326	1.54904	1.3526	1.3683
ALDOC	0.681473	1.06583	1.13174	0.95968
ALG10	0.205483	0.65426	0.478171	0.445971
ALG3	0.480225	0.454279	0.469539	0.468015
ALG8	0.441246	0.183305	0.2811	0.301884
ALKBH1	0.283752	0.140927	0.133486	0.186055
ALOX12P2	1.10187	1.32483	1.27583	1.23418
ALS2	0.278325	0.196904	0.227393	0.234207
ALS2CR11	0.50807	2.2083	0.836182	1.18418
ALYREF	0.318104	0.285639	0.497099	0.366947
AMMECR1L	0.354871	0.135836	0.181915	0.224207
AMN1	0.446728	0.358834	0.641284	0.482282
AMZ2	0.358053	0.319101	0.346109	0.341088
ANAPC1	0.354687	0.337771	0.341754	0.344737
ANAPC10	0.203219	0.156571	0.22848	0.19609
ANAPC11	0.562873	0.455824	0.618401	0.545699
ANAPC13	0.142158	0.130677	0.216398	0.163077
ANGPTL3	0.537326	0.429867	0.570219	0.512471
ANKAR	0.317356	0.989646	0.598119	0.63504
ANKRD13B	0.566048	0.915925	0.568222	0.683398
ANKRD16	0.220311	0.684171	0.667612	0.524032
ANKRD18A	0.805321	0.533754	0.727632	0.688902
ANKRD18DP	0.460791	1.5642	0.942697	0.98923
ANKRD19P	0.420069	0.275811	0.468044	0.387975
ANKRD26P3	1.63383	1.84276	2.28186	1.91948
ANKRD30BL	0.580852	0.515474	0.353987	0.483438
ANKRD39	0.468222	0.51118	0.579716	0.519706
ANKRD54	0.154691	0.153069	0.173775	0.160512
ANKRD62P1-PARP4P3	0.974117	2.30569	2.07935	1.78638
ANKRD63	1.03449	3.1277	2.36384	2.17534
ANKRD7	0.958255	2.06733	0.516696	1.18076
ANKS6	0.304808	0.319328	0.434681	0.352939
ANP32A	0.254126	0.288575	0.264549	0.269083
ANP32AP1	0.327133	0.186853	0.20493	0.239639
ANP32C	0.395955	0.322628	0.375132	0.364572
ANXA10	2.36052	3.88494	3.82291	3.35612
AOC2	0.53725	0.803309	0.276817	0.539125
AP2M1	0.288659	0.208953	0.239232	0.245615
AP4S1	0.64172	0.236046	0.424073	0.433946
APC2	0.237922	0.378257	0.277104	0.297761
APEX1	0.27069	0.283652	0.226505	0.260282
APLP1	0.679648	1.35307	0.441538	0.824753
APOA1BP	0.571008	0.512738	0.672083	0.585276
APOPT1	0.613408	0.247702	0.407494	0.422868
AQP11	0.656425	0.714632	0.536292	0.635783
ARGFXP2	0.437075	0.913322	0.710376	0.686924
ARHGAP44	0.46574	1.47077	0.620651	0.852388
ARHGAP8	0.778197	0.814836	1.26473	0.952586
ARHGDIG	1.67186	1.90583	1.75229	1.77666
ARHGEF26-AS1	1.82789	2.7502	2.66806	2.41538
ARID3A	0.497702	0.218814	0.437655	0.384724
ARL13B	0.202084	0.669257	0.413962	0.428434
ARL16	0.196613	0.461658	0.449358	0.36921
ARL4A	0.364262	0.355197	0.475621	0.39836
ARL6	0.234557	0.498216	0.390988	0.374587
ARL6IP6	0.314185	0.432588	0.395819	0.380864
ARL8A	0.303054	0.280949	0.247595	0.277199
ARMC10	0.483856	0.48753	0.588542	0.519976
ARMC2	0.51341	0.610176	0.280011	0.467866
ARMC7	0.204837	0.463115	0.492265	0.386739
ARTN	1.27635	0.950774	1.44884	1.22532
ASB13	0.171017	0.554758	0.375927	0.367234
ASB3	0.162808	0.344223	0.267671	0.258234
ASF1A	0.508023	0.482699	0.626351	0.539024
ASNS	1.03643	1.48219	1.32407	1.2809
ASNSD1	0.396382	0.308542	0.357706	0.35421
ASPH	0.634215	0.584969	0.218812	0.479332
ASPSCR1	0.578246	0.822303	0.759227	0.719925
ASUN	0.482639	0.123443	0.286247	0.297443
ATF1	0.158089	0.207521	0.172672	0.179428
ATF2	0.45701	0.562242	0.243674	0.420975
ATF4	0.31159	0.239931	0.399884	0.317135
ATG5	0.224075	0.127407	0.207003	0.186162
ATOH7	1.05083	1.67963	1.30071	1.34372
ATP2B1	0.843423	1.0819	0.800499	0.908607
ATP2B3	0.794434	1.64975	0.800247	1.08148
ATP4A	1.20814	2.21207	2.40849	1.9429
ATP4B	0.943297	1.35027	1.1136	1.13572
ATP5G1	0.323934	0.385983	0.739265	0.48306
ATP5G2	0.157352	0.260428	0.369842	0.262541
ATP5G3	0.490218	0.388436	0.705174	0.527943
ATP5J2	0.437218	0.269055	0.472643	0.392972
ATP5S	0.162759	0.2324	0.447925	0.281028
ATP6V1B1	0.487673	1.33889	0.809138	0.878568
ATP6V1E2	0.737207	0.703738	0.555672	0.665539
ATP8B3	0.961929	0.858525	0.712178	0.844211
ATPBD4	0.382526	0.420048	0.607396	0.46999
ATRN	0.618964	0.50038	0.300513	0.473286
ATXN10	0.374944	0.519186	0.368724	0.420951
AURKAPS1	0.298987	0.399138	0.297035	0.33172
AXDND1	0.692228	2.19744	2.41753	1.76906
AZIN1	0.413113	0.351639	0.243101	0.335951
B3GALNT2	0.461181	0.253295	0.489055	0.401177
B3GAT3	0.573784	0.27437	0.277909	0.375354
B3GNTL1	0.296473	0.647069	0.36165	0.435064
B4GALNT1	1.58	1.35467	0.725495	1.22005
B4GALNT3	0.868482	0.769493	1.31789	0.985287
B4GALNT4	1.02537	2.34301	0.634401	1.33426
B4GALT3	0.36374	0.306605	0.263526	0.31129
B9D1	0.649692	0.918901	0.725545	0.764713
BAALC	1.18632	1.73776	0.586756	1.17028
BABAM1	0.227118	0.298122	0.34334	0.289527
BAG2	1.22191	1.02742	0.509458	0.919594
BAIAP2L1	0.318622	0.221102	0.455849	0.331858
BAIAP3	0.473363	0.794514	0.746294	0.67139
BAMBI	1.55248	1.64835	1.47577	1.55887
BANP	0.153505	0.144486	0.163369	0.153787
BARX1	1.29089	2.21832	0.515249	1.34149
BBS2	0.419805	0.23919	0.145945	0.268313
BBS5	0.4242	0.756543	0.336124	0.505622
BCAN	0.621598	1.08242	1.37558	1.02653
BCAS4	0.633716	1.13577	0.699115	0.822866
BCHE	1.48254	1.14798	0.824361	1.15162
BCL7A	0.300601	0.359431	0.442703	0.367578
BCL7C	0.628248	0.542077	0.543692	0.571339
BDNF	0.8885	2.00486	1.61215	1.50184
BEND4	0.999207	3.06226	1.52135	1.86094
BEND7	0.390253	1.82255	0.376011	0.86294
BEST4	0.610674	1.37412	0.785494	0.92343
BET1	0.411955	0.367698	0.316272	0.365308
BEX1	0.645582	3.34464	1.53886	1.84303
BEX5	0.756623	1.3818	0.554653	0.897693
BFSP1	0.883624	0.309758	0.458186	0.550523
BHMT	0.530551	2.52944	1.47138	1.51046
BID	0.261922	0.866827	0.656387	0.595045
BIK	0.352356	1.09451	1.29488	0.913915
BIRC5	0.427705	0.38921	0.527172	0.448029
BLMH	0.380365	0.528396	0.651416	0.520059
BMPR1A	0.152395	0.187392	0.138938	0.159575
BOD1	0.47085	0.428147	0.317077	0.405358
BOLA3	0.519218	0.436231	0.541575	0.499008
BOLA3-AS1	0.70036	1.19739	0.55646	0.818069
BRAF	0.297167	0.528882	0.520099	0.448716
BRAT1	0.417122	0.163583	0.215843	0.265516
BRD4	0.23898	0.297675	0.299283	0.278646
BRD7	0.288029	0.143672	0.3514	0.261033
BRDT	1.92915	2.77709	2.00164	2.23596
BRI3	0.60115	0.441664	0.204853	0.415889
BRIX1	0.442276	0.346418	0.574874	0.454523
BRMS1L	0.502772	0.447277	0.62922	0.526423
BRS3	0.671118	0.602179	0.968619	0.747305
BRSK2	0.472492	2.02676	1.26958	1.25628
BSND	0.75539	1.55395	0.85535	1.0549
BTBD16	0.510481	2.00791	2.54165	1.68668
BTBD2	0.250755	0.331529	0.314147	0.29881
BTG4	1.28356	1.37161	0.971322	1.20883
BUB1	0.306376	0.368029	0.334639	0.336348
BUD31	0.425071	0.38557	0.431021	0.413887
BZW2	0.508446	0.355621	0.441419	0.435162
C10orf2	0.239836	0.150527	0.25055	0.213638
C10orf90	1.11301	2.93385	1.21857	1.75515
C10orf91	0.687006	1.18576	1.50425	1.12567
C11orf1	0.405919	0.463036	0.537239	0.468731
C11orf31	0.349275	0.466206	0.48975	0.435077
C11orf71	0.416205	0.548572	0.482693	0.48249
C11orf83	0.445032	0.25291	0.566983	0.421642
C11orf84	0.553296	0.537732	0.303458	0.464829
C11orf86	0.781913	2.31072	1.67445	1.58903
C11orf87	3.00309	0.920528	1.20973	1.71112
C12orf44	0.390775	0.218875	0.407019	0.338889
C12orf57	0.442345	0.794403	0.30052	0.512422
C12orf60	0.33143	0.493917	0.578656	0.468001
C12orf66	0.486548	0.473584	0.429391	0.463175
C12orf73	0.346224	0.705711	0.635922	0.562619
C12orf76	0.197688	0.595683	0.405791	0.399721
C14orf101	0.434365	0.672283	0.523603	0.543417
C14orf142	0.248624	0.25263	0.364432	0.288562
C14orf166	0.384852	0.156678	0.351207	0.297579
C14orf2	0.613782	0.213094	0.72898	0.518619
C14orf79	0.613147	0.311883	0.63898	0.521337
C15orf60	0.570876	0.856209	0.743577	0.723554
C15orf61	0.336132	0.508664	0.398681	0.414492
C16orf13	0.468233	0.336967	0.374157	0.393119
C16orf46	0.339766	0.549189	0.280494	0.389816
C16orf52	0.443889	0.245383	0.278833	0.322702
C16orf80	0.347198	0.305958	0.241151	0.298103
C16orf88	0.230532	0.175727	0.291594	0.232618
C16orf90	0.97483	2.39922	1.55342	1.64249
C16orf95	0.591016	1.07282	0.614206	0.759348
C17orf100	0.398063	1.06883	0.717119	0.728004
C17orf107	0.397202	0.293108	0.347697	0.346002
C17orf75	0.254411	0.631212	0.538128	0.474584
C17orf76-AS1	0.470457	0.488572	0.64843	0.53582
C17orf80	0.184983	0.228648	0.196217	0.203283
C17orf82	0.964302	2.69119	1.4122	1.68923
C17orf89	0.808225	0.726691	0.942357	0.825758
C17orf96	0.620099	0.512363	0.457699	0.530054
C18orf8	0.207134	0.261765	0.410752	0.293217
C19orf52	0.208499	0.292569	0.389777	0.296948
C19orf53	0.397792	0.157261	0.352644	0.302566
C19orf60	0.399911	0.518668	0.46598	0.461519
C19orf70	0.306927	0.300316	0.402226	0.33649
C19orf73	0.412817	0.788163	0.783683	0.661554
C19orf77	0.822048	2.6061	1.31317	1.58044
C1D	0.500049	0.231013	0.548337	0.426467
C1orf109	0.159062	0.211471	0.23372	0.201418
C1orf111	0.678985	1.04715	1.21193	0.979355
C1orf131	0.274147	0.369232	0.54962	0.397666
C1orf226	0.489378	0.831004	1.23134	0.850575
C1orf229	0.594264	1.3002	0.491295	0.795252
C1orf233	0.435496	0.311769	0.458715	0.401994
C1orf27	0.243149	0.242976	0.437386	0.307837
C1orf35	0.19635	0.359728	0.502114	0.352731
C1orf43	0.234998	0.251329	0.32623	0.270852
C1orf53	0.2458	0.268781	0.580935	0.365172
C1orf56	0.528078	0.801372	0.593266	0.640905
C1QBP	0.55911	0.319912	0.570068	0.48303
C1QTNF9B	0.676191	0.887837	0.984602	0.849544
C20orf111	0.133761	0.23801	0.385471	0.252414
C20orf144	0.32704	0.721787	0.586998	0.545275
C20orf194	0.867047	0.479729	0.336662	0.561146
C20orf201	0.582474	1.36972	1.01474	0.988981
C20orf24	0.322761	0.219234	0.644375	0.395457
C20orf27	0.713384	0.407542	0.493561	0.538162
C21orf119	0.352548	0.800201	0.465478	0.539409
C21orf90	1.30091	1.72053	0.613256	1.21156
C21orf91	0.245868	0.509535	0.608139	0.454514
C22orf39	0.277224	0.636954	0.492008	0.468729
C2CD4A	1.00943	0.616363	0.777191	0.800993
C2orf44	0.219555	0.426864	0.225108	0.290509
C2orf47	0.26143	0.167917	0.397582	0.275643
C2orf49	0.539537	0.186045	0.422779	0.382787
C2orf69	0.214001	0.139587	0.292261	0.215283
C2orf70	1.36509	1.34472	0.610582	1.1068
C2orf72	1.20714	2.44167	0.97725	1.54202
C2orf76	0.46767	0.415064	0.624458	0.502397
C2orf80	0.76569	0.726722	0.881308	0.79124
C2orf81	0.665063	0.835494	0.286648	0.595735
C2orf82	1.23043	1.59517	1.2973	1.3743
C2orf91	0.624969	1.60098	0.868287	1.03141
C3orf33	0.606032	1.23468	0.991663	0.944125
C3orf55	1.30925	1.52135	0.779346	1.20332
C3orf65	0.909279	0.684805	0.451346	0.68181
C3orf67	0.93909	0.573349	0.976813	0.829751
C3orf72	1.47393	1.6885	0.685538	1.28266
C4orf17	1.22286	2.49484	1.89902	1.87224
C4orf48	0.882172	0.416291	0.352267	0.550243
C4orf51	0.89798	2.20323	0.977525	1.35958
C5orf22	0.16287	0.191379	0.261397	0.205215
C5orf28	0.496795	0.420084	0.467571	0.461483
C5orf38	0.935958	0.656142	0.44648	0.679527
C5orf55	0.623523	0.454623	0.303023	0.46039
C6orf1	0.468266	0.297214	0.262575	0.342685
C6orf147	0.304113	0.812486	0.718181	0.611594
C6orf15	1.4201	0.872342	1.04626	1.1129
C6orf201	0.512818	0.969198	0.666912	0.716309
C6orf57	0.399455	0.572359	0.588428	0.520081
C6orf99	0.701788	0.443811	0.536794	0.560798
C7orf50	0.665276	0.235876	0.361234	0.420795
C7orf55	0.272802	0.724924	0.488686	0.495471
C7orf60	0.241721	0.41432	0.254045	0.303362
C8orf12	2.56509	4.66462	3.94549	3.72507
C8orf33	0.374609	0.275929	0.237552	0.29603
C8orf47	0.770764	2.85943	1.51716	1.71579
C8orf59	0.466237	0.264347	0.434125	0.388236
C8orf76	0.551728	0.193802	0.414231	0.386587
C9orf117	0.249376	0.170483	0.211947	0.210602
C9orf173	0.446482	1.19095	1.41316	1.01686
C9orf78	0.211755	0.124626	0.265684	0.200688
CA14	0.484141	0.87574	0.75015	0.703344
CA5A	0.656196	1.36483	1.10898	1.04333
CA7	0.829976	1.98428	1.06214	1.29213
CABP1	1.34086	1.82256	1.28793	1.48378
CABP7	0.497965	0.710919	0.449399	0.552761
CABYR	1.60026	2.66635	1.7218	1.99614
CACHD1	0.354438	0.946677	0.333612	0.544909
CACNA1B	1.07558	2.89141	1.59242	1.85314
CACNA1I	0.774176	2.09414	1.2465	1.37161
CACNG2	0.475703	1.17094	1.09866	0.915102
CACYBP	0.222473	0.416725	0.509928	0.383042
CAGE1	0.6611	0.286068	0.68474	0.543969
CALB1	1.19478	2.28844	1.43807	1.64043
CALCB	0.919406	2.81071	1.1724	1.63417
CALHM3	1.86128	1.74738	1.14874	1.5858
CALY	0.792477	1.36955	0.720768	0.96093
CAMKK1	0.294998	0.636405	0.626868	0.519424
CAMKMT	0.278916	0.189428	0.495824	0.321389
CAPN11	0.720818	1.07542	0.319431	0.705224
CAPN12	0.331293	0.332888	0.374965	0.346382
CARD11	0.556886	0.929887	0.82967	0.772148
CARM1	0.281732	0.125409	0.215285	0.207475
CASK	0.407098	0.555034	0.449542	0.470558
CASKIN1	0.976875	1.33549	1.27234	1.1949
CBR1	0.481127	0.634734	1.01589	0.710584
CBWD2	0.225724	0.214825	0.450925	0.297158
CBX1	0.416062	0.651635	0.451715	0.506471
CBX2	0.755846	1.15344	1.03227	0.98052
CBX3	0.457253	0.248245	0.321662	0.342387
CBX4	0.362124	0.286709	0.523377	0.390737
CBX8	0.451161	0.741699	0.610849	0.601236
CCDC104	0.377997	0.707313	0.416809	0.500706
CCDC11	0.318954	0.772854	1.17526	0.75569
CCDC126	0.318653	0.362885	0.335039	0.338859
CCDC134	0.241722	0.317484	0.209048	0.256085
CCDC136	0.976581	2.30745	0.72002	1.33468
CCDC138	0.41084	0.585718	0.718359	0.571639
CCDC144A	0.883718	0.969115	0.491342	0.781392
CCDC151	0.635711	1.85225	1.1962	1.22805
CCDC152	0.775536	1.46368	0.573664	0.937628
CCDC162P	0.630664	1.2448	0.662686	0.846051
CCDC167	0.508024	0.527245	0.615562	0.550277
CCDC169	1.3951	1.519	1.10543	1.33984
CCDC169-SOHLH2	0.904627	1.96928	1.3366	1.4035
CCDC38	1.36748	1.13653	0.850139	1.11805
CCDC58	0.338571	0.625818	0.90707	0.62382
CCDC59	0.261107	0.273203	0.452381	0.328897
CCDC85A	0.517273	2.0787	0.542458	1.04614
CCDC87	0.289644	0.411447	0.477877	0.392989
CCDC91	0.558376	0.431551	0.356646	0.448858
CCKBR	1.0309	3.79694	1.9266	2.25148
CCL26	1.39516	2.63389	1.93828	1.98911
CCNA1	2.13197	1.00504	0.971977	1.36967
CCNB1IP1	0.614696	1.00274	0.827244	0.814893
CCNB3	0.564958	1.32701	0.541183	0.811051
CCNE1	0.448886	0.236144	0.318647	0.334559
CCNJ	0.160174	0.229382	0.219704	0.203087
CCNT1	0.181086	0.366671	0.346684	0.298147
CCNT2	0.142932	0.142509	0.328494	0.204645
CCNY	0.207095	0.325956	0.269419	0.26749
CCT4	0.615834	0.30975	0.510723	0.478769
CCT6A	0.763677	0.261304	0.456192	0.493724
CCT6P1	0.289956	0.76691	0.679072	0.578646
CCT7	0.472183	0.125639	0.367912	0.321912
CCZ1	0.286657	0.170122	0.247768	0.234849
CCZ1B	0.293097	0.142811	0.176273	0.204061
CD320	0.376191	0.565778	0.408811	0.45026
CD55	0.345196	0.374725	0.48422	0.40138
CD9	0.297887	1.00003	1.21841	0.838776
CDADC1	0.353881	0.170552	0.212481	0.245638
CDC123	0.266489	0.208997	0.41609	0.297192
CDC45	0.371439	0.736235	0.669462	0.592379
CDC6	0.184471	0.534711	0.541437	0.420207
CDC73	0.166254	0.123056	0.213048	0.167453
CDCA3	0.264775	0.519537	0.445102	0.409804
CDCA7L	0.360509	0.461749	0.389464	0.403907
CDH24	0.334396	0.504623	0.661016	0.500011
CDH8	1.22248	1.56655	0.943975	1.24433
CDIPT	0.33462	0.146904	0.241136	0.240887
CDK4	0.261155	0.547182	0.372977	0.393771
CDK5R2	1.6985	1.91503	1.12142	1.57832
CDK5RAP2	0.434523	0.682514	0.601567	0.572868
CDKL1	0.423226	0.443456	0.427546	0.431409
CDKN2AIPNL	0.308265	0.401004	0.41215	0.373806
CDKN3	0.335369	0.400324	0.477161	0.404285
CDR2L	0.831783	0.712701	0.500349	0.681611
CEBPE	1.22992	0.885131	1.05079	1.05528
CEBPG	0.309025	0.251543	0.59274	0.384436
CEBPZ	0.357656	0.30497	0.395953	0.35286
CECR5	0.477364	0.605222	0.459787	0.514124
CECR5-AS1	0.399822	1.30288	0.647779	0.783493
CELF5	0.929548	0.88837	0.781142	0.866353
CELF6	0.355006	1.34925	0.330823	0.678361
CENPBD1	0.302097	0.262412	0.19433	0.252947
CENPN	0.274282	0.418592	0.431673	0.374849
CENPV	0.460163	2.21774	0.831403	1.16977
CEP290	0.491294	0.610377	0.257542	0.453071
CEP55	0.355365	0.260071	0.469013	0.361483
CERK	0.223096	0.652659	0.333533	0.403096
CERS1	1.22956	2.08063	0.559963	1.29005
CERS2	0.339216	0.324854	0.17196	0.278677
CERS6	0.479282	0.783888	0.57971	0.614293
CES1	2.19975	5.21026	2.35402	3.25468
CES1P1	2.07667	4.84185	2.52976	3.14943
CES1P2	1.99088	3.44284	2.15852	2.53075
CFDP1	0.598121	0.371331	0.43308	0.467511
CGREF1	0.993512	2.30178	0.715413	1.3369
CHAC2	0.65095	0.576289	0.88074	0.70266
CHAT	1.36773	2.38598	1.45867	1.73746
CHCHD10	0.452769	1.24975	0.984099	0.89554
CHCHD2	0.812197	0.436965	0.490524	0.579895
CHCHD3	0.248001	0.277068	0.293426	0.272832
CHCHD5	0.426336	0.331743	0.572869	0.443649
CHCHD7	0.479973	0.580602	0.537686	0.532753
CHD1L	0.433749	0.259743	0.230121	0.307871
CHD5	0.532777	0.815704	0.457331	0.601937
CHEK2	0.258223	0.783516	0.755213	0.598984
CHGA	2.41067	3.06078	2.42933	2.6336
CHMP4A	0.539964	0.25122	0.665094	0.485426
CHODL	1.07196	1.82304	1.89871	1.5979
CHP2	0.774448	1.42357	1.65082	1.28295
CHRM3	1.0235	1.46025	1.09567	1.19314
CHRNA5	0.728997	0.874251	0.610064	0.737771
CHST7	0.912737	1.92806	1.30581	1.3822
CIAO1	0.189645	0.246466	0.2498	0.228637
CIRH1A	0.491772	0.14552	0.35121	0.329501
CISD2	0.215088	0.197062	0.342176	0.251442
CISD3	0.641678	0.444266	0.582865	0.55627
CKB	0.576571	0.615828	1.32113	0.837843
CKS1B	0.469109	0.549784	0.678909	0.565934
CKS2	0.291602	0.423497	0.473042	0.396047
CLASP1	0.35229	0.33206	0.280011	0.321454
CLCN2	0.692731	1.23386	1.02309	0.983226
CLDN12	0.277732	0.182123	0.31171	0.257188
CLDN19	1.42405	1.87884	2.1066	1.80316
CLDN20	1.69817	4.21665	2.2602	2.72501
CLDN6	0.706392	1.37626	1.53891	1.20719
CLDN8	0.938506	4.01873	2.67909	2.54544
CLDND2	0.34839	1.05273	0.671271	0.690797
CLEC18B	0.64075	1.21798	0.40249	0.753741
CLEC19A	0.793014	1.71654	0.888945	1.13283
CLEC2L	1.42814	3.68273	1.70276	2.27121
CLNS1A	0.29153	0.189663	0.402655	0.294616
CLPP	0.177989	0.20038	0.307788	0.228719
CLPSL2	1.36107	2.87764	1.23359	1.8241
CLRN1-AS1	0.746692	1.81823	0.862419	1.14245
CLUAP1	0.210426	0.91131	0.473438	0.531725
CMBL	0.529307	0.761218	0.473244	0.587923
CMC2	0.478122	0.546933	0.555534	0.526863
CMTM4	0.3353	0.463996	0.330311	0.376535
CMTM8	0.544208	1.16609	0.52163	0.743977
CN5H6.4	0.272168	1.09813	0.544026	0.638108
CNIH	0.531063	0.234453	0.426916	0.397477
CNIH4	0.640136	0.313673	0.573979	0.509262
CNNM1	0.952312	2.71926	1.47203	1.71454
CNNM2	0.185978	0.21473	0.195114	0.198607
CNNM4	0.406932	0.563039	0.450616	0.473529
CNPY3	0.173441	0.577555	0.168574	0.306523
CNST	0.248536	0.652035	0.415242	0.438604
CNTN5	1.2052	1.57499	1.06929	1.28316
CNTNAP2	0.992487	1.26951	0.856686	1.03956
CNTNAP5	1.05407	1.77743	1.61188	1.48113
COA5	0.198698	0.573431	0.431923	0.401351
COCH	0.637959	4.64577	2.10199	2.46191
COG2	0.184564	0.370534	0.303911	0.286336
COLEC10	1.13116	2.14981	0.838157	1.37304
COLEC11	0.968027	2.89209	1.30588	1.722
COMMD4	0.204618	0.227998	0.348828	0.260481
COMMD6	0.804467	0.470351	0.63544	0.636753
COMMD7	0.369901	0.35852	0.249241	0.325887
COPS3	0.222714	0.278777	0.390196	0.297229
COPS6	0.330054	0.308311	0.353029	0.330465
COPS7A	0.407341	0.204704	0.23058	0.280875
COQ10B	0.230431	0.132527	0.290014	0.217657
COQ3	0.245734	0.310653	0.648911	0.401766
COX11	0.200278	0.366537	0.336866	0.301227
COX16	0.496207	0.188722	0.51518	0.400036
COX19	0.2915	0.234756	0.426201	0.317486
COX20	0.405999	0.619695	0.576902	0.534198
COX4I1	0.436769	0.386932	0.626179	0.483293
COX5B	0.269673	0.601277	0.763116	0.544689
COX6B1	0.25407	0.289487	0.41196	0.318506
COX6C	0.602602	0.537013	0.858228	0.665947
COX7A2	0.284513	0.224336	0.57134	0.360063
COX7A2L	0.345017	0.223693	0.332442	0.300384
COX8C	0.965879	1.51355	0.869661	1.11636
CPA2	2.42069	2.64514	2.34933	2.47172
CPLX2	3.50577	4.36459	2.82875	3.56637
CPN1	0.68228	0.764477	0.875099	0.773952
CPNE2	0.328978	0.539896	0.222136	0.36367
CPNE8	0.357668	0.408379	0.469048	0.411698
CPSF3	0.235474	0.162289	0.374801	0.257521
CPSF4	0.384604	0.604555	0.491446	0.493535
CPSF4L	0.579767	2.19741	1.42826	1.40181
CPT1A	0.451943	0.544425	0.517978	0.504782
CRCP	0.189098	0.37564	0.376388	0.313709
CREB5	1.38214	1.0089	0.418028	0.936356
CREG1	0.72277	0.777235	0.801561	0.767189
CRIPT	0.329062	0.248433	0.395018	0.324171
CRKL	0.486704	0.30776	0.385599	0.393355
CRLS1	0.357005	0.33521	0.161372	0.284529
CRMP1	0.815168	1.1886	0.636312	0.880027
CRNDE	0.231054	0.907144	0.548573	0.562257
CRNKL1	0.19783	0.137165	0.216037	0.183677
CRYAA	0.620102	1.42643	0.63792	0.894816
CRYBB2	1.07127	1.21929	1.34804	1.21287
CRYBB2P1	0.430608	0.294102	0.528242	0.417651
CRYBB3	0.439764	1.26955	1.36713	1.02548
CRYGB	0.889956	1.90553	1.73994	1.51181
CRYGC	2.5898	1.48224	1.62059	1.89754
CSNK2A2	0.558791	0.112722	0.175849	0.282454
CSPP1	0.190105	0.215373	0.172783	0.192754
CT45A1	2.1439	4.09623	1.69225	2.64413
CT45A4	2.06216	3.54265	1.50661	2.37048
CT45A5	1.5638	2.22159	1.08804	1.62448
CT45A6	1.65788	2.81859	1.15445	1.87697
CTAGE1	0.283028	0.587205	0.611655	0.493963
CTAGE10P	0.237103	0.491841	0.493821	0.407588
CTAGE11P	0.31112	0.596775	0.565579	0.491158
CTAGE15P	0.442598	0.359855	0.937169	0.579874
CTAGE5	0.261718	0.584195	0.667278	0.504397
CTAGE6P	0.317384	0.284406	0.731268	0.444353
CTAGE9	0.293631	0.294362	0.785687	0.457893
CTCFL	1.26888	6.31168	2.17591	3.25216
CTH	0.598541	0.65156	0.47689	0.575664
CTRB1	0.998328	2.61864	1.88761	1.83486
CTRB2	0.91016	1.98699	2.00038	1.63251
CTU1	0.416836	0.304005	0.520468	0.41377
CTU2	0.45304	0.221196	0.163947	0.279394
CTXN1	0.536687	0.715693	0.96956	0.740647
CUTA	0.382233	0.226956	0.311559	0.306916
CWC22	0.301034	0.152617	0.300092	0.251248
CXCR7	0.591587	0.987064	0.664854	0.747835
CXorf57	0.551543	1.39293	0.659345	0.867938
CYC1	0.201061	0.18451	0.347268	0.24428
CYP26A1	1.28052	5.39429	2.576	3.08361
CYP26C1	0.956721	3.06484	1.9317	1.98442
CYP2W1	0.588854	1.34169	2.30772	1.41275
CYP4F11	2.28402	3.21759	2.83662	2.77941
CYP4F2	1.1935	1.28368	2.15307	1.54342
CYP4F3	1.51591	3.81741	2.94074	2.75802
CYP4F30P	1.66575	1.58646	1.43267	1.56163
CYP4F8	1.29514	2.06427	1.94491	1.7681
CYP51A1	0.481343	0.272079	0.694397	0.482606
CYSTM1	0.27007	0.946256	0.299702	0.505342
DACH1	0.782594	1.60607	0.814067	1.06758
DAK	0.21026	0.285527	0.360659	0.285482
DANCR	0.464955	1.24506	1.24376	0.984591
DAP3	0.261959	0.293849	0.369813	0.30854
DARS	0.452152	0.183368	0.316723	0.317414
DARS2	0.326769	0.432174	0.438892	0.399278
DBF4	0.165872	0.48429	0.426663	0.358942
DBF4B	0.184841	0.418238	0.29436	0.299146
DCAF12L2	0.620589	2.57517	0.525714	1.24049
DCAF13	0.624951	0.244504	0.340313	0.403256
DCAF17	0.352645	0.272741	0.344542	0.323309
DCAF6	0.259261	0.348954	0.346359	0.318191
DCC	0.974985	2.26399	1.72645	1.65514
DCTPP1	0.431507	0.601603	0.586631	0.539914
DCUN1D1	0.282319	0.490806	0.486287	0.419804
DCUN1D4	0.233728	0.212532	0.185631	0.21063
DCUN1D5	1.23552	0.390326	0.7865	0.804117
DCXR	0.415712	0.718071	0.896511	0.676765
DDC	1.78952	4.90337	3.42317	3.37202
DDHD1	0.475358	0.328992	0.184594	0.329648
DDIT3	0.865837	1.21865	0.983542	1.02268
DDR1	0.214106	0.294702	0.537007	0.348605
DDRGK1	0.349298	0.241916	0.443355	0.344856
DDT	0.303805	0.323693	0.460447	0.362648
DDTL	0.256606	0.357595	0.423353	0.345851
DDX10	0.692886	0.381025	0.339966	0.471292
DDX18	0.482012	0.385888	0.444396	0.437432
DDX39A	0.192425	0.246705	0.400259	0.279796
DDX47	0.473779	0.414569	0.4901	0.459483
DDX49	0.229788	0.316181	0.379836	0.308602
DDX50	0.163405	0.0907554	0.133061	0.129074
DDX55	0.258877	0.143668	0.352792	0.251779
DEFB126	1.18005	1.43927	1.7423	1.45387
DERA	0.453235	0.41011	0.680859	0.514735
DERL2	0.254614	0.16558	0.179129	0.199774
DGCR10	0.78546	1.65039	0.944847	1.1269
DGCR5	0.920997	1.3502	0.704608	0.991934
DGCR6	0.551143	0.984827	0.733855	0.756609
DGCR9	1.08479	1.94359	1.10478	1.37772
DGKE	0.238528	1.10001	0.766261	0.7016
DGKG	1.35002	1.95665	1.16297	1.48988
DGKH	0.789105	0.555002	0.520607	0.621571
DGUOK	0.494957	0.37592	0.4302	0.433692
DHCR7	0.765071	0.469974	0.94991	0.728318
DHODH	0.343595	0.377575	0.449153	0.390108
DHPS	0.144018	0.142827	0.28988	0.192242
DHRS4	0.456812	0.324035	0.799452	0.526766
DHRS4L1	0.505022	0.449409	0.806876	0.587102
DHRS4L2	0.514459	0.440889	0.83567	0.597006
DHX33	0.44966	0.311613	0.328534	0.363269
DHX34	0.203335	0.325313	0.335137	0.287928
DHX35	0.272314	0.897989	0.602668	0.59099
DHX36	0.290265	0.37449	0.413159	0.359305
DHX9	0.108502	0.232866	0.262453	0.201274
DIABLO	0.210056	0.171259	0.309214	0.230176
DIAPH2	0.622188	1.18034	0.765935	0.856155
DICER1-AS1	0.357022	1.05776	0.656534	0.69044
DIEXF	0.20776	0.34339	0.238582	0.263244
DIRAS2	2.46866	4.25116	2.7195	3.14644
DISC1	0.528484	1.51858	0.782968	0.943345
DKC1	0.412497	0.233423	0.418428	0.354783
DKFZP434I0714	0.452145	0.702063	0.665739	0.606649
DKFZp686O1327	1.35823	1.92079	0.996115	1.42505
DLD	0.274163	0.355103	0.513296	0.380854
DLEC1	1.18264	3.69921	3.08873	2.65686
DLEU1	0.526277	0.604804	0.663656	0.598246
DLEU2	0.21802	0.222475	0.185223	0.208572
DLEU2L	0.453178	0.361629	0.316815	0.377207
DLGAP1	1.24085	3.2037	2.21002	2.21819
DLL3	1.43418	2.00404	0.832374	1.42353
DLX5	0.600853	0.461582	0.690449	0.584294
DLX6	0.772543	2.07163	1.05792	1.3007
DLX6-AS1	1.03346	1.61446	1.29328	1.31373
DMRT2	0.907166	2.7567	1.55622	1.74003
DMRT3	0.883132	3.82535	2.13924	2.28257
DNAAF2	0.34742	0.317459	0.444279	0.369719
DNAH10	0.625824	0.469662	0.433262	0.509583
DNAH14	1.36424	1.55578	0.896089	1.27204
DNAH2	0.507433	1.7722	1.19356	1.15773
DNAJB11	0.347144	0.471935	0.420736	0.413272
DNAJB3	1.11634	3.92418	2.35786	2.46613
DNAJB7	0.485492	1.00863	0.648926	0.714351
DNAJC10	0.513665	0.582065	0.23796	0.444564
DNAJC19	0.298595	0.715784	0.773548	0.595976
DNAJC2	0.501157	0.497852	0.534601	0.511203
DNAJC25	0.292574	0.231859	0.288785	0.271072
DNAJC30	0.335301	0.152448	0.227757	0.238502
DNASE1	0.327663	0.652261	0.784981	0.588301
DNLZ	0.795926	0.487115	0.581546	0.621529
DNM1L	0.513782	0.188768	0.383408	0.361986
DNM1P35	0.501752	0.69079	0.308475	0.500339
DPCD	0.368389	0.273842	0.472151	0.371461
DPF1	1.07568	0.436738	0.648668	0.720361
DPH5	0.36208	0.286573	0.347237	0.331963
DPM3	0.332189	0.364291	0.290057	0.328845
DPP10	0.873711	2.47669	2.39863	1.91635
DPY19L1P1	0.364398	0.211488	0.27668	0.284189
DPY19L2	0.665473	1.25561	0.535349	0.818812
DPY19L2P3	0.618939	1.43225	0.66946	0.906883
DPY19L4	0.32454	0.317069	0.20577	0.282459
DPY30	0.246539	0.152481	0.424724	0.274581
DRG1	0.38111	0.249778	0.346088	0.325658
DSCC1	0.371461	0.679632	0.575562	0.542218
DSG2	0.586122	0.661322	0.411877	0.553107
DSTNP2	0.233132	0.282494	0.285664	0.267096
DUS3L	0.306349	0.377627	0.429443	0.371139
DUS4L	0.487407	0.534793	0.570058	0.530752
DUSP12	0.280925	0.391862	0.40691	0.359899
DUSP19	0.603081	0.911136	0.616617	0.710278
DUSP9	1.06489	1.34752	1.07648	1.16296
DUX2	1.01791	2.2395	1.88146	1.71295
DUXA	0.967423	1.14258	1.13203	1.08068
DVL2	0.381192	0.576377	0.517243	0.491604
DVL3	0.182396	0.581596	0.381635	0.381876
DYNC1I1	1.1098	2.08488	0.945463	1.38005
DYNC2LI1	0.380812	0.365768	0.461082	0.402554
DYTN	0.924887	1.90734	1.15332	1.32852
DZIP1L	1.14446	1.44473	0.716951	1.10204
E2F6	0.178875	0.504245	0.410675	0.364599
EARS2	0.132374	0.133963	0.155422	0.140586
EBPL	0.556884	0.345409	0.776585	0.559626
ECE2	0.619677	0.535539	0.692278	0.615831
ECSIT	0.206253	0.498791	0.429934	0.378326
EDA	0.391608	0.834511	0.373565	0.533228
EEF1E1	0.431065	0.336589	0.601264	0.456306
EEF1G	0.340699	0.268427	0.487139	0.365422
EEPD1	0.519025	1.17519	0.478354	0.72419
EFCAB10	0.445993	0.950714	0.684287	0.693665
EFCAB11	0.200985	0.327802	0.427421	0.318736
EFHC1	0.319735	0.725756	0.438858	0.494783
EFNA1	0.565082	0.3378	0.432553	0.445145
EFNA2	0.759502	2.00063	0.924321	1.22815
EGFEM1P	0.6236	1.7948	0.702922	1.04044
EGLN1	0.147086	0.269112	0.309288	0.241829
EHBP1	0.538261	0.311317	0.38746	0.412346
EIF1	0.302145	0.338238	0.458197	0.366194
EIF1B	0.361529	0.595616	0.459395	0.47218
EIF2A	0.339071	0.217399	0.429107	0.328526
EIF2AK1	0.267594	0.20688	0.220838	0.23177
EIF2B5	0.160247	0.55006	0.489769	0.400025
EIF2D	0.14278	0.123366	0.283515	0.18322
EIF3E	0.494562	0.134857	0.337537	0.322319
EIF3K	0.219581	0.310159	0.481192	0.336978
EIF3L	0.16053	0.269377	0.243072	0.224326
EIF4A2	0.259328	0.883874	0.715714	0.619639
EIF4EBP1	0.675504	0.285516	0.72522	0.56208
EIF5	0.365625	0.125545	0.391187	0.294119
ELAVL1	0.0959438	0.272172	0.29772	0.221945
ELOVL6	0.362784	0.656697	0.801347	0.606943
ELP2	0.232212	0.24601	0.169745	0.215989
EMD	0.190329	0.154273	0.314919	0.21984
EMG1	0.679585	0.425179	0.600431	0.568398
EMILIN3	1.38794	2.77917	1.77018	1.97909
EN1	1.67456	0.82722	0.812597	1.10479
ENDOV	0.478134	0.628618	0.379105	0.495286
ENO2	0.770436	1.25679	0.680102	0.902441
ENOPH1	0.170259	0.266218	0.36302	0.266499
ENTPD2	0.843977	0.513486	0.54925	0.635571
ENTPD3	0.641894	0.574862	1.11015	0.775635
ENTPD6	0.571164	0.493511	0.521544	0.52874
ENTPD8	0.697618	3.2134	1.5922	1.83441
ENY2	0.373825	0.282469	0.210321	0.288872
EPCAM	1.23406	2.70658	2.14029	2.02698
EPHX1	0.693416	1.86721	1.44286	1.33449
EPHX4	0.695709	1.5349	0.377655	0.869421
EPO	1.08304	0.471379	0.46105	0.671822
EPRS	0.305952	0.233635	0.326216	0.288601
EPS15L1	0.149134	0.139903	0.290386	0.193141
EPS8	0.947859	2.43562	0.957121	1.44687
EPT1	0.711404	0.497128	0.719423	0.642652
ERAL1	0.223561	0.133387	0.182945	0.179964
ERCC2	0.40844	0.340676	0.182675	0.310597
ERCC3	0.161666	0.16803	0.190383	0.17336
ERGIC2	0.480022	0.217873	0.35746	0.351785
ERGIC3	0.373029	0.22549	0.251273	0.283264
ERICH1	0.157818	0.165865	0.234777	0.186153
ERP29	0.183625	0.407856	0.425121	0.338867
ERVMER34-1	0.790989	0.863925	0.626906	0.760607
ESCO1	0.250522	0.304236	0.512322	0.355693
ESPNL	0.665198	1.29842	0.852774	0.938799
ESRG	1.11614	2.04876	1.88338	1.68276
ETFB	0.832488	0.845358	1.03837	0.905404
ETNK1	0.31681	0.39758	0.504025	0.406138
ETV4	0.966528	1.10974	1.07319	1.04982
ETV5	0.775575	1.68736	0.557193	1.00671
EXO1	0.188311	0.640898	0.506269	0.445159
EXOC6	0.295934	0.79738	0.643046	0.578787
EXOSC2	0.291399	0.233291	0.343247	0.289312
EXOSC7	0.31837	0.393035	0.514625	0.408677
EYS	0.566817	0.724274	0.406002	0.565698
F2	0.878181	1.65361	2.30599	1.61259
FABP4	2.23842	1.12947	1.94873	1.77221
FADS1	0.672864	1.51338	0.805262	0.997169
FADS6	0.693681	0.673546	1.26579	0.877673
FAH	0.86003	0.453727	0.367655	0.560471
FAHD2A	0.267247	0.558512	0.333137	0.386299
FAHD2B	0.427649	0.874109	0.347056	0.549605
FAM118A	0.220446	0.582584	0.187886	0.330306
FAM127B	0.258898	0.284991	0.293466	0.279118
FAM131A	0.549508	0.594989	0.802617	0.649038
FAM131C	0.622362	0.547308	1.19329	0.787652
FAM132A	1.10316	1.76985	1.00611	1.29304
FAM133B	0.223281	0.563007	0.563451	0.449913
FAM136A	0.312469	0.181356	0.575468	0.356431
FAM153A	0.634805	2.43702	1.41972	1.49718
FAM153B	1.12551	2.75568	1.4012	1.7608
FAM159B	0.50452	0.679366	0.542538	0.575475
FAM169A	0.689715	0.345475	0.478178	0.504456
FAM173B	0.235332	0.404576	0.427169	0.355692
FAM185A	0.203002	0.229492	0.348898	0.260464
FAM189B	0.336069	0.301996	0.422313	0.35346
FAM192A	0.17331	0.164327	0.177204	0.171614
FAM194A	0.281687	0.723654	0.325027	0.443456
FAM195A	0.540345	1.08907	0.914436	0.847951
FAM200A	0.34684	0.399828	0.322445	0.356371
FAM201A	0.66198	1.23225	0.902021	0.932085
FAM20B	0.278345	0.614148	0.49074	0.461077
FAM216A	0.530984	0.8016	0.34832	0.560302
FAM3C	0.428683	0.345312	0.300812	0.358269
FAM43B	1.78695	0.780386	1.09187	1.21973
FAM58A	0.597594	0.387713	0.456039	0.480449
FAM60A	0.612018	0.852867	0.757115	0.740667
FAM69B	1.12554	1.50705	0.380578	1.00439
FAM69C	0.651774	3.2072	1.04186	1.63361
FAM71E1	0.357609	1.66191	0.65833	0.892616
FAM72A	0.25959	0.581512	0.555094	0.465399
FAM72B	0.27691	0.490208	0.484628	0.417249
FAM72D	0.270377	0.475039	0.483025	0.40948
FAM86B2	0.463378	0.947295	0.395225	0.601966
FAM86C2P	0.443354	0.491003	0.597052	0.51047
FAM86EP	0.198654	0.338728	0.281285	0.272889
FAM92A1	0.495833	0.743982	0.420874	0.553563
FAM96B	0.409976	0.30805	0.472443	0.396823
FASTKD1	0.321351	0.323887	0.504813	0.38335
FASTKD3	0.231124	0.20111	0.290829	0.241021
FASTKD5	0.274043	0.151676	0.395556	0.273759
FAXC	0.743173	2.89263	1.69329	1.77636
FBL	0.274766	0.562242	0.615071	0.484026
FBN2	1.48268	1.29419	0.800575	1.19248
FBRSL1	0.296702	0.432273	0.530561	0.419845
FBXL13	0.424229	1.2519	1.00245	0.892859
FBXL21	2.1492	3.29061	2.5624	2.6674
FBXL4	0.3044	0.121884	0.181602	0.202629
FBXO15	0.677334	2.27693	1.41745	1.45724
FBXO16	0.695137	0.874757	0.368891	0.646262
FBXO27	0.280019	0.301774	0.685605	0.422466
FBXO30	0.430885	0.260186	0.245137	0.31207
FBXO41	0.379886	0.771936	0.475728	0.542517
FDX1	0.196031	0.238498	0.243495	0.226008
FDX1L	0.709461	0.51097	0.604235	0.608222
FECH	0.2023	0.643513	0.442782	0.429532
FGF13	0.991177	1.9645	1.07894	1.34487
FGF14-IT1	1.50542	2.97192	1.74171	2.07302
FGF19	3.61815	4.74748	2.50562	3.62375
FGF21	1.64181	2.2552	2.31411	2.07037
FGFBP2	2.59817	4.28473	3.83693	3.57328
FGFBP3	0.470917	1.32957	1.02491	0.941799
FGFR2	0.280712	1.37043	1.09624	0.915795
FGFR4	1.00948	0.963664	0.514468	0.829205
FH	0.118644	0.105518	0.324309	0.182824
FIP1L1	0.153953	0.159191	0.30178	0.204975
FIS1	0.419081	0.214674	0.300882	0.311545
FKBP1B	0.77643	0.637878	0.544198	0.652835
FKBP3	0.473761	0.235952	0.447429	0.385714
FKBP4	0.566407	0.688554	0.817853	0.690938
FLAD1	0.319258	0.322559	0.471159	0.370992
FLJ13224	0.232673	0.566866	0.239016	0.346185
FLJ22184	0.765826	2.57275	1.75254	1.69704
FLJ22763	1.79463	2.144	1.2812	1.73994
FLJ31485	0.424217	0.964711	0.456461	0.61513
FLJ33534	0.655055	1.45675	1.26312	1.12497
FLJ36000	1.54002	3.20209	2.09519	2.2791
FLJ39080	0.981299	0.789388	0.863926	0.878204
FLJ41278	1.57211	2.36894	1.90312	1.94806
FLJ43681	0.727836	0.471122	0.491402	0.563453
FLJ44511	0.842429	1.17843	0.505774	0.842211
FLJ46066	0.903272	1.83533	2.00243	1.58035
FLJ46257	0.782124	1.58696	0.676136	1.01507
FLJ46284	0.842489	1.43113	0.926385	1.06667
FLJ46906	1.05551	0.757503	0.906259	0.906423
FLOT1	0.303751	0.22027	0.13625	0.220091
FLVCR1	0.546382	1.20781	0.938229	0.897474
FLYWCH1	0.196328	0.277465	0.38632	0.286704
FLYWCH2	0.217802	0.212758	0.192587	0.207716
FMO9P	0.646222	1.92037	2.27985	1.61548
FNTA	0.172185	0.226937	0.509043	0.302721
FOLH1	0.545298	1.46376	1.07536	1.02814
FOLH1B	0.560907	1.3481	0.982538	0.96385
FOPNL	0.499725	0.571543	0.75696	0.609409
FOXA2	2.48224	1.38096	1.06178	1.64166
FOXA3	1.0507	3.40535	1.57992	2.01199
FOXB2	0.907167	1.15883	0.832954	0.966316
FOXH1	1.10114	1.10349	2.17502	1.45989
FOXI3	1.21223	2.25007	1.82698	1.76309
FOXL2	1.27171	1.13659	0.703352	1.03722
FOXM1	0.298337	0.455752	0.370119	0.374736
FRA10AC1	0.277074	0.263614	0.328064	0.289584
FRAS1	0.590488	1.71911	1.23252	1.1807
FREM2	2.93162	4.743	2.21196	3.29553
FRMD6-AS1	0.253595	1.08664	0.472427	0.604221
FSCN2	0.360903	1.13864	0.686745	0.728763
FSIP2	1.16732	1.3081	0.999321	1.15825
FTH1	0.883777	0.771913	0.433581	0.696424
FTH1P3	0.939419	0.791151	0.341838	0.690803
FTL	0.868068	1.18039	0.468075	0.838843
FXN	0.185371	0.427299	0.326412	0.313028
FXR1	0.462635	0.54451	0.416831	0.474659
FXR2	0.132351	0.105574	0.147546	0.12849
FXYD4	0.86457	1.55607	0.849618	1.09009
FZD10	0.712151	0.828361	0.858477	0.799663
FZD3	0.965365	0.852486	0.564875	0.794242
FZD6	0.578891	0.363266	0.358232	0.433463
FZD7	0.931622	2.50709	1.13044	1.52305
FZR1	0.128999	0.135238	0.252261	0.172166
G2E3	0.608993	0.562046	0.525622	0.565554
G6PD	1.11219	1.32174	1.39343	1.27579
GABARAPL1	0.542646	1.07278	0.350716	0.65538
GABARAPL3	0.57385	1.10336	0.32012	0.665778
GABBR1	0.572529	0.611595	0.342765	0.508963
GABPB1	0.20767	0.147224	0.133818	0.162904
GABRA2	0.993551	2.08797	1.21817	1.43323
GABRA5	1.42557	4.10259	1.69513	2.40776
GABRG1	1.45739	1.17882	1.09956	1.24526
GADD45GIP1	0.805723	0.274703	0.775214	0.618546
GAL	1.72757	1.03422	0.893103	1.2183
GAL3ST1	1.13589	2.31398	0.750806	1.40023
GALNT13	1.40626	0.956578	0.946983	1.10328
GALNT14	0.3381	0.784753	0.509904	0.544253
GALNT8	1.24001	3.21622	0.949028	1.80175
GAMT	0.451732	1.14385	0.854094	0.81656
GAPDH	0.575755	0.360878	0.50254	0.479724
GAPDHS	0.522804	0.739113	0.517117	0.593011
GAS5	0.414923	0.723434	0.796434	0.64493
GAST	1.6441	0.507194	1.82686	1.32605
GATA4	1.20693	2.17023	1.07252	1.48323
GATAD1	0.332472	0.679796	0.399137	0.470469
GBAS	0.675185	0.862469	0.518128	0.685261
GCAT	0.788034	1.03356	0.971535	0.931043
GCFC2	0.195937	0.430891	0.417506	0.348111
GCLC	0.992404	1.82461	1.88428	1.5671
GCLM	1.22777	1.95501	1.53583	1.57287
GCNT2	0.591485	3.09003	1.77483	1.81878
GCSH	0.827126	0.801096	0.776927	0.801716
GDAP1	0.430152	0.484962	0.468936	0.46135
GDI1	0.392478	0.165521	0.159648	0.239215
GDPD1	0.437156	1.21076	0.822676	0.823529
GDPD4	0.607999	0.843702	0.71538	0.72236
GEMIN2	0.617988	0.518865	0.646918	0.59459
GET4	0.391435	0.162941	0.501259	0.351878
GFER	0.181465	0.335813	0.237146	0.251475
GFM1	0.137485	0.265006	0.397901	0.266797
GFPT1	0.336893	0.427073	0.296902	0.353623
GFRA3	1.46003	3.43526	2.68955	2.52828
GGCT	0.330221	0.276713	0.743065	0.45
GHRH	2.17355	4.29475	3.05892	3.17574
GHSR	1.19547	1.6581	1.36795	1.40717
GIT1	0.306417	0.332983	0.303291	0.31423
GJB1	0.799418	3.0065	1.52643	1.77745
GJB7	0.868116	0.946631	0.854554	0.889767
GLA	0.405658	0.605026	0.358442	0.456376
GLI1	1.99526	2.75704	1.8037	2.18533
GLI2	1.96579	2.69442	1.73742	2.13254
GLI4	0.340432	0.484484	0.578767	0.467894
GLOD4	0.109291	0.205247	0.344115	0.219551
GLRA2	0.528043	1.40019	0.976443	0.968226
GLRX5	0.457063	0.389509	0.442714	0.429762
GLT25D2	1.65686	3.89722	1.49789	2.35066
GMPS	0.244599	0.486529	0.545194	0.425441
GNA13	0.290209	0.386115	0.178892	0.285072
GNAS-AS1	1.23315	1.68145	0.797896	1.2375
GNAZ	0.475814	2.24715	0.45938	1.06078
GNB1L	0.675359	0.448159	0.456808	0.526775
GNG4	0.453209	1.20247	0.753911	0.803197
GNL1	0.3311	0.312313	0.202916	0.282109
GNPAT	0.179869	0.290691	0.207766	0.226109
GOLIM4	0.612354	0.785979	0.287654	0.561996
GOLT1B	0.661585	0.277039	0.283351	0.407325
GON4L	0.148373	0.256562	0.242021	0.215652
GPATCH2	0.493694	0.301621	0.407753	0.401023
GPC1	0.821092	0.650503	0.67982	0.717138
GPC3	1.68509	5.1869	2.04252	2.9715
GPC5	1.59594	2.79814	1.60987	2.00132
GPHB5	1.60821	2.59887	2.59481	2.2673
GPI	0.53635	0.624523	0.670486	0.610453
GPN1	0.30613	0.179129	0.28402	0.256427
GPN3	0.175187	0.337458	0.343962	0.285536
GPNMB	0.333513	0.529202	0.351744	0.40482
GPR149	1.04029	3.63244	1.66708	2.11327
GPR160	0.741933	2.51751	1.87797	1.71247
GPR161	0.917356	1.11578	0.728362	0.9205
GPR3	0.658522	1.31086	0.489018	0.819466
GPR37L1	0.429038	0.921106	1.51099	0.953712
GPR63	0.879774	2.53045	1.1463	1.51884
GPR83	0.711529	2.00744	1.26581	1.32826
GPR89A	0.158494	0.140821	0.166757	0.155357
GPRC5D	0.731127	2.3311	1.5808	1.54767
GPX2	1.2689	2.71619	2.55258	2.17923
GRB10	0.745856	1.24794	0.433704	0.809168
GRB14	0.483578	1.64977	0.522296	0.885213
GRIK2	1.43624	2.3009	0.911768	1.54964
GRIK4	0.688007	1.95356	0.863904	1.16849
GRIN1	0.600536	1.05988	0.67768	0.779365
GRM1	3.10222	4.0638	2.95436	3.37346
GRPR	1.15119	1.93613	0.958571	1.34863
GSN	0.280367	0.483491	0.312292	0.358716
GSR	0.437624	1.84278	1.34613	1.20884
GSTA2	0.666597	2.86623	3.46627	2.33303
GSTA4	0.57595	0.777531	1.63074	0.99474
GSTM1	1.32305	2.30686	1.60963	1.74651
GSTM2	1.58737	3.47934	2.19209	2.4196
GSTM2P1	1.38774	2.72961	1.84159	1.98631
GSTM3	1.64691	2.8183	2.20933	2.22485
GSTM4	1.04312	2.22717	1.6049	1.62506
GSTO1	0.745932	0.30714	0.456204	0.503092
GSTO2	0.605523	0.429234	0.647216	0.560658
GSTTP1	0.860187	1.08917	1.49525	1.1482
GSTZ1	0.434817	0.297543	0.405262	0.379207
GTF2A2	0.224391	0.193391	0.424514	0.280765
GTF2E2	0.175345	0.287204	0.434823	0.299124
GTF3A	0.420783	0.677003	0.427807	0.508531
GTF3C3	0.218898	0.332431	0.404783	0.318704
GTPBP10	0.176929	0.30717	0.381849	0.288649
GTPBP3	0.351871	0.510233	0.602509	0.488204
GTPBP4	0.401155	0.133167	0.441321	0.325214
GUCY2D	0.85716	0.686671	0.34765	0.630494
GULP1	0.556978	2.27892	0.712789	1.18289
H2BFWT	0.892869	1.49526	0.784169	1.05743
HAP1	0.530569	1.8464	1.53867	1.30521
HAPLN2	0.701095	2.33563	1.83973	1.62549
HAS3	0.644061	0.33144	1.22109	0.732198
HAT1	0.249163	0.274152	0.384623	0.302646
HAUS7	0.314961	0.297394	0.234541	0.282299
HAX1	0.205619	0.334658	0.40471	0.314996
HCG25	0.436703	0.559978	0.420014	0.472232
HDAC10	0.279297	0.362948	0.342411	0.328219
HDAC2	0.204226	0.365729	0.439239	0.336398
HDAC4	0.271086	0.263222	0.407273	0.31386
HDDC2	0.52095	0.427898	0.419709	0.456185
HDDC3	0.256027	0.538501	0.507796	0.434108
HDGFRP3	0.313397	0.589807	0.297753	0.400319
HEATR1	0.47274	0.360888	0.350108	0.394579
HEATR4	0.279635	0.762462	0.412174	0.484757
HEBP1	0.460082	0.410717	0.31631	0.395703
HES7	1.87841	0.90451	0.956145	1.24636
HEY1	1.33685	2.86832	1.21268	1.80595
HGFAC	0.880327	2.1233	1.3501	1.45124
HHEX	0.467345	1.63294	0.542605	0.880962
HHIPL2	1.8468	1.97372	0.811743	1.54409
HHLA2	0.905734	2.57333	1.7168	1.73196
HIBADH	0.347978	0.56739	0.266425	0.393931
HIC2	0.474528	0.712644	0.743943	0.643705
HIF3A	0.513619	2.93398	1.74685	1.73148
HILPDA	0.768702	0.472265	0.984218	0.741728
HIP1	0.506122	0.820119	0.204629	0.51029
HIST1H1E	0.644617	0.652713	0.558458	0.618596
HIST1H2AJ	0.786133	0.399964	0.615217	0.600438
HIST1H2BL	0.482209	0.361624	0.392305	0.412046
HIST1H2BN	0.657674	0.411138	0.521221	0.530011
HIST1H3B	0.416399	0.905834	0.786183	0.702806
HIST2H2AC	0.525577	0.663762	0.611745	0.600361
HIST2H2BC	0.386744	0.438074	0.332491	0.38577
HIST3H2A	0.587433	0.864142	0.771644	0.741073
HIST3H2BB	0.647045	0.609227	0.568696	0.608323
HIST4H4	0.281799	0.503533	0.571069	0.452134
HK1	0.382281	0.336349	0.532031	0.416887
HKDC1	1.12988	1.39709	1.8277	1.45156
HMBS	0.607687	0.296415	0.397322	0.433808
HMGA1	0.42018	0.343556	0.753782	0.50584
HMGB3	0.474475	0.689719	0.558053	0.574083
HMGB3P1	0.594366	0.65632	0.575499	0.608728
HNF4A	1.36207	1.32117	1.34218	1.34181
HNRNPA3	0.122965	0.383422	0.487939	0.331442
HNRNPA3P1	0.205571	0.291185	0.452363	0.316373
HNRNPU	0.0943586	0.12336	0.203212	0.14031
HNRNPUL2-BSCL2	0.414053	0.53541	0.728779	0.559414
HNRPLL	0.231684	0.288894	0.118382	0.212986
HOGA1	0.579473	1.56005	1.27239	1.13731
HOTTIP	0.599171	1.50716	0.74369	0.950008
HOXA10	0.773327	1.35302	0.74147	0.955941
HOXA11	1.38182	1.15912	0.503937	1.01496
HOXA13	0.910561	1.76009	1.11111	1.26059
HOXB8	1.35816	2.33787	0.983875	1.55997
HOXC12	1.19859	1.1257	0.924784	1.08303
HOXC8	0.973866	1.15034	0.710636	0.944947
HOXD-AS1	0.456461	1.39501	0.6212	0.824222
HOXD13	0.646628	1.34645	0.831189	0.941423
HOXD4	0.706548	0.976172	0.631239	0.77132
HPD	0.422898	0.846297	0.45901	0.576069
HPN	0.882735	3.50755	1.41724	1.93584
HPRT1	0.59355	0.410947	0.476308	0.493602
HRASLS2	0.987701	0.716062	1.0855	0.929754
HRG	0.564795	1.33949	0.884098	0.929461
HS3ST5	0.817919	4.51583	0.783633	2.03913
HSCB	0.180951	0.387247	0.342876	0.303692
HSD11B2	0.253408	0.57864	0.682309	0.504785
HSD17B1	0.430311	0.233239	0.533468	0.399006
HSD17B8	0.263047	0.350259	0.725906	0.446404
HSDL1	0.205817	0.299375	0.244454	0.249882
HSF2	0.172178	0.344276	0.269106	0.261853
HSP90AA1	0.50436	0.290437	0.297207	0.364002
HSPB9	0.600679	0.71429	0.471451	0.595474
HSPBP1	0.359218	0.255007	0.419303	0.344509
HSPD1	0.559336	0.51792	0.615578	0.564278
HSPE1	0.516128	0.561737	0.736335	0.604733
HSPE1-MOB4	0.707038	0.488209	0.453855	0.549701
HTR7P1	0.482277	0.612643	0.216189	0.437036
HTRA2	0.241491	0.134764	0.131656	0.169304
HYAL3	0.562866	0.273883	0.440527	0.425759
HYMAI	0.610926	1.04783	0.532369	0.730376
IAH1	0.429069	0.299369	0.34349	0.35731
IARS	0.258335	0.137156	0.201248	0.198913
IARS2	0.39311	0.332245	0.46938	0.398245
ICK	0.302652	1.23432	1.01859	0.851854
ICT1	0.359428	0.198624	0.497316	0.351789
IDH1	0.436368	0.908619	0.854339	0.733109
IFI27L2	0.746625	0.298212	0.62303	0.555956
IFRD1	0.43317	0.61629	0.561659	0.53704
IFT27	0.495895	0.891417	0.454944	0.614085
IFT43	0.335649	0.265511	0.3232	0.30812
IFT46	0.320966	0.255322	0.195451	0.257246
IFT52	0.190954	0.391683	0.147683	0.24344
IFT57	0.188325	0.273127	0.27094	0.244131
IGF2BP1	1.28635	1.62377	0.785824	1.23198
IGF2BP3	0.527926	0.939017	1.01807	0.828339
IGFBP2	0.667964	1.03064	1.26009	0.986232
IGFL4	1.36252	1.07729	0.56749	1.00244
IL1RAPL2	1.40975	1.45993	0.526293	1.13199
IL31	1.04215	2.58534	1.26951	1.63233
ILF2	0.266827	0.432634	0.409229	0.369563
ILF3	0.114026	0.244566	0.283408	0.214
IMMP1L	0.279775	0.475674	0.683295	0.479581
IMMP2L	0.238366	0.272525	0.300586	0.270492
IMMT	0.153676	0.276238	0.252513	0.227476
IMP4	0.593053	0.419925	0.464886	0.492622
IMPACT	0.295749	0.34941	0.479083	0.374747
INHBC	0.431354	1.04266	0.481332	0.651781
INHBE	1.72558	2.55589	0.96611	1.74919
INO80B-WBP1	0.61931	0.503189	0.561754	0.561418
INPP5A	0.346738	0.246231	0.151495	0.248154
INSIG2	0.549356	0.264122	0.355622	0.3897
INTS2	0.202732	0.14983	0.195193	0.182585
INTS8	0.376909	0.136472	0.232959	0.24878
INTU	0.338388	0.684519	0.484942	0.502616
IPO4	0.434782	0.235459	0.255648	0.30863
IPO8	0.280386	0.186993	0.204886	0.224089
IPO9	0.136594	0.286949	0.190068	0.204537
IQCH	0.412979	0.74722	0.711616	0.623938
IRS2	0.684306	1.05389	0.497444	0.745213
ISCA2	0.432398	0.289304	0.352406	0.358036
ISL2	0.285008	0.636241	0.593472	0.504907
ITLN2	2.01328	1.87623	1.58947	1.82632
ITPKB	0.30651	0.494155	0.450778	0.417148
IVD	0.290952	1.11378	0.437199	0.613977
JAKMIP2	2.27398	4.21807	2.14528	2.87911
JAKMIP3	2.35851	3.94995	2.39859	2.90235
JMJD6	0.39952	0.14793	0.252245	0.266565
JOSD1	0.313144	0.322078	0.184876	0.273366
JPH3	2.43519	2.88303	1.04166	2.11996
JPX	0.268855	0.149782	0.286211	0.234949
JTB	0.195255	0.510559	0.394949	0.366921
KANSL3	0.151129	0.347409	0.221606	0.240048
KAT2A	0.347766	0.504499	0.539378	0.463881
KAT8	0.148326	0.417396	0.301247	0.28899
KBTBD6	0.432645	0.281004	0.238939	0.317529
KC6	1.00672	0.983745	0.690086	0.893518
KCMF1	0.320389	0.204499	0.516473	0.34712
KCNE1	0.878858	2.04353	1.27654	1.39964
KCNE3	0.817042	3.07102	1.52803	1.80536
KCNG1	0.841493	0.983405	0.534941	0.786613
KCNG3	0.570342	2.59867	1.95099	1.70667
KCNH1	0.624403	2.90199	1.18319	1.56986
KCNH8	0.850701	3.33352	1.63819	1.9408
KCNIP4-IT1	0.658459	1.31273	0.69657	0.889254
KCNJ4	1.34962	1.80432	1.54918	1.56771
KCNK1	0.598927	0.442505	1.0775	0.706309
KCNK12	0.560378	1.61544	1.19537	1.12373
KCNMB2	0.372427	1.74129	0.822615	0.978778
KCNMB3	0.480342	1.0886	0.841435	0.80346
KCNN1	0.668784	1.64521	0.568081	0.96069
KCNQ5	0.617472	0.97361	0.568741	0.719941
KDM3A	0.251278	0.386941	0.541018	0.393079
KDM5B-AS1	0.925552	0.353147	0.691122	0.656607
KEAP1	0.146099	0.510042	0.583446	0.413196
KHDC1	0.399949	0.504919	0.22494	0.376603
KHDC1L	1.54426	1.10545	2.0745	1.57474
KIAA0319	1.62323	3.91024	3.3691	2.96752
KIAA0391	0.353433	0.141623	0.3868	0.293952
KIAA0753	0.222308	0.448038	0.308105	0.32615
KIAA0895	0.521761	0.351976	0.701875	0.525204
KIAA1257	1.22988	2.05644	1.78506	1.69046
KIAA1430	0.343108	0.405205	0.339559	0.362624
KIAA1467	0.946626	1.06546	0.818069	0.943385
KIAA1549	1.14097	2.06657	1.01417	1.40724
KIAA1704	0.417434	0.191603	0.22505	0.278029
KIAA1715	0.568435	0.432804	0.431324	0.477521
KIAA1731	0.203113	0.19275	0.31811	0.237991
KIAA1751	0.634444	0.756908	0.535876	0.642409
KIAA1804	0.704645	1.07456	1.28608	1.02176
KIF14	0.318045	0.315821	0.327956	0.320607
KIF21A	0.33341	0.586822	0.826804	0.582345
KIF5A	1.11787	1.75044	0.853601	1.24064
KISS1R	0.754193	1.64149	1.33265	1.24278
KLF14	0.773167	1.0473	0.643717	0.821394
KLHDC4	0.343304	0.329024	0.468223	0.380184
KLHDC8A	0.629092	2.59125	1.26574	1.49536
KLHL12	0.157966	0.515667	0.45024	0.374624
KLHL13	0.417175	1.14412	0.787864	0.783052
KLHL29	0.718302	0.806222	0.313842	0.612788
KLHL7	0.495259	0.224768	0.297817	0.339281
KLHL7-AS1	0.696609	0.849883	0.399597	0.648696
KLK15	1.09552	1.75443	1.60837	1.48611
KLK2	1.79772	1.6276	0.728074	1.38446
KLRG2	0.580055	1.37271	1.67121	1.20799
KPNA2	0.288459	0.144864	0.296954	0.243426
KPNA4	0.227613	0.121846	0.332275	0.227244
KRAS	0.432404	0.359008	0.592624	0.461345
KRIT1	0.328761	0.434159	0.421817	0.394912
KRR1	0.17304	0.148166	0.389705	0.23697
KRT18	0.432296	0.88912	0.516498	0.612638
KRT20	1.19757	1.4926	2.11563	1.60193
KRT42P	2.23289	1.38738	2.53932	2.0532
KRTAP19-1	1.53909	0.881002	2.0016	1.4739
KRTAP19-5	1.90257	1.12545	1.08801	1.37201
KRTAP3-1	1.75774	3.14319	1.62785	2.17626
KRTAP5-1	0.524411	1.15324	1.30977	0.995806
KRTCAP2	0.306873	0.281955	0.192899	0.260576
KRTCAP3	0.398115	1.51113	1.55145	1.15357
L2HGDH	0.177345	0.326056	0.697421	0.400274
LAMA1	1.44697	1.19735	0.678659	1.10766
LANCL1	0.275887	0.332034	0.384957	0.330959
LANCL2	0.764429	0.294139	0.593178	0.550582
LAPTM4B	0.573831	0.699456	0.467956	0.580415
LARP1B	0.226398	0.55342	0.652917	0.477578
LBR	0.336527	0.643223	0.515611	0.498454
LCLAT1	0.430415	0.232514	0.383111	0.34868
LDHB	0.950754	1.04524	0.996278	0.997424
LEFTY1	0.525164	1.44053	0.645108	0.870266
LGALS4	1.1257	2.77251	2.15387	2.01736
LGR6	1.34142	1.82596	0.997423	1.38827
LGSN	1.86733	3.1057	1.5423	2.17178
LHFPL3	0.815472	2.96627	2.76423	2.18199
LHX5	1.25252	0.469335	0.438905	0.720254
LIG3	0.371384	0.562817	0.433484	0.455895
LINC00051	0.892497	2.63304	1.65346	1.72633
LINC00467	0.256161	0.436642	0.408576	0.367126
LINC00470	1.26084	1.43629	0.897692	1.19828
LINC00477	0.175901	0.186978	0.279765	0.214214
LINC00486	0.92756	1.51666	1.28146	1.2419
LINC00493	0.311977	0.224912	0.470492	0.335794
LINC00535	0.449624	1.28179	0.566316	0.765911
LMAN2L	0.454159	0.26968	0.247845	0.323895
LMBR1	0.236307	0.209715	0.228797	0.22494
LOC100128881	0.952168	0.496007	0.779548	0.742574
LOC100129361	0.567821	0.657972	0.420887	0.548893
LOC100129794	0.574894	1.89787	1.30239	1.25839
LOC100130581	0.252991	0.690566	0.332859	0.425472
LOC100131320	1.10635	1.56821	0.914287	1.19628
LOC100132215	0.398567	1.70967	1.51727	1.2085
LOC100132354	3.24983	3.41985	2.75217	3.14062
LOC100133091	0.51224	0.565528	0.567488	0.548419
LOC100133286	0.526022	0.812054	1.28176	0.87328
LOC100133985	0.711145	0.687026	0.60178	0.66665
LOC100134368	0.418285	1.46414	0.932817	0.938413
LOC100144603	0.608986	0.43224	0.564609	0.535278
LOC100216479	1.3273	2.34598	1.17283	1.61537
LOC100271722	0.534879	0.666828	0.361062	0.520923
LOC100271836	0.300486	0.465152	0.314852	0.360163
LOC100272217	0.663964	0.973546	0.468873	0.702128
LOC100286922	1.31944	4.07484	2.45989	2.61806
LOC100287042	0.199626	0.66795	0.470707	0.446094
LOC100288198	0.30158	0.227436	0.642976	0.390664
LOC100288748	0.335927	1.17593	1.1179	0.876586
LOC100288846	0.417985	0.310806	0.560719	0.429837
LOC100288911	0.672836	0.286852	0.372753	0.444147
LOC100289092	0.374924	0.965547	0.563753	0.634741
LOC100289361	0.637135	0.894362	0.670275	0.733924
LOC100289561	0.633965	0.58222	0.623863	0.613349
LOC100292680	2.85046	3.73481	1.67749	2.75425
LOC100335030	0.341009	0.507055	0.503269	0.450444
LOC100499194	0.762146	1.06166	0.755309	0.859706
LOC100499227	1.31643	0.564577	0.631562	0.837525
LOC100505478	0.758107	0.501651	0.494676	0.584811
LOC100505695	0.897303	0.802932	0.644202	0.781479
LOC100505718	1.47827	0.958815	0.742225	1.05977
LOC100505738	0.451145	0.540804	0.49751	0.496486
LOC100505817	2.3926	1.36701	1.7794	1.84634
LOC100505876	0.371455	0.660315	0.62676	0.552844
LOC100505918	0.782006	0.482731	0.696838	0.653858
LOC100505933	0.397194	1.76784	0.985625	1.05022
LOC100506071	0.624558	1.40602	1.57007	1.20022
LOC100506083	0.243068	0.416639	0.225613	0.295107
LOC100506136	0.730776	0.307062	0.424811	0.48755
LOC100506314	0.532924	0.365709	0.657422	0.518685
LOC100506469	0.436924	0.774977	0.463022	0.558308
LOC100506548	0.484765	0.520479	0.494165	0.499803
LOC100506714	0.424647	0.312293	0.753849	0.49693
LOC100506963	0.352782	0.481204	0.426795	0.42026
LOC100507003	0.599518	2.02144	1.76802	1.46299
LOC100507173	0.865414	0.574824	0.554299	0.664846
LOC100507346	0.638085	1.98223	0.913563	1.17796
LOC100507387	2.08286	2.73919	1.81453	2.21219
LOC100507462	0.328349	0.919841	0.681039	0.643076
LOC100652770	0.761609	0.827513	0.674197	0.75444
LOC144742	0.934468	0.761566	1.35016	1.0154
LOC146513	0.833614	1.95964	1.11648	1.30324
LOC149134	0.568272	2.71876	1.46427	1.58377
LOC150197	1.3961	1.21688	0.524487	1.04582
LOC150381	0.77057	0.283462	0.652065	0.568699
LOC151009	0.512318	0.436876	0.752294	0.567162
LOC152217	0.546491	0.780112	0.794266	0.706956
LOC154092	0.7651	1.20334	0.941519	0.969985
LOC158434	2.34621	4.87978	3.08413	3.43671
LOC158435	0.876486	2.10375	0.977109	1.31911
LOC158696	1.20802	1.88131	1.05809	1.38248
LOC200726	1.5946	2.15543	1.71212	1.82071
LOC202781	0.234984	1.11572	0.963314	0.77134
LOC220729	0.321554	0.614824	0.763682	0.566687
LOC254100	0.276646	0.2201	0.360203	0.28565
LOC254128	0.312851	0.840301	0.4322	0.52845
LOC254896	0.682954	1.30171	0.70295	0.895872
LOC255512	0.315896	0.828808	0.407301	0.517335
LOC257396	0.376108	0.718727	0.482905	0.525913
LOC283335	0.379778	1.68983	0.786069	0.951893
LOC285074	0.141849	0.576971	0.455728	0.391516
LOC286467	0.500756	1.06332	0.811779	0.791953
LOC338758	0.655826	1.35539	0.59651	0.869243
LOC339666	0.35881	1.54827	0.619636	0.842237
LOC339862	1.35592	1.28521	1.17363	1.27159
LOC340074	1.06955	0.890178	1.17904	1.04625
LOC344887	1.9762	3.22551	2.98363	2.72845
LOC349160	0.36145	0.621847	0.6591	0.547466
LOC388796	0.568847	0.688852	0.810405	0.689368
LOC388906	0.451125	0.407141	0.629661	0.495976
LOC389458	1.20342	1.77176	0.822589	1.26592
LOC391322	0.232063	0.522776	0.5668	0.440546
LOC399715	0.405619	0.755168	0.445159	0.535315
LOC400684	0.328071	0.590384	0.508161	0.475538
LOC400927	0.632857	0.76519	0.498111	0.632052
LOC401397	0.285676	0.213419	0.308672	0.269256
LOC440028	0.680595	0.464764	0.573205	0.572855
LOC440040	1.44928	2.31951	1.57932	1.7827
LOC440354	0.262734	0.329811	0.44699	0.346512
LOC440894	0.359042	0.284461	0.359189	0.334231
LOC440905	1.50331	1.86649	1.47919	1.61633
LOC440910	2.18186	1.96885	1.07735	1.74269
LOC441242	0.329715	0.819608	0.469764	0.539696
LOC442132	1.48736	2.03818	0.904487	1.47668
LOC442459	0.329761	0.230998	0.28441	0.281723
LOC493754	0.345105	0.17628	0.355652	0.292346
LOC641515	0.603049	1.44534	1.49897	1.18245
LOC641746	0.673517	0.601748	0.70349	0.659585
LOC642236	0.180687	0.48677	0.307177	0.324878
LOC643486	1.68	2.37741	1.67129	1.90957
LOC643529	0.790512	1.90756	1.0114	1.23649
LOC644172	0.772367	1.70514	0.566902	1.0148
LOC646719	0.312121	1.14769	0.482866	0.64756
LOC646762	0.457854	1.29015	0.448237	0.732081
LOC654433	0.791029	0.897632	0.562408	0.750356
LOC727982	1.34816	1.64171	0.956621	1.3155
LOC728613	0.554996	1.12159	0.750953	0.809181
LOC728730	0.161337	0.330978	0.333017	0.275111
LOC728739	0.448974	0.407961	0.30035	0.385762
LOC728819	1.14535	1.80737	0.734968	1.22923
LOC729059	0.568197	0.461094	0.605843	0.545045
LOC729080	0.8786	0.822079	0.831906	0.844195
LOC731223	0.683243	0.64547	0.398701	0.575805
LOC731779	1.17518	1.70721	2.44617	1.77619
LOC84931	0.961322	2.55695	1.56051	1.69293
LOH12CR1	0.632021	0.508184	0.570242	0.570149
LOH12CR2	0.589101	1.34076	0.24229	0.724051
LONP1	0.368576	0.346233	0.425362	0.380057
LONRF2	0.512821	3.35074	1.31132	1.72496
LOXL4	1.10122	3.31304	0.943638	1.78597
LPAR2	0.179736	0.349512	0.361229	0.296826
LPCAT3	0.20911	0.453506	0.362795	0.341804
LPCAT4	0.250237	0.341225	0.562311	0.384591
LPHN1	0.526652	0.96121	0.739944	0.742602
LPHN3	0.75153	1.41243	0.95061	1.03819
LPPR1	1.61651	2.81872	1.73952	2.05825
LRFN1	0.625364	1.2384	0.446687	0.770149
LRP12	1.13556	0.823665	0.425004	0.794742
LRP1B	0.680214	3.40169	1.08221	1.72137
LRP3	0.678825	1.53041	0.370864	0.860032
LRP4	0.718165	0.922956	0.335582	0.658901
LRP5	0.382566	0.411125	0.359274	0.384322
LRP5L	0.283409	0.680944	0.512323	0.492225
LRP6	0.32973	1.04421	0.40306	0.592333
LRP8	0.787852	0.792637	0.928621	0.83637
LRPPRC	0.402961	0.370346	0.477627	0.416978
LRRC23	0.656414	1.15938	0.589372	0.80172
LRRC37BP1	0.367423	0.555216	0.246401	0.38968
LRRC43	0.621722	1.52726	0.622062	0.923681
LRRC69	1.02803	1.01607	0.976598	1.0069
LRRC73	0.453712	1.42102	0.762678	0.879138
LRRC8D	0.308109	0.251007	0.476737	0.345284
LRRN2	0.949099	2.14619	0.566418	1.22057
LRRTM4	1.29939	1.64941	0.923735	1.29085
LRWD1	0.319761	0.337549	0.326143	0.327818
LSAMP-AS3	1.37883	2.22532	2.40123	2.00179
LSG1	0.256623	0.576903	0.567186	0.466904
LSM10	0.24666	0.175758	0.144712	0.189044
LSM14B	0.226705	0.171269	0.313945	0.237307
LSM2	0.351484	0.41423	0.433302	0.399672
LSM4	0.31758	0.455877	0.550909	0.441455
LSM5	0.472713	0.343609	0.524789	0.447037
LSM7	0.437509	0.394622	0.578341	0.470157
LSMD1	0.445208	0.403945	0.519874	0.456342
LY6G6D	0.766017	1.17548	1.50072	1.1474
LY6G6E	1.5479	2.03581	2.24792	1.94388
LY6G6F	0.867492	1.64646	1.77701	1.43032
LYG2	1.17805	1.03809	0.974578	1.06357
LYPLAL1	0.188572	0.238268	0.445451	0.290764
LYRM1	0.201456	0.345431	0.516991	0.354626
LYRM4	0.568387	0.4442	0.538918	0.517168
LYSMD1	0.153497	0.361447	0.381696	0.29888
MAD2L1	0.357072	0.559888	0.643102	0.52002
MAEL	3.33916	4.92079	3.17781	3.81259
MAFG	0.697485	0.758287	0.792937	0.74957
MAFG-AS1	0.654364	1.53181	0.877316	1.02116
MAGEF1	0.575599	1.00707	0.673836	0.752168
MAGI2	0.537586	1.73281	0.391422	0.887274
MAGOHB	0.430183	0.463059	0.448558	0.447267
MAGT1	0.174551	0.129485	0.122053	0.14203
MAK16	0.273173	0.339609	0.355361	0.322714
MALSU1	0.495127	0.276036	0.413009	0.394724
MAP1B	1.42629	1.99573	0.448382	1.29013
MAP2	1.37915	0.721836	1.13425	1.07841
MAP4K2	0.376273	0.157187	0.263351	0.265604
MAP4K3	0.265048	0.33447	0.306818	0.302112
MAP6D1	0.641752	0.638652	0.740925	0.673777
MAPK10	0.412226	1.6871	1.57871	1.22601
MAPK12	1.19309	1.15288	0.540964	0.962312
MAPK15	0.761775	0.711742	0.664577	0.712698
MAPKAPK5	0.166148	0.117376	0.259393	0.180972
MAPRE3	0.372504	0.77101	0.310821	0.484778
2017-03-01	0.560984	2.18507	1.70711	1.48439
2017-03-09	0.187904	0.573923	0.573375	0.445067
MARK1	0.170144	0.376691	0.565994	0.370943
MARS	0.157207	0.161472	0.222639	0.18044
MATN2	0.778398	0.812809	0.470218	0.687141
MAZ	0.227545	0.197201	0.283694	0.236147
MBIP	0.539884	0.286111	0.468844	0.431613
MCAT	0.26166	0.385019	0.518079	0.388252
MCHR2	0.915124	1.0004	0.843805	0.919778
MDGA1	1.1689	1.72942	0.934928	1.27775
MDGA2	1.57467	1.58604	0.927324	1.36268
MDH2	0.27529	0.331425	0.460014	0.355576
ME1	1.52334	1.26304	1.85296	1.54645
MED12L	0.405386	1.5115	1.11674	1.01121
MED30	0.430099	0.455304	0.52239	0.469265
MEGF9	0.586961	0.508591	0.755366	0.616973
MERTK	0.291737	1.79848	0.566058	0.885426
MEST	0.640801	1.55473	0.539714	0.911748
METAP1D	0.505173	0.336665	0.383589	0.408476
METTL1	0.511684	0.307	0.29075	0.369811
METTL16	0.289902	0.210685	0.264683	0.25509
METTL21A	0.240443	0.643388	0.526554	0.470128
METTL21D	0.20523	0.160777	0.468968	0.278325
METTL22	0.432162	0.214979	0.169618	0.272253
METTL23	0.232116	0.251567	0.265283	0.249655
METTL2A	0.256283	0.338304	0.494401	0.362996
METTL2B	0.233471	0.140893	0.301532	0.225299
METTL5	0.624023	0.251398	0.525474	0.466965
MFF	0.1392	0.197822	0.283889	0.20697
MFHAS1	0.277108	0.513985	0.495447	0.428847
MFN1	0.326916	0.233897	0.534839	0.365217
MFSD9	0.198884	0.187128	0.449591	0.278534
MGAT5	0.330628	0.62411	0.313836	0.422858
MGC21881	0.236792	0.65615	0.385171	0.426038
MGC2889	0.699067	0.904126	1.14832	0.917172
MGC34034	1.61869	3.02794	1.78532	2.14398
MGC57346	0.165152	0.417871	0.646439	0.409821
MGC72080	0.538691	0.283825	0.519514	0.447343
MGST1	0.843411	1.89181	1.52394	1.41972
MIAT	0.693065	1.5411	0.814588	1.01625
MIPOL1	0.331988	1.07575	0.921563	0.776434
MIR1204	0.658203	0.466212	0.545622	0.556679
MIR17HG	0.474614	0.407086	0.800906	0.560868
MIR1908	0.751654	1.86184	1.24464	1.28605
MIR2052	0.881015	1.13987	1.00918	1.01002
MIR26B	1.34217	1.27013	1.67234	1.42822
MIR3128	0.715038	1.77358	1.16529	1.21797
MIR3911	0.572003	0.827612	0.368491	0.589369
MIR4258	0.322571	0.264252	0.547519	0.378114
MIR4470	1.10403	1.27545	1.23378	1.20442
MIR4651	0.934552	1.07716	1.06044	1.02405
MIR4797	1.24841	1.27022	1.25175	1.25679
MIR548K	1.12976	1.68862	0.960586	1.25966
MIR554	0.707267	1.15396	1.45298	1.10474
MIR559	1.41938	2.79946	2.3924	2.20375
MIR622	0.668751	0.962364	0.52515	0.718755
MIR657	0.888509	1.09082	0.903544	0.960958
MIR659	0.555525	0.693945	0.631408	0.626959
MIS12	0.171012	0.26781	0.230225	0.223016
MKI67IP	0.62632	0.222982	0.514663	0.454655
MKKS	0.448682	0.363991	0.616181	0.476285
MKRN3	0.493678	0.403854	0.454893	0.450808
MLC1	0.583515	1.35071	1.197	1.04374
MLF2	0.402849	0.28276	0.428967	0.371525
MLLT10P1	0.435071	0.990647	0.552831	0.659517
MLNR	0.491576	0.862968	0.616821	0.657122
MLXIPL	1.78287	3.30686	1.82356	2.30443
MMAB	0.215331	0.445058	0.753792	0.471394
MMP15	0.393567	0.570795	0.295623	0.419995
MNAT1	0.500282	0.275775	0.464669	0.413575
MNF1	0.584483	0.388243	0.599748	0.524158
MOAP1	0.311756	0.4874	0.509366	0.436174
MOBP	1.51726	3.62986	2.08278	2.40997
MOGS	0.303187	0.13939	0.157918	0.200165
MOK	0.388602	0.809645	0.566684	0.588311
MORC1	0.934995	2.45377	1.57108	1.65328
MORC2	0.209447	0.171822	0.17122	0.184163
MORN2	0.225168	0.266648	0.357803	0.283206
MPP3	0.781678	1.00865	0.840197	0.876841
MPP4	0.444781	0.826324	0.618387	0.629831
MPP6	0.905877	0.385313	0.319901	0.53703
MPPED1	1.69792	4.29756	2.47643	2.82397
MPV17L	0.631507	1.44248	0.984256	1.01941
MPV17L2	0.26048	0.189995	0.200503	0.216993
MRAP2	1.14311	3.88935	2.32154	2.45133
MRM1	0.39273	0.662324	0.487953	0.514336
MRPL10	0.215311	0.193124	0.158403	0.188946
MRPL11	0.442313	0.392768	0.536622	0.457234
MRPL12	0.496653	0.323729	0.653351	0.491244
MRPL19	0.287945	0.109596	0.277527	0.225023
MRPL2	0.342531	0.171355	0.284318	0.266068
MRPL23-AS1	0.587435	2.48299	1.25039	1.44027
MRPL24	0.397175	0.469997	0.527121	0.464764
MRPL3	0.236778	0.359484	0.440045	0.345436
MRPL30	0.281225	0.31135	0.50313	0.365235
MRPL33	0.446864	0.544777	0.371138	0.45426
MRPL35	0.106834	0.195986	0.320727	0.207849
MRPL36	0.594708	0.37948	0.617912	0.5307
MRPL38	0.262888	0.333673	0.500539	0.3657
MRPL4	0.435969	0.393135	0.590561	0.473222
MRPL40	0.291079	0.259785	0.335573	0.295479
MRPL42	0.152531	0.265588	0.440816	0.286311
MRPL45	0.389116	0.265073	0.425079	0.359756
MRPL45P2	0.283207	0.290413	0.423401	0.33234
MRPL47	0.451967	0.602268	0.733133	0.595789
MRPL51	0.400172	0.454062	0.573536	0.475923
MRPL52	0.646095	0.297991	0.735828	0.559972
MRPL53	0.357237	0.23236	0.438718	0.342772
MRPL55	0.49984	0.462068	0.474669	0.478859
MRPS11	0.1717	0.181788	0.306257	0.219915
MRPS12	0.460644	0.261467	0.540215	0.420775
MRPS14	0.211118	0.313874	0.35621	0.293734
MRPS16	0.163625	0.11167	0.28464	0.186645
MRPS17	0.992852	0.410652	0.698654	0.70072
MRPS21	0.323066	0.224531	0.43273	0.326776
MRPS23	0.497646	0.286224	0.440848	0.40824
MRPS24	0.396433	0.36264	0.546506	0.435193
MRPS26	0.300164	0.56918	0.573236	0.48086
MRPS28	0.613851	0.282223	0.452192	0.449422
MRPS30	0.505524	0.2925	0.488486	0.428837
MRPS33	0.397739	0.370118	0.565477	0.444445
MRPS35	0.453069	0.356228	0.51118	0.440159
MRPS5	0.321591	0.154962	0.447705	0.308086
MRPS7	0.342573	0.225522	0.43541	0.334502
MRPS9	0.312555	0.315154	0.542379	0.390029
MS4A10	0.392309	0.380803	0.36411	0.379074
MS4A15	1.53238	1.69484	1.08586	1.43769
MSI1	1.32895	3.75546	1.51933	2.20125
MSI2	0.358385	1.21248	0.771517	0.780793
MSL3P1	0.294564	0.482144	0.350331	0.37568
MST4	0.433056	0.559925	0.789901	0.594294
MSTO1	0.357785	0.338522	0.316908	0.337738
MSTO2P	0.360146	0.428096	0.370219	0.386154
MTA1	0.50752	0.461853	0.388303	0.452558
MTERF	0.383675	0.668134	0.59739	0.549733
MTERFD1	0.550409	0.36698	0.391584	0.436325
MTFMT	0.323338	0.28675	0.306655	0.305581
MTFP1	0.523516	0.590824	0.50581	0.54005
MTHFD2	0.672332	0.67318	0.572438	0.639317
MTIF2	0.316913	0.226574	0.380861	0.308116
MTX2	0.462778	0.218639	0.505537	0.395651
MUC6	0.448613	1.54738	1.04783	1.01461
MYEF2	0.562345	2.57078	0.901364	1.34483
MYEOV2	0.685016	0.32225	0.760071	0.589112
MYH11	1.73285	2.91309	0.908974	1.85164
MYLK-AS1	0.368323	0.495219	0.645186	0.502909
MYO15A	0.415066	1.02722	0.50744	0.649907
MYT1	1.16274	1.64967	0.851089	1.22117
MZT1	0.6728	0.331089	0.637561	0.54715
MZT2A	0.432508	0.484623	0.669342	0.528824
MZT2B	0.596469	0.503784	0.764476	0.621576
NAA16	0.259103	0.341304	0.485152	0.361853
NAB2	0.220953	0.392508	0.350985	0.321482
NAE1	0.541111	0.267582	0.484685	0.431126
NAMPT	0.940041	0.94437	1.00202	0.962144
NANP	0.184383	0.42218	0.413743	0.340102
NAP1L2	1.18224	1.2096	0.738799	1.04354
NAT16	1.40784	1.99813	1.12539	1.51045
NAT8L	1.39603	2.30622	0.987394	1.56321
NAT9	0.327036	0.314331	0.340576	0.327314
NBEAP1	1.60425	1.2749	0.778596	1.21925
NCAPH	0.206518	0.515251	0.367856	0.363208
NCBP2	0.408663	0.485773	0.48492	0.459785
NCKAP1	0.620395	0.306204	0.535689	0.487429
NDRG4	0.992676	0.654392	1.14048	0.929183
NDUFA1	0.251828	0.348428	0.499436	0.366564
NDUFA11	0.358123	0.304054	0.556785	0.406321
NDUFA13	0.501351	0.462718	0.702554	0.555541
NDUFA4	0.272117	0.326987	0.450615	0.349906
NDUFA9	0.234751	0.299432	0.426579	0.320254
NDUFAB1	0.401715	0.349955	0.598455	0.450042
NDUFAF4	0.676232	0.660184	0.787306	0.707907
NDUFB1	0.271163	0.286672	0.616833	0.391556
NDUFB10	0.306687	0.22249	0.32288	0.284019
NDUFB2	0.421735	0.267351	0.473091	0.387392
NDUFB5	0.379996	0.6548	0.749375	0.594724
NDUFB7	0.557849	0.588495	0.841882	0.662742
NDUFB9	0.684954	0.47257	0.679714	0.612413
NDUFC2	0.541619	0.382912	0.581341	0.501957
NDUFS6	0.394414	0.379021	0.584309	0.452582
NDUFS8	0.565094	0.21766	0.548193	0.443649
NDUFV1	0.321632	0.191198	0.440531	0.317787
NECAB2	2.02353	3.1788	2.41534	2.53922
NECAB3	0.275738	0.69298	0.564675	0.511131
NECAP1	0.211376	0.160716	0.139122	0.170405
NEFM	1.77572	0.711988	0.920696	1.13614
NEIL2	0.361528	0.499939	0.286541	0.382669
NEIL3	0.300259	0.463448	0.535071	0.432926
NELL1	2.14745	3.60391	1.88734	2.54623
NENF	0.69761	0.695157	0.631259	0.674675
NEU1	0.336522	0.202718	0.200897	0.246713
NEUROD2	1.40119	3.02568	2.4887	2.30519
NEUROG2	0.968172	1.94499	1.66953	1.52756
NFE2L2	0.308297	0.908454	1.11488	0.777209
NFS1	0.338975	0.183049	0.277633	0.266552
NFU1	0.298363	0.145649	0.223433	0.222482
NGB	0.822458	2.66658	0.651728	1.38026
NGDN	0.29273	0.186947	0.357027	0.278902
NGRN	0.381376	0.298872	0.28032	0.320189
NHP2L1	0.386601	0.378213	0.452666	0.405826
NIPA1	0.231551	0.369607	0.590052	0.39707
NIPSNAP1	0.313663	0.561863	0.489447	0.454991
NIT2	0.257929	0.360647	0.544787	0.387788
NKAIN2	1.71221	2.58994	1.48398	1.92871
NKAIN4	1.88527	2.18068	0.560115	1.54202
NKAP	0.296372	0.152877	0.189505	0.212918
NKD2	0.528821	1.48111	0.371708	0.793878
NKRF	0.355888	0.171262	0.304949	0.277366
NKX1-2	1.07094	2.1094	1.31671	1.49902
NKX2-1	0.707344	1.06939	0.999764	0.9255
NKX2-5	0.844772	1.69879	0.663906	1.06916
NKX2-8	1.35132	1.35633	1.22932	1.31232
NLE1	0.57218	0.481874	0.499664	0.517906
NLK	0.177442	0.294257	0.223345	0.231681
NLN	0.572456	0.447477	0.331957	0.45063
NMB	1.11967	0.959726	1.40146	1.16029
NMD3	0.322731	0.264566	0.46156	0.349619
NME1	0.617104	0.30954	0.54808	0.491575
NME2	0.502489	0.304454	0.487879	0.431607
NME4	0.966637	0.779484	0.352517	0.699546
NMUR2	0.743961	3.72209	1.43016	1.9654
NODAL	0.601961	1.03166	0.57858	0.737399
NOL10	0.293359	0.124196	0.360343	0.259299
NOL11	0.227642	0.122137	0.319463	0.223081
NOL12	0.189752	0.176935	0.432077	0.266254
NOM1	0.174788	0.188408	0.232091	0.198429
NONO	0.122956	0.221205	0.146938	0.1637
NOP2	0.439403	0.263912	0.384884	0.362733
NOP56	0.390208	0.150501	0.346521	0.295743
NOP58	0.351767	0.205216	0.497947	0.351643
NOS1	0.517892	0.920018	0.943911	0.79394
NOS1AP	0.453621	1.27209	1.40874	1.04482
NOTCH3	0.373894	0.53877	0.455578	0.456081
NPAS1	0.667909	1.07571	0.989695	0.911105
NPM3	0.826911	0.275456	0.587615	0.563327
NPR3	0.612248	1.62461	1.31169	1.18285
NPSR1	0.862359	1.9666	1.67607	1.50168
NPTX1	1.75258	1.18269	1.55672	1.49733
NPW	0.991791	1.44944	1.09945	1.18023
NQO1	1.41007	1.45418	1.637	1.50042
NQO2	0.349819	0.23312	0.454461	0.3458
NR0B1	3.46943	5.64979	3.03694	4.05205
NRARP	0.433324	0.579684	0.963007	0.658672
NRCAM	0.981303	2.7509	1.53026	1.75415
NRG4	0.368159	0.442902	0.608933	0.473331
NRN1	0.479797	1.65805	1.08053	1.07279
NRXN2	1.02737	2.16983	0.463344	1.22018
NSMCE1	0.516896	0.379287	0.483935	0.460039
NSUN5	0.467522	0.293479	0.429176	0.396726
NT5C	0.351655	0.290396	0.553863	0.398638
NT5C1B	0.307904	0.349322	0.845098	0.500775
NT5DC2	0.363951	0.740908	0.217575	0.440812
NT5DC3	0.218278	0.997754	0.542892	0.586308
NTHL1	0.51298	0.630831	0.623911	0.589241
NTPCR	0.46414	0.352963	0.541089	0.452731
NTRK2	0.762314	4.20223	2.09685	2.3538
NUBPL	0.548417	0.380208	0.421374	0.449999
NUCKS1	0.220658	0.490148	0.310489	0.340432
NUDT1	0.3996	0.541433	0.626499	0.522511
NUDT11	0.66349	1.74472	0.494588	0.967599
NUDT13	0.356966	0.342774	0.27565	0.32513
NUDT14	0.725156	0.579285	0.720247	0.674896
NUDT17	0.234217	0.672191	0.230349	0.378919
NUDT19	0.205092	0.295358	0.470566	0.323672
NUDT21	0.239177	0.229086	0.227871	0.232045
NUDT3	0.198968	0.390887	0.236898	0.275584
NUF2	0.236235	0.735246	0.680753	0.550744
NUFIP1	0.506485	0.182651	0.305151	0.331429
NUMBL	0.753856	0.645363	0.316128	0.571782
NUP133	0.165903	0.249264	0.269415	0.228194
NUP155	0.229146	0.293362	0.296381	0.272963
NUP35	0.503664	0.532261	0.668747	0.568224
NUP88	0.239499	0.279701	0.388797	0.302665
NUP93	0.354448	0.245151	0.180229	0.259943
NUPL2	0.238911	0.197518	0.303827	0.246752
NXF5	1.34911	2.40956	1.0815	1.61339
NXPH4	0.517536	0.67311	0.720117	0.636921
NXT1	0.250933	0.296301	0.366317	0.304517
NYAP1	1.46176	1.90136	1.79499	1.71937
ODC1	1.63778	1.16181	1.72697	1.50885
ODF2	0.242088	0.208163	0.151925	0.200726
OLA1	0.618112	0.335636	0.641908	0.531885
OPA1	0.212895	0.406617	0.444335	0.354616
OPRK1	1.25622	2.68562	1.47692	1.80625
OR11H4	2.38647	3.1312	2.54424	2.6873
OR11H6	1.15705	1.02544	1.03966	1.07405
OR2A20P	0.438384	0.840308	0.625584	0.634759
OR52E6	1.28239	1.3808	1.97623	1.54647
OR56A5	1.22514	2.10765	1.87224	1.73501
OR56B4	1.1957	1.71755	1.27027	1.39451
OR5M11	0.96327	1.32588	1.0663	1.11848
OR6C2	1.2765	1.25709	0.834657	1.12275
OR6C3	1.56799	1.57258	0.891781	1.34412
OR6C70	1.26063	1.7865	1.51167	1.5196
OR7A5	1.52263	3.94129	2.75748	2.74047
OR7C1	1.1094	2.98381	1.22168	1.77163
OR7E37P	0.577137	0.29047	0.521414	0.463007
OR7E5P	1.51007	2.64627	1.72211	1.95948
ORAOV1	0.977615	0.35869	0.579006	0.638437
ORC2	0.244696	0.393792	0.501923	0.380137
ORC3	0.15056	0.227134	0.200042	0.192579
ORC4	0.262355	0.350447	0.524776	0.379193
ORC5	0.361834	0.339079	0.44128	0.380731
ORC6	0.542203	0.627586	0.545512	0.571767
ORMDL1	0.282373	0.572338	0.497977	0.450896
OSBPL1A	0.382142	0.172619	0.200384	0.251715
OSBPL6	0.707284	0.619158	0.730571	0.685671
OSGEPL1	0.252616	0.704109	0.605078	0.520601
OSGIN1	1.48048	2.49528	2.13355	2.03644
OSGIN2	0.535685	0.394253	0.186039	0.371992
OST4	0.479067	0.225605	0.272482	0.325718
OSTC	0.543237	0.282573	0.192044	0.339285
OTOP1	0.727075	1.0128	0.722741	0.820872
OTOS	1.29081	2.08524	1.36941	1.58182
OTUD7B	0.142759	0.363445	0.202039	0.236081
OXCT2	1.43366	1.23313	0.841802	1.16953
PACSIN2	0.137387	0.257916	0.155589	0.18363
PAH	1.31204	2.90477	1.53953	1.91878
PAICS	0.584699	0.291704	0.513154	0.463186
PAIP1	0.437105	0.438421	0.461131	0.445553
PAK1	0.548354	0.441546	0.710106	0.566669
PAK1IP1	0.340365	0.187643	0.399781	0.309263
PAK2	0.242611	0.309706	0.294473	0.282263
PAK7	1.4589	5.53827	2.20613	3.06776
PAM16	0.405079	0.339114	0.523396	0.42253
PANX2	1.59929	2.19228	1.47469	1.75542
PAPOLG	0.221439	0.31348	0.250536	0.261818
PAPPA2	2.37445	3.11307	1.9945	2.49401
PAQR3	0.649008	0.566539	0.709865	0.641804
PARL	0.435689	0.599816	0.614524	0.55001
PCAT1	1.0491	0.897135	1.044	0.996746
PCBD1	0.298571	0.780126	0.597392	0.558696
PCBP2	0.135563	0.172289	0.191953	0.166602
PCCB	0.257653	0.716195	0.803133	0.592327
PCDH15	0.580455	0.76149	0.582018	0.641321
PCDH19	1.11856	4.38469	1.08309	2.19545
PCDHA11	1.71566	2.42127	0.801943	1.64629
PCDHA9	0.583934	1.50317	0.846684	0.97793
PCDHB17	0.532655	1.7969	0.708609	1.01272
PCGF1	0.512734	0.125888	0.318242	0.318955
PCID2	0.417585	0.297185	0.363294	0.359354
PCK2	0.273855	0.714531	0.778411	0.588933
PCNXL2	0.644456	0.35826	0.355225	0.452647
PCSK1N	2.43688	1.99208	0.911197	1.78005
PCSK4	0.494641	1.29887	1.08994	0.961148
PCSK9	0.408661	0.659558	0.717977	0.595399
PCYT1B	1.09013	2.2921	1.12926	1.50383
PCYT2	0.319062	0.240041	0.558334	0.372479
PDAP1	0.326586	0.18188	0.287613	0.26536
PDCD10	0.247537	0.327999	0.574421	0.383319
PDCD2	0.314754	0.20025	0.361686	0.29223
PDCD2L	0.394024	0.450165	0.530529	0.458239
PDCD5	0.380202	0.270871	0.450832	0.367302
PDCL2	0.727666	1.43978	1.08585	1.08443
PDCL3	0.353608	0.409084	0.524271	0.428987
PDE11A	1.98647	2.60043	1.13443	1.90711
PDE5A	0.299047	1.40308	0.346357	0.682826
PDIA2	0.744086	1.82855	1.12549	1.23271
PDK1	0.71827	0.655273	0.857822	0.743789
PDP2	0.488351	0.429489	0.59883	0.505557
PDX1	1.17285	0.560537	1.20016	0.977848
PDXP	0.337549	0.761796	0.311851	0.470399
PEG10	1.58576	2.00907	1.25505	1.61663
PELI1	0.282616	0.313014	0.743578	0.446402
PELI2	0.853784	2.04718	0.832398	1.24445
PELP1	0.433155	0.541153	0.441447	0.471918
PEMT	0.425445	0.588883	0.422868	0.479066
PES1	0.611107	0.236846	0.364162	0.404038
PET117	0.514516	0.357303	0.556156	0.475992
PEX5	0.384669	0.507934	0.378215	0.423606
PFDN2	0.48046	0.15492	0.441158	0.358846
PFDN4	0.568823	0.368349	0.411896	0.449689
PFDN5	0.252212	0.247	0.316214	0.271809
PFKFB4	0.746012	0.318513	0.455	0.506509
PFN2	1.06548	0.888235	0.824214	0.925975
PGAP1	0.272134	1.07478	0.863469	0.736794
PGD	0.584261	1.60986	1.67473	1.28962
PGLYRP2	1.15177	0.700448	1.15919	1.0038
PGP	0.402714	0.239131	0.357058	0.332968
PGRMC1	0.382871	0.388368	0.386364	0.385867
PHACTR3	1.31835	2.20923	1.40564	1.64441
PHB	0.528659	0.164935	0.391035	0.361543
PHB2	0.347857	0.379022	0.384829	0.370569
PHEX	0.732258	0.590055	0.585523	0.635945
PHF14	0.232671	0.107678	0.169275	0.169875
PHF16	0.157708	0.256184	0.333835	0.249242
PHF5A	0.412938	0.378829	0.505021	0.432263
PHGR1	1.24915	1.89802	1.34831	1.49849
PHKB	0.303411	0.430148	0.375081	0.369547
PHLDB2	0.803285	0.492064	0.627165	0.640838
PHOSPHO2	0.479274	1.06048	1.01031	0.850023
PI4KAP1	0.322697	0.62142	0.476089	0.473402
PI4KAP2	0.31374	0.507354	0.290322	0.370472
PIBF1	0.311565	0.178535	0.184623	0.224908
PIGC	0.133434	0.133378	0.148801	0.138538
PIGF	0.421125	0.301731	0.550775	0.424544
PIGH	0.399857	0.223753	0.292829	0.30548
PIGM	0.245429	0.50432	0.371678	0.373809
PIGW	0.223084	0.17799	0.253109	0.218061
PIGY	0.306016	0.198203	0.456265	0.320162
PIK3CA	0.365461	0.523623	0.396248	0.428444
PIK3R2	0.176617	0.225435	0.255718	0.219257
PIPOX	0.800343	2.04799	0.399285	1.08254
PIPSL	0.298219	0.123184	0.229077	0.216827
PIR	0.795234	1.81811	1.85205	1.48846
PIR-FIGF	1.37287	2.44228	1.81501	1.87672
PKD1L2	1.17013	1.73419	1.58414	1.49615
PKHD1	1.48312	2.0011	0.973176	1.4858
PLA2G10	0.732231	1.81543	1.39287	1.31351
PLA2G16	0.77977	2.10686	0.86677	1.25113
PLA2G4A	0.607657	0.587604	1.29184	0.829033
PLA2R1	1.03714	0.744772	0.858799	0.880236
PLAG1	0.730787	0.931054	0.57469	0.74551
PLCB1	0.68896	0.954494	0.275627	0.639694
PLCB4	1.09505	2.56044	0.752687	1.46939
PLCH1	0.443926	2.59725	0.899723	1.31363
PLCXD2	0.43431	0.514974	0.455326	0.468203
PLD6	0.378772	0.869341	0.929426	0.725846
PLEKHA1	0.248346	0.420136	0.657626	0.442036
PLEKHA3	0.414364	0.625182	0.329497	0.456347
PLEKHA5	0.249316	0.255346	0.318721	0.274461
PLEKHH2	0.430603	1.07077	0.755089	0.752154
PLK5	0.877886	1.69019	1.22889	1.26565
PLXNB3	0.521009	0.397729	0.510605	0.476448
PMF1-BGLAP	0.486367	0.340694	0.316502	0.381188
PMM1	0.344315	0.270351	0.355968	0.323545
PMPCB	0.250631	0.32929	0.360311	0.313411
PMS1	0.189795	0.53057	0.505701	0.408689
PMS2CL	0.384239	0.166282	0.214993	0.255171
PMS2P1	0.389335	0.712998	0.502538	0.534957
PMS2P3	0.198463	0.486392	0.401306	0.362054
PMS2P4	0.291196	0.584904	0.527152	0.467751
PMS2P5	0.364201	0.700659	0.569624	0.544828
PNN	0.211831	0.439712	0.548987	0.400177
PNO1	0.63071	0.422019	0.503033	0.518588
PNPLA3	0.901446	0.808934	0.879897	0.863426
PNPLA5	1.20611	0.8475	0.758471	0.937359
PNPT1	0.429751	0.237148	0.389236	0.352045
POGK	0.26709	0.483718	0.436569	0.395792
POLD2	0.554346	0.223349	0.52207	0.433255
POLDIP2	0.230251	0.155616	0.224743	0.203537
POLG2	0.194496	0.577147	0.362115	0.377919
POLR1B	0.321608	0.309937	0.420512	0.350686
POLR1C	0.363735	0.322776	0.462806	0.383106
POLR2C	0.380209	0.189508	0.160429	0.243382
POLR2D	0.414369	0.417572	0.451771	0.427904
POLR2F	0.576928	0.439277	0.532638	0.516281
POLR2G	0.334894	0.193843	0.315881	0.281539
POLR2H	0.511619	0.746238	0.832086	0.696648
POLR2J	0.554826	0.583904	0.656684	0.598471
POLR2K	0.267761	0.133103	0.248169	0.216344
POLRMT	0.268283	0.383632	0.31497	0.322295
POM121	0.297345	0.335156	0.305247	0.312583
POM121C	0.278254	0.309507	0.276915	0.288225
POMC	0.846986	3.68202	2.03337	2.18746
POMZP3	0.350074	0.583797	0.581527	0.505133
PON2	0.57726	0.638168	0.291342	0.502257
POP4	0.303009	0.152276	0.207459	0.220915
POP5	0.273678	0.300046	0.452081	0.341935
POP7	0.396069	0.316634	0.551998	0.421567
POR	0.449876	0.614939	0.772679	0.612498
POTEB	1.04349	1.80241	1.10935	1.31842
POTED	1.19811	1.46522	1.63255	1.43196
POTEF	1.22465	0.773983	0.67969	0.892775
POTEG	0.909265	0.976021	0.813995	0.89976
POTEH	1.011	1.84329	0.973604	1.27597
POU3F3	0.50422	1.22997	0.522059	0.752082
POU6F2	0.990565	1.68989	1.21097	1.29714
PPAN	0.591712	0.270327	0.602181	0.488073
PPAT	0.490274	0.433552	0.506875	0.4769
PPIG	0.316746	0.277179	0.437731	0.343885
PPM1G	0.194729	0.186596	0.326603	0.235976
PPP1CC	0.132873	0.165854	0.238432	0.179053
PPP1R13B	0.153168	0.362583	0.58681	0.36752
PPP1R14A	0.913707	0.956262	0.335477	0.735148
PPP1R16A	0.334794	0.429462	0.440826	0.401694
PPP1R1B	0.626274	3.7538	1.55717	1.97908
PPP1R1C	0.633494	0.544344	0.968007	0.715282
PPP1R2	0.227702	0.274559	0.409822	0.304028
PPP1R2P3	0.189061	0.232053	0.308201	0.243105
PPP1R35	0.307083	0.415689	0.500441	0.407738
PPP1R3G	0.797135	1.21527	1.15888	1.05709
PPP2R5A	0.351203	0.306123	0.699327	0.452218
PPT1	0.400771	0.580548	0.181196	0.387505
PRDM12	0.344452	0.593651	0.754266	0.564123
PRDX1	0.487086	0.522777	0.83767	0.615844
PRDX3	0.187815	0.203146	0.13553	0.175497
PRDX6	0.427491	0.507808	0.608725	0.514675
PREB	0.230502	0.289971	0.286588	0.26902
PRELID2	0.347675	0.952803	0.689618	0.663365
PRG1	0.99855	1.3417	1.04583	1.12869
PRH1-PRR4	0.435602	0.771745	0.260898	0.489415
PRKAA1	0.303347	0.319695	0.233012	0.285351
PRKCI	0.194652	0.46543	0.581335	0.413806
PRKG2	0.672812	1.31426	1.19942	1.06216
PRKRA	0.467609	0.660333	0.549687	0.55921
PRKRIP1	0.207129	0.201253	0.277321	0.228568
PRKX	0.419548	1.65826	1.55698	1.2116
PRMT1	0.252074	0.354742	0.276295	0.29437
PROZ	0.560105	0.905488	0.779084	0.748226
PRPF4	0.42165	0.333208	0.455436	0.403431
PRPSAP2	0.420682	0.470037	0.772192	0.554304
PRR18	0.525319	1.8911	1.33232	1.24958
PRR24	0.297278	0.286937	0.242889	0.275701
PRR5	0.715581	0.672935	0.547585	0.645367
PRR7	0.897537	0.900298	0.765729	0.854521
PRSS21	1.06942	2.32702	1.29651	1.56432
PRSS30P	0.637902	1.98762	0.928713	1.18475
PRSS50	1.33462	3.78693	1.28374	2.1351
PSAT1	0.530321	1.10993	1.25805	0.966101
PSMA3	0.410459	0.159391	0.42434	0.331397
PSMB3	0.478411	0.345623	0.551143	0.458392
PSMB4	0.24263	0.225165	0.325588	0.264461
PSMC1	0.580046	0.18686	0.418839	0.395248
PSMC2	0.241243	0.170121	0.274581	0.228648
PSMD11	0.411358	0.281064	0.456806	0.383076
PSMD14	0.435325	0.167237	0.430158	0.34424
PSMD3	0.277109	0.139268	0.353669	0.256682
PSMD4	0.447504	0.350944	0.431107	0.409852
PSME4	0.173241	0.123788	0.200757	0.165929
PSMG3	0.53652	0.290873	0.492884	0.440092
PSPH	0.763744	0.97176	1.01425	0.916585
PTCD1	0.30394	0.507921	0.543969	0.451943
PTCD3	0.2571	0.253498	0.342174	0.284257
PTCH1	0.795073	2.03168	1.31535	1.3807
PTCH2	0.463065	1.65057	0.451052	0.854896
PTCHD1	1.32605	3.97959	2.07892	2.46152
PTDSS1	0.774152	0.679975	0.51044	0.654856
PTGER1	0.833399	2.3711	1.93867	1.71439
PTGES3	0.306714	0.240329	0.445825	0.330956
PTGR1	1.07756	1.48386	1.63197	1.3978
PTGR2	0.25693	0.333747	0.612593	0.40109
PTH2R	0.932066	2.13563	1.70974	1.59248
PTMS	0.614582	0.565332	0.290035	0.489983
PTOV1	0.204985	0.266049	0.229848	0.233627
PTPLAD1	0.290338	0.556263	0.456843	0.434481
PTPRD	2.56916	0.808493	0.483925	1.28719
PTRH2	0.625604	0.207195	0.489568	0.440789
PUS1	0.573558	0.180815	0.46122	0.405198
PUS7	0.625005	0.41368	0.502494	0.513727
PVALB	1.30872	2.50219	0.932259	1.58106
PVT1	0.95495	0.694447	0.81305	0.820816
PYCR1	0.772107	1.1848	0.649128	0.868677
PYCR2	0.535112	0.882921	0.701108	0.70638
PYDC2	0.728436	0.656717	1.27882	0.88799
PYGB	0.777672	0.278135	0.445812	0.50054
PYY	0.829424	0.388883	0.621505	0.613271
QRFP	0.327182	0.509282	0.536866	0.457777
QRFPR	0.824031	2.16455	2.31858	1.76905
QSOX2	0.417219	0.275251	0.211756	0.301409
R3HDM1	0.249832	0.368917	0.269834	0.296194
RAB15	0.598583	1.54443	0.716569	0.953195
RAB3B	0.602102	2.94457	1.6565	1.73439
RAB40A	0.4846	0.580037	0.285341	0.449992
RAB40AL	0.36831	0.822151	0.74353	0.644663
RAB40B	0.415894	1.00285	0.810775	0.743172
RAB4A	0.20764	0.206839	0.404227	0.272902
RAB6B	1.64004	3.38256	1.98779	2.3368
RABEPK	0.570124	0.266359	0.312161	0.382881
RABL5	0.254854	0.649434	0.208885	0.371058
RAC3	0.834684	1.03209	0.981377	0.949384
RAD21	0.150625	0.207097	0.201891	0.186538
RAD23A	0.268099	0.333648	0.457362	0.353037
RAD51D	0.265941	0.790488	0.367034	0.474487
RAD54B	0.26982	0.696331	0.633931	0.533361
RADIL	0.516641	1.79185	0.334041	0.880845
RAE1	0.275449	0.192868	0.393203	0.287173
RALB	0.65502	0.23375	0.559061	0.48261
RALGAPA1	0.167027	0.209005	0.453679	0.27657
RALYL	0.832746	1.32924	0.911652	1.02454
RANBP1	0.537355	0.510017	0.557599	0.53499
RANGRF	0.523165	0.42269	0.377696	0.441184
RAP1GAP	0.891301	0.494556	1.10043	0.828761
RAP1GAP2	0.606477	0.50346	0.649608	0.586515
RARS2	0.321542	0.19658	0.27779	0.265304
RASL10B	1.42414	1.94718	0.48379	1.28504
RASL11A	1.12736	2.37991	1.84309	1.78345
RASSF9	0.547772	2.42318	1.55313	1.50803
RBAK	0.241629	0.167715	0.265808	0.225051
RBBP5	0.175038	0.255433	0.271782	0.234084
RBBP8	0.231048	0.470285	0.550512	0.417282
RBM19	0.655083	0.524139	0.620867	0.600029
RBM34	0.335077	0.226792	0.412134	0.324668
[truncated: 785 more rows]

## Sheet: DESeq2_Basal_Genes
	log2FoldChange (BA/AT)	log2FoldChange (BA/CL)	log2FoldChange (BA/MS)	Average log2FoldChange (CL/Other Subtypes)
AASDHPPT	0.520202	0.172642	0.241718	0.311521
ABCA12	1.32322	1.34151	1.38915	1.35129
ABCB11	0.953806	1.132	0.746614	0.94414
ABCB8	0.360551	0.39411	0.241243	0.331968
ABCF1	0.339305	0.177958	0.131382	0.216215
ABCG4	1.75938	1.58917	1.75312	1.70056
ABHD13	0.382711	0.276192	0.188736	0.282547
ABHD16B	0.555401	0.317966	0.430657	0.434675
ABHD6	0.494014	0.379336	0.444409	0.439253
ABLIM1	0.201629	0.524225	0.941167	0.555674
ABTB1	0.343997	0.253552	0.233893	0.277148
ACAA1	0.433524	0.712645	0.598284	0.581484
ACAP3	0.31001	0.319162	0.41338	0.347517
ACER1	1.25887	2.30279	1.60869	1.72345
ACER3	0.730382	0.451808	0.294562	0.492251
ACOT11	0.799966	0.97367	0.636475	0.803371
ACOT7	0.665399	0.374108	0.368909	0.469472
ACRC	0.248362	0.285905	0.291852	0.275373
ACRV1	0.60729	0.488542	0.513104	0.536312
ACSL1	0.33706	0.266422	0.236257	0.279913
ACTB	0.625281	0.435669	0.17608	0.412343
ACTG1	0.395449	0.156318	0.292815	0.281527
ACTR10	0.487398	0.150583	0.28049	0.306157
ACTR1A	0.593974	0.626784	0.268497	0.496418
ACTR2	0.416461	0.307963	0.209956	0.31146
ADAM10	0.560434	0.54708	0.19619	0.434568
ADAM21	0.828692	0.403019	0.572806	0.601506
ADAM8	0.41521	1.21764	0.330031	0.654292
ADAMTSL4	0.750004	1.192	0.807582	0.916528
ADAP2	0.943388	1.30557	0.770632	1.00653
ADIPOR1	0.399471	0.451777	0.539423	0.463557
ADK	0.670618	0.389513	0.59183	0.550653
ADPRHL2	0.424804	0.541413	0.433803	0.466673
ADRB2	0.725909	1.42596	1.17592	1.10926
ADRBK1	0.121979	0.223696	0.32408	0.223252
AFAP1L1	1.02522	0.846709	0.233529	0.701819
AFAP1L2	0.688482	0.61765	0.241233	0.515788
AFF4	0.357234	0.471119	0.149254	0.325869
AGAP3	0.521008	0.355178	0.363107	0.413098
AGFG1	0.141592	0.164484	0.168947	0.158341
AGPAT4	1.2156	0.756342	0.338591	0.770178
AGPAT4-IT1	1.13371	0.88775	0.312881	0.778113
AGTRAP	0.762775	0.379905	0.20149	0.448057
AHNAK	0.507736	0.607586	0.257787	0.457703
AHNAK2	1.24841	0.677892	0.609537	0.84528
AIF1L	0.444729	0.514185	1.18832	0.715745
AIG1	0.520858	0.225859	0.348294	0.365004
AIM1	0.613512	1.22242	0.719986	0.851972
AIM1L	0.460105	1.04739	1.16431	0.890602
AJAP1	3.18686	2.28163	0.996823	2.1551
AJUBA	0.792363	0.554034	0.44846	0.598286
AKIP1	0.214673	0.267415	0.158977	0.213688
AKIRIN1	0.327761	0.151201	0.282398	0.253787
AKNAD1	2.10425	0.649166	0.663433	1.13895
AKT1S1	0.277073	0.278943	0.191478	0.249165
AKT2	0.115767	0.269962	0.143572	0.176434
AKTIP	0.202148	0.164727	0.321498	0.229458
ALAS1	0.161942	0.255409	0.413494	0.276948
ALDH1A3	0.506024	1.0078	0.665239	0.726355
ALDH3B2	1.23087	1.40832	1.54163	1.3936
ALDH4A1	0.349442	0.3596	0.421656	0.376899
ALG1	0.365052	0.282407	0.144856	0.264105
ALG14	0.3916	0.347223	0.350556	0.363126
ALG2	0.331958	0.17777	0.132336	0.214021
ALG9	0.294077	0.151745	0.121391	0.189071
ALOX12B	1.43084	1.72008	2.06404	1.73832
ALOXE3	1.61528	1.08082	1.68646	1.46085
ALPP	1.98054	0.606896	0.52357	1.037
ALS2CL	0.817623	1.28881	1.14104	1.08249
AMBRA1	0.251848	0.440864	0.116005	0.269573
AMD1	0.23271	0.296692	0.555771	0.361724
AMDHD2	0.452394	0.498767	0.339994	0.430385
AMMECR1	0.767575	0.690448	0.810499	0.756174
AMOTL1	0.602287	0.654955	0.415569	0.557604
AMOTL2	0.265129	0.578344	0.180983	0.341486
AMPD3	0.321155	1.02716	0.580616	0.642978
ANAPC4	0.185108	0.353945	0.285197	0.27475
ANGPTL4	0.958508	0.601397	0.488085	0.682663
ANKHD1-EIF4EBP3	0.327072	0.783881	0.492518	0.53449
ANKLE2	0.243746	0.255519	0.106474	0.201913
ANKRD13C	0.173009	0.33135	0.200443	0.234934
ANKRD13D	0.542561	0.399676	0.556221	0.499486
ANKRD29	0.398772	0.729141	0.719532	0.615815
ANKRD31	1.39511	2.16903	1.82052	1.79489
ANKRD9	0.428908	0.288133	0.589431	0.435491
ANKS1A	0.380983	0.412324	0.414403	0.40257
ANO10	0.439661	0.394532	0.298269	0.377487
ANXA1	0.307996	1.19968	1.51059	1.00609
ANXA2	0.568406	0.25382	0.396021	0.406082
ANXA2P1	0.616565	0.349913	0.368587	0.445022
ANXA2P2	0.570555	0.307452	0.339421	0.405809
ANXA2P3	0.590312	0.314257	0.362065	0.422211
ANXA3	1.08158	1.03364	0.754278	0.956499
ANXA4	0.277982	0.253893	0.211279	0.247718
ANXA8L2	0.533248	1.04081	0.632268	0.735443
AOX2P	1.09236	0.628872	0.73968	0.820304
AP1B1	0.135688	0.253274	0.199025	0.195996
AP1G1	0.291511	0.271609	0.309699	0.29094
AP2A1	0.315943	0.436448	0.100029	0.28414
AP3B1	0.207456	0.371732	0.171557	0.250248
AP3D1	0.239926	0.156958	0.226441	0.207775
AP3S1	0.498302	0.424473	0.31934	0.414038
AP4E1	0.572143	0.641631	0.349592	0.521122
APCDD1	1.22154	0.887755	0.289506	0.7996
APEH	0.28953	0.357539	0.302603	0.316557
APEX2	0.16132	0.171482	0.373298	0.235366
APLF	0.341767	0.430397	0.269289	0.347151
APOBEC3A	0.429509	2.22221	1.61769	1.42314
APTX	0.2824	0.185202	0.368057	0.278553
AQP3	0.81992	2.68944	1.66303	1.72413
AQR	0.133757	0.289608	0.281928	0.235098
ARAP2	0.447155	0.890645	0.733776	0.690525
ARC	1.11676	0.640846	0.628294	0.795301
AREG	1.82934	0.534282	0.732687	1.0321
ARF3	0.301056	0.269555	0.225358	0.265323
ARF6	0.307624	0.446003	0.599949	0.451192
ARFGAP2	0.318911	0.477469	0.3026	0.366327
ARFIP1	0.0965513	0.203118	0.171364	0.157011
ARFIP2	0.360987	0.285052	0.318861	0.321633
ARFRP1	0.419393	0.39889	0.24647	0.354918
ARG1	3.06625	2.01554	2.22522	2.43567
ARHGAP17	0.384419	0.438954	0.105724	0.309699
ARHGAP32	0.266001	0.736091	0.699662	0.567252
ARHGAP40	0.669581	1.44873	1.43046	1.18292
ARHGDIA	0.594403	0.359439	0.306458	0.4201
ARHGEF12	0.324784	0.417171	0.164306	0.302087
ARHGEF18	0.186544	0.290463	0.1762	0.217736
ARHGEF37	1.04302	1.41058	0.972803	1.14213
ARHGEF4	0.857423	0.627479	0.918198	0.801033
ARL14	2.25901	2.18842	1.15621	1.86788
ARL2-SNX15	1.59722	0.890048	0.850026	1.11243
ARL4D	0.698413	0.376189	0.783045	0.619216
ARL8B	0.159482	0.185179	0.439404	0.261355
ARMC1	0.377033	0.140313	0.170425	0.229257
ARPC2	0.447702	0.529296	0.388894	0.455297
ARPC3	0.222435	0.140147	0.297279	0.219954
ARPC4	0.156167	0.177782	0.156487	0.163479
ARPC5L	0.540341	0.457999	0.644364	0.547568
ARRDC1	0.305601	0.416331	0.597683	0.439871
ARRDC4	1.53019	1.24961	0.970962	1.25026
ASAH2B	0.34763	0.288807	0.167193	0.267877
ASB7	0.120903	0.144852	0.185482	0.150412
ASCC2	0.295332	0.201753	0.216381	0.237822
ASCC3	0.442586	0.543281	0.286754	0.424207
ASNA1	0.128007	0.148886	0.266465	0.181119
ASPRV1	1.73631	2.36711	2.5884	2.23061
ATAD3B	0.75111	0.29245	0.452743	0.498768
ATF6B	0.268133	0.397243	0.276819	0.314065
ATG12	0.29614	0.163404	0.107811	0.189118
ATG16L1	0.176975	0.150123	0.229357	0.185485
ATG2A	0.37061	0.661066	0.359146	0.463607
ATG4A	0.118395	0.35957	0.237915	0.238627
ATG9A	0.426166	0.362506	0.249599	0.34609
ATG9B	0.468228	1.46823	1.88627	1.27424
ATL3	0.671428	0.552203	0.317451	0.513694
ATMIN	0.430377	0.223184	0.331929	0.328496
ATOX1	0.4038	0.270466	0.313202	0.329156
ATP10D	0.844419	0.904512	0.450358	0.733096
ATP13A2	0.464746	0.233564	0.258271	0.31886
ATP2B4	0.175659	0.233537	0.275576	0.228257
ATP6V0A1	0.342479	0.420237	0.473106	0.411941
ATP6V0C	0.223044	0.255445	0.421227	0.299905
ATP6V0D1	0.660004	0.563327	0.514431	0.579254
ATP6V0E1	0.26293	0.159181	0.145999	0.18937
ATP6V1D	0.893235	0.747454	0.721103	0.787264
ATP6V1F	0.25786	0.195902	0.384123	0.279295
ATP6V1G1	0.260509	0.194841	0.353122	0.269491
ATP6V1H	0.541835	0.234413	0.332822	0.36969
ATPIF1	0.269286	0.306231	0.453376	0.342964
ATXN7L3	0.304897	0.288546	0.307781	0.300408
AVEN	0.524075	0.222529	0.305348	0.35065
AVPI1	0.690542	0.547203	0.692404	0.643383
AZGP1P1	1.21221	1.55884	1.3368	1.36928
B3GNT8	0.275613	0.550062	1.16031	0.661995
BACH1	0.708512	0.885308	0.394931	0.662917
BAG3	0.253888	0.28446	0.354168	0.297506
BAIAP2	0.46771	0.217918	0.855798	0.513809
BAIAP2L2	1.13298	0.827387	0.809769	0.923378
BAK1	1.03723	0.924493	0.628016	0.863246
BATF2	1.41991	2.45235	0.597655	1.48997
BBOX1	1.21597	1.81067	0.673046	1.23323
BCKDK	0.387251	0.146277	0.127406	0.220311
BCL10	0.241184	0.249528	0.495953	0.328888
BCL11B	0.568395	0.388147	0.636918	0.531154
BCL2L1	0.138745	0.320461	0.337222	0.265476
BCL2L2	0.439835	0.277119	0.509355	0.40877
BCL2L2-PABPN1	1.6418	1.3893	1.24809	1.4264
BCL9L	0.658224	0.617018	0.220657	0.498633
BDKRB1	0.802524	0.793795	0.499715	0.698678
BDKRB2	0.83362	0.922394	0.597055	0.784356
BECN1	0.104896	0.156557	0.143661	0.135038
BGLAP	0.836649	0.99652	0.688384	0.840518
BICD2	0.599216	0.460187	0.816204	0.625202
BLOC1S2	0.324296	0.183271	0.362926	0.290164
BLOC1S3	0.400272	0.265241	0.267651	0.311055
BLZF1	0.546921	0.653961	0.576853	0.592578
BMP2	1.07017	0.948008	0.320092	0.779425
BMP2K	0.682607	1.11671	0.4755	0.758272
BNC1	1.16009	0.766332	0.683335	0.86992
BNIP2	0.217223	0.122585	0.122427	0.154078
BNIP3	1.17854	0.260032	0.804736	0.747769
BNIPL	0.494632	1.03331	1.7032	1.07705
BOK	0.778928	0.45279	0.588448	0.606722
BPIFC	2.16023	1.88757	1.81545	1.95441
BRMS1	0.757558	0.271305	0.476028	0.50163
BSG	0.486794	0.305923	0.272343	0.35502
BST2	0.785512	1.15062	0.625528	0.853886
BTBD10	0.201172	0.142107	0.440322	0.2612
BTBD11	0.848613	0.402946	0.942788	0.731449
BTBD7	0.277585	0.188386	0.203697	0.223223
BTF3	0.133796	0.161637	0.397427	0.230954
BTF3P11	0.529799	0.472846	0.578835	0.52716
BTRC	0.39741	0.507376	0.422859	0.442549
BUB3	0.162446	0.159701	0.251871	0.191339
BZW1	0.68981	0.415032	0.472276	0.525706
C10orf118	0.196809	0.541158	0.327783	0.35525
C10orf32	0.202591	0.251526	0.126117	0.193411
C10orf55	0.842258	0.726033	0.31898	0.62909
C10orf67	0.967506	0.573867	0.869927	0.803766
C10orf76	0.365073	0.619325	0.391476	0.458625
C10orf99	1.29685	1.8282	1.98226	1.70244
C11orf63	1.29218	0.670345	0.256829	0.739785
C11orf73	0.377119	0.175959	0.280802	0.27796
C11orf91	1.24671	0.91855	0.631947	0.932402
C12orf29	0.262166	0.368846	0.715904	0.448972
C12orf43	0.172381	0.151073	0.105856	0.143104
C12orf5	0.361607	0.366071	0.373115	0.366931
C16orf70	0.224304	0.17015	0.31041	0.234954
C16orf72	0.688789	0.296299	0.41916	0.468083
C16orf91	0.404001	0.156575	0.357193	0.305923
C17orf59	0.147712	0.262961	0.229292	0.213321
C18orf21	0.198045	0.196067	0.25014	0.214751
C19orf66	0.584635	0.879668	0.273078	0.579127
C1GALT1	0.444708	0.282975	0.153893	0.293859
C1orf106	0.190364	0.322893	0.389571	0.300943
C1orf116	0.665444	1.16616	1.13591	0.989172
C1orf170	0.485824	1.00702	1.11237	0.868403
C1orf204	0.622565	0.994399	1.41517	1.01071
C1orf21	0.361374	0.48677	0.583098	0.477081
C1orf68	1.80201	2.95106	1.61618	2.12308
C1orf74	0.86376	0.937029	0.851088	0.883959
C20orf197	1.75274	1.09332	0.990607	1.27889
C2CD2L	0.156988	0.384832	0.144138	0.228653
C2orf16	0.469599	0.245432	0.215555	0.310195
C4orf3	0.482935	0.382873	0.660075	0.508628
C4orf32	0.578311	0.516429	0.347439	0.480727
C4orf33	0.211159	0.644093	0.392617	0.415956
C5orf27	0.733202	1.25712	0.533926	0.841415
C6orf106	0.470109	0.351299	0.377515	0.399641
C6orf132	0.469641	0.987667	1.13752	0.864941
C6orf141	1.36336	1.00888	0.913867	1.09537
C6orf211	0.19079	0.132962	0.162959	0.162237
C6orf25	0.966353	0.45182	1.09267	0.836947
C6orf47	0.154674	0.279031	0.294443	0.242716
C6orf62	0.352494	0.469904	0.265705	0.362701
C6orf7	3.02689	2.47631	1.64504	2.38275
C6orf70	0.258491	0.184619	0.185427	0.209512
C7orf43	0.123987	0.128194	0.24416	0.165447
C8orf69	0.760569	1.28623	1.00207	1.01629
C9orf131	0.954707	0.799602	0.583311	0.779207
C9orf169	0.64813	2.30899	2.44298	1.80003
C9orf41	0.269428	0.230443	0.217822	0.239231
C9orf69	0.329267	0.274858	0.345674	0.3166
C9orf85	0.49542	0.487668	0.589922	0.524337
CA2	1.54901	1.33745	1.01436	1.30027
CAB39	0.871603	1.02864	0.552907	0.817715
CALCOCO2	0.276086	0.54688	0.208921	0.343963
CALM1	0.616199	0.305167	0.367855	0.429741
CALML3	0.315406	0.433297	1.14697	0.631893
CAMK2D	0.598321	0.295728	0.304926	0.399658
CANT1	0.384096	0.293266	0.182442	0.286601
CAP1	0.798034	0.642123	0.37995	0.606702
CAPG	0.303056	0.458007	0.295595	0.352219
CAPN1	0.266889	0.516782	0.528683	0.437451
CAPNS2	0.465822	0.648073	1.32976	0.814551
CAPZA1	0.413612	0.431096	0.427277	0.423995
CAPZA2	0.307815	0.116315	0.143252	0.189127
CARD10	1.00643	0.480274	0.439492	0.642067
CARD14	0.351954	0.687795	1.0061	0.681951
CARD17	1.20834	1.45577	0.983453	1.21585
CARD18	2.54637	1.34606	1.34746	1.74663
CARD6	0.893847	1.48418	0.693955	1.02399
CARHSP1	0.84578	1.06772	1.10846	1.00732
CARS	0.109068	0.223817	0.204648	0.179178
CASP1	0.847234	1.28896	0.394746	0.843648
CASP14	2.71349	2.98232	1.02714	2.24099
CASP4	0.986433	1.42885	0.730503	1.04859
CASP7	0.240055	0.580557	0.194431	0.338348
CASP8	0.187038	0.491834	0.23633	0.305067
CAST	0.209771	0.499992	0.293453	0.334405
CASZ1	0.181611	0.473753	0.575827	0.410397
CATSPERB	0.705972	0.868566	0.899786	0.824775
CAV1	1.6857	0.678736	0.280695	0.881709
CAV2	0.918856	0.360929	0.381742	0.553842
CCAR1	0.171279	0.13943	0.244401	0.185037
CCBP2	1.10317	2.11082	1.2715	1.49516
CCDC109B	0.564233	0.804895	0.423419	0.597516
CCDC120	0.472647	1.06808	0.989586	0.843438
CCDC147	1.41753	0.44276	0.350161	0.736816
CCDC85C	0.523563	0.478203	0.744405	0.582057
CCDC9	0.283453	0.222723	0.195034	0.233737
CCL27	1.957	1.43624	0.44739	1.28021
CCM2	0.873696	0.576626	0.372135	0.607486
CCNDBP1	0.112974	0.169552	0.148423	0.14365
CCNK	0.37272	0.18119	0.258203	0.270704
CCNYL1	0.370715	0.34525	0.363107	0.359691
CCRL1	1.59172	2.45796	1.01149	1.68706
CCRN4L	1.34106	0.873838	0.439359	0.884753
CCT8	0.258683	0.120317	0.252854	0.210618
CD151	0.895658	0.516288	0.181145	0.53103
CD24	0.370616	1.23729	1.31311	0.97367
CD2AP	0.326663	0.291384	0.297351	0.305133
CD3EAP	0.56181	0.25971	0.299014	0.373511
CD44	0.858766	0.451778	0.335281	0.548608
CD47	0.528338	0.892302	0.489633	0.636758
CD59	0.713872	0.528458	0.252249	0.498193
CD82	0.478187	0.981688	0.454309	0.638061
CDA	1.80949	1.29523	1.19574	1.43349
CDC25B	0.730818	0.488589	0.462141	0.560516
CDC37	0.415124	0.249809	0.298947	0.321293
CDC37L1	0.265041	0.503233	0.19882	0.322365
CDC42	0.369574	0.417982	0.339751	0.375769
CDC42BPB	0.485077	0.290475	0.280941	0.352164
CDC42SE1	0.17736	0.128451	0.220726	0.175512
CDCP1	0.562531	0.472946	0.473105	0.502861
CDH16	1.37704	1.04891	1.64208	1.35601
CDH3	1.40216	1.14327	0.690859	1.07876
CDHR1	1.22601	0.592178	0.593419	0.803869
CDK5R1	0.810549	0.566373	0.82326	0.733394
CDK7	0.541167	0.465992	0.583108	0.530089
CDK9	0.365539	0.292223	0.283635	0.313799
CDKN1A	0.908195	0.943216	0.831002	0.894138
CDKN2B	0.601619	1.33434	0.852694	0.929552
CDRT1	0.351311	0.36699	0.958757	0.559019
CDS1	0.314095	0.418928	0.790263	0.507762
CDSN	3.07506	3.43912	2.50663	3.00694
CDV3	0.187043	0.120677	0.18151	0.163077
CEACAM19	1.32766	1.11975	1.07048	1.17263
CEBPB	0.801493	0.501634	0.27606	0.526396
CELF1	0.166574	0.107371	0.167624	0.14719
CELSR2	0.434433	0.737341	0.583426	0.585067
CENPT	0.49839	0.502396	0.556254	0.519013
CEP104	0.185376	0.194335	0.0965073	0.158739
CEP164	0.537871	0.163973	0.206409	0.302751
CER1	1.64672	1.61237	1.42753	1.56221
CERS3	0.834462	1.07727	1.41319	1.10831
CERS4	0.373119	0.293622	0.788421	0.485054
CES2	0.251901	0.674902	0.840585	0.58913
CES4A	0.455085	0.565236	0.257209	0.425843
CES5A	3.2726	2.12646	0.819458	2.07284
CFL1	0.647322	0.497748	0.299271	0.481447
CFL1P1	0.347804	0.371735	0.353476	0.357672
CHAC1	0.464284	0.416396	1.09094	0.657208
CHD2	0.238386	0.190886	0.252767	0.227347
CHMP1A	0.485313	0.29177	0.397506	0.39153
CHMP2B	0.133568	0.360938	0.212577	0.235694
CHMP5	0.588159	0.604316	0.50119	0.564555
CHST2	1.32107	0.636698	1.02258	0.993452
CHTF8	0.208922	0.283486	0.172918	0.221775
CIDEA	0.809106	0.656115	0.570671	0.67863
CIDEB	0.106391	0.376464	0.457936	0.313597
CITED2	0.556135	1.1972	0.432	0.728444
CITED4	1.44964	1.20762	1.22243	1.29323
CKAP4	0.620768	0.406004	0.174748	0.400507
CKMT1A	0.334771	0.408798	0.99179	0.578453
CKMT1B	0.393449	0.392955	1.06387	0.616757
CLCA2	1.48911	1.20325	0.924341	1.20557
CLDN17	1.72475	2.20836	1.99568	1.97626
CLDN23	0.551488	0.377651	0.487124	0.472088
CLDN24	0.616691	0.845776	0.806311	0.756259
CLEC16A	0.174101	0.369674	0.16461	0.236128
CLIC3	0.884086	2.10025	1.92968	1.63801
CLIP1	0.558465	0.895017	0.624204	0.692562
CLK3	0.308524	0.144886	0.257552	0.236987
CLN5	0.385118	0.179646	0.221072	0.261945
CLP1	0.229811	0.221393	0.224062	0.225089
CLPX	0.476645	0.633398	0.586182	0.565408
CLTA	0.414033	0.346868	0.282493	0.347798
CLTB	0.986256	0.816939	0.957336	0.920177
CLVS1	0.558974	0.845797	0.890427	0.765066
CMIP	0.470206	0.23516	0.337746	0.347704
CNDP2	0.526887	0.93913	0.557735	0.674584
CNEP1R1	0.414784	0.263579	0.143593	0.273985
CNFN	1.15017	2.47406	2.538	2.05408
CNGA1	0.351826	0.537137	0.80601	0.564991
CNKSR1	0.439585	0.647263	0.663334	0.583394
CNOT2	0.289676	0.191757	0.221056	0.234163
CNOT6	0.273906	0.5181	0.387518	0.393175
CNPPD1	0.222152	0.505045	0.360916	0.362704
COG3	0.443302	0.193462	0.239328	0.292031
COG4	0.24796	0.238236	0.292098	0.259431
COL17A1	1.70358	1.37127	0.589321	1.22139
COMMD8	0.497576	0.269071	0.385255	0.383967
COPS2	0.31543	0.102378	0.234024	0.217277
CORO1B	0.199071	0.175591	0.185628	0.186763
CPA4	1.81407	1.38376	0.476446	1.22476
CPEB2	1.18098	1.34856	1.03713	1.18889
CPEB4	0.581269	1.02449	0.538495	0.71475
CPSF3L	0.210359	0.153497	0.214596	0.192817
CRABP2	0.750476	1.10533	1.09982	0.985209
CRCT1	1.18094	1.97557	2.25765	1.80472
CREB1	0.100913	0.106164	0.128229	0.111769
CRYBA2	1.43535	0.657651	1.23331	1.10877
CRYL1	0.253224	0.317361	0.313891	0.294825
CSNK1A1	0.717874	0.777855	0.679918	0.725216
CSNK1A1L	0.69386	0.849857	0.746843	0.76352
CSNK1A1P1	0.628023	0.837476	0.562909	0.676136
CSNK1D	0.19014	0.0994476	0.160744	0.150111
CSNK1G1	0.149714	0.122194	0.160854	0.144254
CSNK2B	0.37133	0.192064	0.333602	0.298999
CSRP2	0.575321	0.666042	0.726255	0.655873
CST3	0.718911	0.760286	0.360357	0.613185
CST6	1.58924	0.991245	1.03002	1.2035
CSTB	0.306738	1.17983	1.71561	1.06739
CTNNBIP1	0.632531	0.932785	0.914198	0.826505
CTNS	0.407048	0.408975	0.177813	0.331279
CTR9	0.23166	0.413256	0.420676	0.355198
CTSC	0.996512	0.596726	0.312284	0.635174
CTSL2	1.47157	0.873149	0.610391	0.985035
CTTNBP2NL	0.212655	0.408861	0.332633	0.31805
CWC15	0.300049	0.187289	0.243713	0.243683
CWC27	0.10986	0.112929	0.137464	0.120084
CWH43	1.71408	2.05735	1.51753	1.76299
CXCR1	1.42739	1.62342	0.535894	1.19557
CYB5R1	1.0186	1.17567	0.800183	0.998151
CYFIP1	0.230116	0.227771	0.169598	0.209162
CYP26B1	2.00161	1.24545	0.675004	1.30736
CYP27B1	1.73075	1.56618	0.639151	1.31203
CYP27C1	1.38169	1.15266	0.588094	1.04081
CYP39A1	1.63475	0.905472	0.583929	1.04138
CYP4F22	1.05285	0.969877	1.29269	1.10514
CYP8B1	0.939407	1.40065	0.673396	1.00448
DAAM1	1.12713	1.08272	0.616621	0.942158
DAB2IP	0.263546	0.355523	0.28439	0.301153
DACH2	0.969009	0.668997	0.66918	0.769062
DAGLB	0.418176	0.18842	0.222702	0.276433
DAXX	0.182433	0.145389	0.155951	0.161258
DBNL	0.480185	0.566122	0.468669	0.504992
DCAF10	0.339503	0.380336	0.390858	0.370232
DCAF15	0.102675	0.174867	0.221809	0.166451
DCAF5	0.524128	0.463513	0.179324	0.388988
DCTN1	0.500204	0.297788	0.189382	0.329125
DCTN2	0.257737	0.197599	0.315059	0.256798
DCTN3	0.273417	0.421747	0.225996	0.307053
DCTN4	0.341867	0.358919	0.235202	0.311996
DCUN1D3	0.726342	0.637772	0.677643	0.680586
DDX1	0.259712	0.141718	0.229978	0.210469
DDX19A	0.332443	0.112884	0.111697	0.185675
DDX28	0.452968	0.159666	0.417736	0.343457
DDX39B	0.531362	0.296212	0.21234	0.346638
DDX3X	0.32245	0.553928	0.37923	0.418536
DDX41	0.452611	0.325024	0.314583	0.364073
DDX58	1.05944	1.59161	0.59123	1.08076
DDX6	0.127581	0.13182	0.126906	0.128769
DDX60	0.96843	1.27597	0.586837	0.943747
DDX60L	1.24832	1.38927	0.623063	1.08688
DEF8	0.375901	0.187251	0.199449	0.2542
DEFB1	0.810751	0.848547	1.52218	1.06049
DEFB103A	1.36675	1.0933	1.61439	1.35815
DEFB103B	2.56559	3.57131	3.40022	3.17904
DEFB4A	1.94649	3.07609	2.86325	2.62861
DEFB4B	1.85258	2.77895	2.82895	2.48683
DEGS1	0.731607	0.306183	0.323703	0.453831
DENND1B	0.171524	0.346996	0.47377	0.330763
DENND2C	0.503185	0.750897	1.06122	0.771768
DENND4C	0.36861	0.544896	0.320452	0.411319
DEPDC7	0.747426	0.575711	0.358494	0.560544
DFFA	0.396334	0.18575	0.32609	0.302725
DGAT2	0.500277	1.15692	0.523498	0.7269
DGCR11	0.822164	0.801246	0.552467	0.725292
DGCR2	0.308988	0.165071	0.159192	0.211084
DGKA	0.359382	0.47991	0.618125	0.485805
DHDDS	0.257356	0.444043	0.220929	0.307443
DHRS1	0.915752	1.47383	1.51388	1.30115
DHRS7	1.01227	0.540116	0.469004	0.673797
DHX15	0.207992	0.286199	0.235383	0.243191
DHX29	0.40595	0.476607	0.305944	0.396167
DHX32	0.449681	0.44216	0.489873	0.460571
DHX38	0.344596	0.213314	0.190775	0.249562
DHX58	0.254937	0.744668	0.205508	0.401704
DIAPH1	0.242515	0.491347	0.261124	0.331662
DICER1	0.156034	0.201478	0.231717	0.19641
DKFZp779M0652	1.29885	0.84289	0.689893	0.943877
DLST	0.364152	0.169278	0.214231	0.24922
DLX3	1.46456	1.1661	1.16958	1.26675
DMKN	1.84997	1.81571	1.63919	1.76829
DNAJB12	0.146385	0.190688	0.0922439	0.143106
DNAJB2	0.788822	0.362023	0.588113	0.579653
DNAJB6	0.625215	0.596763	0.605719	0.609232
DNAJC11	0.233443	0.298953	0.24487	0.259089
DNAJC5	0.402118	0.446841	0.55725	0.468736
DNAJC7	0.323189	0.307975	0.416585	0.34925
DNAJC8	0.206507	0.211166	0.199914	0.205862
DOCK6	0.48551	0.23405	0.298563	0.339374
DOCK9	0.301983	0.439747	0.307702	0.34981
DOK4	0.894013	0.543564	0.622163	0.68658
DOPEY1	0.176782	0.587627	0.248546	0.337652
DPP3	0.420357	0.221088	0.224205	0.28855
DR1	0.173254	0.243908	0.202587	0.206583
DRAP1	0.817849	0.480162	0.626931	0.641647
DSC1	2.87662	2.53463	1.96233	2.45786
DSC2	1.17936	1.55595	1.55865	1.43132
DSC3	0.579963	0.689107	0.823641	0.697571
DSG1	2.60996	2.9143	2.15666	2.56031
DSG3	0.697596	0.895904	1.13898	0.910825
DSP	1.01063	1.24742	1.25971	1.17259
DST	0.494395	0.36901	0.289075	0.38416
DSTN	0.68289	0.281031	0.520387	0.494769
DUOX1	0.549346	1.4367	1.21844	1.06816
DUOXA1	0.659927	1.32224	1.30971	1.09729
DUS2L	0.730122	0.352617	0.618051	0.56693
DUSP11	0.421316	0.184662	0.390641	0.332206
DUSP14	1.20621	0.753028	0.840045	0.933095
DUSP18	0.78847	0.623865	0.357367	0.5899
DUSP22	0.308558	0.452966	0.657455	0.472993
DUSP6	1.42806	0.817951	0.315779	0.853931
DUSP7	0.673754	0.516009	0.586959	0.592241
DVL1	0.700907	0.405574	0.411987	0.506156
DYNC1I2	0.565113	0.143063	0.260006	0.322727
DYNC1LI2	0.394094	0.230938	0.14163	0.255554
DYNLL1	0.607803	0.610148	0.807898	0.675283
EAF1	0.397981	0.453283	0.36978	0.407014
ECD	0.188664	0.148538	0.216762	0.184655
ECHDC1	0.307779	0.32736	0.265671	0.30027
EDARADD	0.458096	0.289879	0.315758	0.354578
EDC3	0.283438	0.1558	0.187907	0.209048
EEA1	0.304889	0.512211	0.327907	0.381669
EED	0.168324	0.275596	0.267926	0.237282
EFHA1	0.257004	0.197431	0.324804	0.259746
EFNA3	0.934634	0.504873	0.913875	0.784461
EFNB1	1.00393	0.535751	0.537013	0.692232
EFR3B	1.71371	0.856815	0.728652	1.09972
EFTUD1	0.60444	0.554371	0.39558	0.51813
EHBP1L1	0.613506	0.787141	0.48451	0.628386
EHD1	0.716539	0.780186	0.302977	0.599901
EHD4	0.648739	0.593739	0.335927	0.526135
EI24	0.498542	0.144249	0.393203	0.345331
EIF1AD	0.38473	0.205822	0.307594	0.299382
EIF2B1	0.203971	0.170039	0.232171	0.20206
EIF2B2	0.767722	0.49207	0.497294	0.585695
EIF2S1	0.646923	0.249887	0.395505	0.430771
EIF2S3	0.232801	0.173206	0.32867	0.244892
EIF3A	0.325739	0.288222	0.261202	0.291721
EIF3C	0.558737	0.363213	0.296751	0.406234
EIF3I	0.48799	0.144669	0.32587	0.31951
EIF3IP1	0.506577	0.213036	0.331551	0.350388
EIF3J	0.372977	0.161512	0.365475	0.299988
EIF3M	0.440978	0.173582	0.459743	0.358101
EIF4A3	0.474463	0.208722	0.463036	0.382073
EIF4E	0.422632	0.238571	0.545292	0.402165
EIF4G2	0.314505	0.312627	0.248867	0.292
EIF4G3	0.335819	0.159352	0.124878	0.206683
EIF4H	0.33377	0.181951	0.360651	0.292124
EIF5A	0.618895	0.223155	0.437015	0.426355
EIF5AL1	0.601066	0.279049	0.448431	0.442849
EIF6	0.462098	0.308378	0.650638	0.473705
ELAC2	0.347959	0.166118	0.194474	0.236184
ELAVL2	1.12002	1.4752	0.652935	1.08272
ELL	0.423679	0.376312	0.281233	0.360408
ELL2	1.03352	0.961246	0.884195	0.959653
ELOVL1	0.677131	0.710424	0.636319	0.674625
ELOVL4	1.13983	0.86457	1.04654	1.01698
ELOVL7	0.729286	1.04244	1.19748	0.989735
ELP4	0.210285	0.194678	0.289628	0.23153
EML2	0.327227	0.256676	0.5777	0.387201
ENAH	1.18076	0.473519	0.339433	0.66457
ENDOD1	1.09765	0.605894	0.418871	0.707472
ENKUR	0.66298	1.08565	1.00168	0.91677
ENO1	0.511077	0.245246	0.345826	0.367383
EPGN	2.19395	2.53838	2.31261	2.34832
EPHA2	0.239935	0.764824	1.03137	0.678709
EPHB3	0.725106	0.285188	0.70174	0.570678
EPN1	0.569831	0.489921	0.478835	0.512862
EPN3	0.201527	0.550039	0.926418	0.559328
EPPK1	1.07767	1.11972	1.11024	1.10254
EPS8L1	0.322183	1.2692	1.31458	0.968652
EPS8L2	0.370919	0.816605	0.88402	0.690514
EPSTI1	1.12798	1.99623	0.36534	1.16318
ERC1	0.543701	0.380319	0.286452	0.403491
ERCC6	0.530629	0.467133	0.341368	0.446377
EREG	2.58976	1.25737	1.15339	1.66684
ERO1L	0.576827	0.301872	0.692866	0.523855
ERP44	0.480456	0.342087	0.360829	0.394457
ERRFI1	0.753043	0.664775	0.295398	0.571072
ERV3-1	0.525356	0.474395	0.348721	0.449491
ESRP1	0.424207	0.392798	0.753757	0.523588
ESRP2	0.423141	0.73613	1.09972	0.752996
ESYT3	0.968508	1.05866	1.59247	1.20654
ETF1	0.292494	0.303034	0.401222	0.33225
ETHE1	0.389389	0.459878	0.447979	0.432415
ETS2	0.50457	0.817152	0.585249	0.635657
EVI5L	0.392816	0.411615	0.301487	0.368639
EVPL	0.303815	1.0254	1.4022	0.910472
EXOC1	0.110539	0.273825	0.303725	0.229363
EXOC2	0.372594	0.502741	0.308288	0.394541
EXOC3	0.229879	0.231959	0.332865	0.264901
EXOC6B	0.682949	0.444708	0.445046	0.524234
EXOSC10	0.183621	0.390329	0.203967	0.259306
EXOSC3	0.333981	0.181414	0.357055	0.290817
EXTL3	0.62576	0.220055	0.142316	0.329377
EZR	0.472716	0.47059	0.647866	0.530391
F2RL1	1.4658	0.564576	0.477133	0.835835
F3	1.40492	1.10709	0.650898	1.0543
FABP5	1.50989	0.935493	1.4486	1.298
FABP5P3	1.72443	0.966254	1.25936	1.31668
FAF2	0.270112	0.321502	0.161859	0.251158
FAHD1	0.495398	0.261549	0.441159	0.399369
FAM103A1	0.285048	0.231994	0.581416	0.366153
FAM104A	0.248989	0.130782	0.294468	0.224746
FAM110A	0.23973	0.351071	0.566179	0.38566
FAM110C	0.661122	0.353393	0.825306	0.613273
FAM114A2	0.427318	0.622056	0.204252	0.417875
FAM115C	0.889386	1.04205	0.922924	0.951454
FAM126A	0.757994	0.185527	0.228613	0.390711
FAM126B	0.264376	0.625041	0.542653	0.477357
FAM129B	0.21283	0.624697	0.722157	0.519895
FAM151B	0.221292	0.624063	0.300217	0.381857
FAM160A1	0.35031	0.458031	0.632664	0.480335
FAM174A	0.429508	0.410486	0.423703	0.421233
FAM175B	0.197762	0.350541	0.248582	0.265629
FAM177A1	0.558982	0.16699	0.376823	0.367598
FAM178B	1.29071	1.02634	0.717933	1.01166
FAM204A	0.333891	0.148158	0.190984	0.224344
FAM213A	0.178556	0.16936	0.529401	0.292439
FAM214B	1.09297	1.21389	0.518031	0.941631
FAM22G	0.189032	0.262887	0.325102	0.259007
FAM25A	1.31743	1.95124	2.80948	2.02605
FAM45B	0.258815	0.168279	0.370905	0.266
FAM46B	1.09154	2.09754	1.58019	1.58975
FAM49B	0.498092	0.181589	0.217245	0.298975
FAM63B	0.562842	0.581284	0.218121	0.454083
FAM83A	1.54488	1.27665	1.19688	1.33947
FAM83B	0.764464	0.516809	0.711387	0.66422
FAM83C	0.648597	0.984338	1.69873	1.11055
FAM83G	1.07084	0.940777	1.05566	1.02243
FAM83H	0.831168	0.532271	0.716203	0.693214
FAM89A	1.17214	0.475916	1.08189	0.909979
FAM89B	0.359084	0.385598	0.167442	0.304041
FAM8A1	0.179571	0.189115	0.191132	0.186606
FAM98A	0.459068	0.291441	0.24327	0.33126
FANK1	0.410448	0.377346	0.466672	0.418155
FARS2	0.33987	0.265284	0.358015	0.321056
FAT2	0.310413	0.579522	0.264153	0.384696
FBLIM1	1.58877	0.972686	0.704272	1.08858
FBRS	0.0975301	0.257401	0.28927	0.214734
FBXL18	0.513597	0.361151	0.20946	0.361402
FBXL19	0.346569	0.172326	0.47159	0.330162
FBXL19-AS1	0.279462	0.333065	0.309933	0.307487
FBXL3	0.260418	0.142089	0.204508	0.202338
FBXL6	0.548278	0.264031	0.329163	0.380491
FBXO3	0.348727	0.500478	0.459299	0.436168
FBXO42	0.289401	0.457028	0.321428	0.355953
FBXO45	0.611826	0.241304	0.733554	0.528895
FBXO46	0.31644	0.62519	0.705841	0.549157
FBXO6	0.382043	0.93046	0.325433	0.545979
FBXO8	0.163499	0.315672	0.285743	0.254971
FBXW7	0.30546	0.64476	0.330899	0.42704
FCHO2	0.155851	0.743167	0.301148	0.400056
FCHSD1	0.50909	0.818906	0.620056	0.649351
FEM1B	0.418089	0.369666	0.374578	0.387444
FEM1C	0.493156	0.395916	0.365152	0.418075
FER	0.534382	0.644154	0.334174	0.504237
FERMT1	1.00163	0.463863	0.498324	0.654605
FFAR2	0.491951	1.30428	1.08348	0.959904
FGF11	0.61273	0.329338	0.507456	0.483175
FGFBP1	1.19565	0.941562	1.27596	1.13773
FHDC1	0.64576	0.535008	0.581758	0.587509
FHOD1	1.09352	0.704919	0.205989	0.668143
FJX1	0.945126	0.715332	0.259771	0.640076
FKBP15	0.465863	0.672955	0.258805	0.465875
FKBPL	0.284785	0.319858	0.506479	0.370374
FLG	1.78213	2.08864	1.19703	1.68926
FLG2	3.87186	2.99774	2.14083	3.00348
FLJ23867	0.636196	0.292932	0.83974	0.589623
FLJ42969	1.91382	0.816658	1.57974	1.43674
FLJ43879	1.4437	1.0832	0.569359	1.03209
FLJ44635	0.462208	0.18981	0.288577	0.313532
FLNB	0.694487	0.756757	0.479503	0.643582
FLRT3	2.5806	2.01867	1.06216	1.88715
FLVCR2	0.624974	0.90824	0.485002	0.672739
FMNL2	1.0135	0.429639	0.360864	0.601336
FOLR3	2.64803	1.02084	1.051	1.57329
FOSL1	1.32228	0.543384	0.974486	0.946716
FOXN2	0.603131	0.21309	0.419695	0.411972
FRG2B	1.10757	0.97542	1.74248	1.27516
FRMD4B	0.572041	0.663978	0.464991	0.567003
FRMD8	0.366622	0.643921	0.684644	0.565062
FRMD8P1	0.339355	0.610863	0.549928	0.500049
FRMPD1	1.39474	1.46138	0.75918	1.2051
FRYL	0.409963	0.619811	0.191468	0.407081
FSCN1	1.2699	0.484855	0.499969	0.751575
FTSJD1	0.495273	0.435005	0.439386	0.456555
FURIN	0.843186	0.491099	0.22559	0.519958
GAB1	0.586871	0.642068	0.634361	0.6211
GALNT6	2.05367	1.2258	1.00265	1.42737
GANC	0.561959	0.721564	0.450052	0.577858
GAPVD1	0.187319	0.187839	0.223007	0.199389
GATAD2A	0.355721	0.100413	0.242067	0.232734
GBA2	0.245954	0.551554	0.259921	0.352476
GCNT4	0.768886	1.13251	0.614235	0.838543
GDF2	0.785221	0.701548	0.487191	0.657987
GDPD2	1.48142	0.985011	1.30009	1.2555
GEMIN8	0.149119	0.284356	0.215458	0.216311
GFOD1	0.785657	0.4512	0.56588	0.600912
GFOD2	0.556205	0.663168	0.725459	0.648277
GIPC1	0.338599	0.409591	0.82243	0.52354
GJA1	1.69761	0.700945	0.521221	0.973258
GJB2	1.94074	1.98854	1.69236	1.87388
GJB3	0.886545	0.819273	0.891568	0.865795
GJB5	0.772586	0.754632	0.982531	0.836583
GJB6	2.08258	1.58558	1.64395	1.7707
GLMN	0.442889	0.340996	0.462554	0.41548
GLO1	0.603379	0.358772	0.633209	0.531787
GLRX3	0.455802	0.14874	0.576846	0.393796
GLTPD1	0.550343	0.621058	0.607675	0.593026
GLTPD2	0.26747	0.569052	0.816209	0.550911
GM2A	0.713234	1.01032	0.71883	0.814128
GMEB1	0.185364	0.449315	0.219173	0.284617
GMFB	0.492824	0.155741	0.243377	0.297314
GNA15	0.611577	0.744367	0.83294	0.729628
GNAI1	0.772764	0.574437	0.661149	0.66945
GNAI3	0.491929	0.499151	0.465962	0.48568
GNAT2	1.03981	0.817872	0.39514	0.75094
GNB5	0.50322	0.175709	0.236057	0.304995
GNG12	0.444079	0.570843	0.376324	0.463748
GNG5	0.234305	0.364072	0.252854	0.283744
GNL2	0.166163	0.104828	0.165775	0.145589
GNRHR	0.461427	0.960741	1.38631	0.936159
GOLGA1	0.155017	0.325596	0.170332	0.216981
GOLGA2	0.353453	0.351082	0.261875	0.322136
GOLGA4	0.212984	0.438949	0.213957	0.28863
GOLGA6L5	0.482452	0.355739	0.3844	0.407531
GOLGA7B	2.09345	1.2388	1.17737	1.5032
GOSR2	0.343745	0.216762	0.10937	0.223293
GPATCH3	0.482359	0.488785	0.36306	0.444734
GPBP1L1	0.155717	0.320556	0.27238	0.249551
GPN2	0.317344	0.129935	0.176551	0.207943
GPR1	1.13338	1.76999	0.664692	1.18935
GPR111	1.0311	1.14719	0.479211	0.885833
GPR115	0.949261	1.27964	0.790676	1.00652
GPR153	1.0764	0.651804	0.601448	0.77655
GPR157	0.694223	0.988428	0.657563	0.780071
GPR39	0.896298	0.969284	0.335708	0.733763
GPR78	1.55534	2.66857	1.77521	1.99971
GPR87	0.309904	0.388038	0.461291	0.386411
GPRC5A	0.504846	0.59775	1.00503	0.702541
GPRIN1	0.80876	0.566501	0.438441	0.604568
GPSM2	0.514092	0.899227	0.508667	0.640662
GRHL1	0.388233	1.00488	1.60177	0.998296
GRHPR	0.323828	0.365558	0.278537	0.322641
GRK4	0.590929	0.583172	0.271629	0.48191
GRN	0.604681	0.724065	0.257552	0.528766
GRPEL1	0.622347	0.306685	0.52068	0.483237
GRPEL2	0.596461	0.594477	0.94391	0.711616
GRSF1	0.271505	0.118503	0.325767	0.238592
GRWD1	0.271495	0.131125	0.139425	0.180682
GSDMA	2.76558	1.89828	1.93492	2.19959
GSDMC	1.2274	1.51934	1.03691	1.26122
GSK3A	0.171003	0.129496	0.145131	0.148543
GSPT1	0.335098	0.202455	0.338984	0.292179
GTF2B	0.227909	0.302304	0.362429	0.297547
GTF2H1	0.331811	0.128081	0.324764	0.261552
GTF3C1	0.148822	0.18568	0.199054	0.177852
GTPBP2	0.254453	0.505378	0.344518	0.368117
GTPBP5	0.276137	0.183489	0.27048	0.243369
GUF1	0.169737	0.211955	0.296805	0.226166
GUK1	0.631809	0.309913	0.399154	0.446958
GYS1	0.442211	0.347051	0.240828	0.343363
H2AFY	0.108802	0.349169	0.319857	0.259276
H3F3B	0.282674	0.261025	0.41826	0.320653
H3F3C	0.350478	0.328592	0.411548	0.363539
HADHA	0.233846	0.181157	0.231784	0.215596
HAL	2.78567	3.04132	2.18766	2.67155
HARBI1	0.287906	0.251933	0.172942	0.237594
HARS	0.305694	0.357728	0.296608	0.32001
HARS2	0.11931	0.256826	0.123871	0.166669
HBEGF	0.673785	0.29443	0.797288	0.588501
HCAR2	0.523744	0.901696	0.978309	0.80125
HCCS	0.271544	0.317191	0.415298	0.334678
HCP5	0.511219	0.884067	0.229406	0.541564
HDHD1	0.239679	0.206305	0.255117	0.233701
HEATR3	0.45209	0.179711	0.197596	0.276466
HECA	0.174777	0.254257	0.300915	0.243317
HECTD3	0.42408	0.614417	0.201324	0.413274
HEPHL1	2.17835	2.35849	1.0341	1.85698
HERC3	0.625351	0.559524	0.482154	0.555676
HERC4	0.602649	0.594169	0.419285	0.538701
HERC6	0.646173	1.46497	0.658331	0.923158
HERPUD2	0.369024	0.166939	0.154327	0.230097
HES2	0.830029	1.05443	0.824144	0.902869
HES5	0.446589	0.98726	1.93738	1.12374
HGS	0.440772	0.222494	0.297238	0.320168
HHLA3	0.18526	0.369481	0.206521	0.253754
HIATL1	0.285652	0.256038	0.280603	0.274098
HIATL2	0.290575	0.179715	0.232707	0.234332
HIF1A	0.728703	0.473025	0.282872	0.494867
HIGD1A	0.66838	0.64075	0.874911	0.728014
HIP1R	0.403002	0.523961	0.566741	0.497901
HIST1H2AC	0.721936	0.672431	0.626674	0.67368
HIST1H2BC	0.967049	0.684278	0.658798	0.770042
HIST1H2BD	0.716513	0.344573	0.531436	0.530841
HIST1H2BG	0.92514	0.425404	0.657422	0.669322
HIST1H3D	0.685079	0.553214	0.56635	0.601548
HK2	0.7941	0.266525	0.917739	0.659455
HM13	0.402013	0.223942	0.24205	0.289335
HMGCR	0.653125	0.734416	0.878766	0.755436
HMOX2	0.894909	0.722787	0.76616	0.794619
HOMER1	0.706101	0.296529	0.319831	0.44082
HOMER2	0.867222	0.798763	0.826501	0.830829
HOMER3	0.993858	0.237308	0.291425	0.50753
HOXC13	1.24507	0.546234	0.372318	0.721209
HPS6	0.442685	0.481548	0.320815	0.415016
HRAS	0.695224	0.35954	0.627211	0.560658
HRH3	0.774984	0.980395	1.34216	1.03251
HRNR	2.85747	2.16423	2.95759	2.65976
HS3ST3A1	0.753665	0.889239	0.481451	0.708119
HSPA2	0.697141	0.811715	0.417764	0.642207
HSPA4	0.34886	0.15887	0.310834	0.272855
HSPA8	0.468656	0.244477	0.192715	0.301949
HSPH1	0.971145	0.461001	0.410249	0.614132
HTR7	2.42785	1.36585	0.486766	1.42682
HTT	0.321658	0.570745	0.228542	0.373648
HYAL1	0.466106	0.303719	0.486557	0.418794
HYAL4	1.04307	1.92362	1.13475	1.36715
ID1	0.235506	0.438379	0.987713	0.553866
IDH3A	0.258895	0.343368	0.486296	0.362853
IER5	0.474305	0.849028	0.478883	0.600738
IFFO2	1.12872	0.936103	1.0777	1.04751
IFI27	1.06947	1.01937	0.923901	1.00425
IFI44	0.818634	1.19725	0.66556	0.893814
IFI6	1.35466	1.25369	0.57891	1.06242
IFIH1	0.88455	1.66286	0.467109	1.00484
IFIT1	1.40736	1.64236	0.479897	1.17654
IFITM1	0.567507	0.952954	0.305057	0.608506
IFNA1	1.77903	1.88193	0.588937	1.41663
IFNA13	1.27368	1.29581	0.768371	1.11262
IFNE	1.27669	1.3132	0.615496	1.06846
IFNGR1	0.400826	0.732846	0.394832	0.509501
IFNGR2	0.179482	0.286469	0.155015	0.206989
IFRD2	0.26328	0.172711	0.235975	0.223989
IGFBP6	0.986535	0.498231	0.629211	0.704659
IGFL1	2.31541	1.37545	1.90653	1.8658
IGFL2	2.60359	1.2554	1.1802	1.67973
IGHMBP2	0.567635	0.443722	0.293459	0.434939
IGSF22	0.891568	0.532208	0.290894	0.571556
IGSF8	0.886721	0.383473	0.536598	0.602264
IL12RB2	0.703713	1.35238	0.412041	0.822713
IL13RA1	0.634525	0.810398	0.283213	0.576045
IL17RE	0.777927	0.731726	0.77185	0.760501
IL18	0.954855	0.781787	0.857923	0.864855
IL1B	1.03359	0.718401	0.937801	0.896598
IL1F10	1.84304	1.90061	2.28053	2.00806
IL1RL1	1.99369	1.6898	1.29521	1.65957
IL1RL2	0.459485	0.525629	0.542572	0.509229
IL20	1.80118	0.812581	0.954456	1.18941
IL20RB	0.646411	0.68926	0.752642	0.696104
IL22RA1	1.03093	1.27515	1.19729	1.16779
IL24	2.58026	0.616139	0.493914	1.2301
IL36B	0.805045	0.522374	1.12919	0.818871
IL36G	0.783893	0.746665	1.68624	1.07227
IL36RN	1.35236	1.6374	2.23672	1.74216
IL37	1.6052	1.93442	1.18299	1.5742
IL4R	0.6388	1.12405	0.58675	0.783201
IMP3	0.225792	0.197821	0.470993	0.298202
IMPA2	0.599918	0.389607	0.979641	0.656389
INADL	0.168743	0.173431	0.49021	0.277461
INF2	0.796096	0.203181	0.243623	0.4143
INTS12	0.2096	0.255925	0.228887	0.231471
INTS5	0.177724	0.161469	0.184935	0.174709
IPMK	0.359124	0.276877	0.374315	0.336772
IPO13	0.361878	0.250843	0.22128	0.278
IPO7	0.457888	0.132171	0.23337	0.274476
IPPK	0.710143	0.773919	0.932801	0.805621
IQCF1	1.82943	1.47997	1.20074	1.50338
IQGAP1	0.405755	0.345289	0.150369	0.300471
IRF7	0.775274	1.24238	0.557791	0.858481
IRF9	0.287562	0.595908	0.250266	0.377912
IRGM	1.03289	0.491139	0.572884	0.698971
ISG15	1.32861	1.67592	0.739994	1.24818
ISG20	0.332642	0.863625	0.261529	0.485932
IST1	0.223965	0.133114	0.186334	0.181138
ITGA3	1.41698	1.05007	0.258834	0.908628
ITGA6	1.27373	0.479258	0.488573	0.747188
ITGB4	0.779103	0.413002	0.217372	0.469826
ITM2B	0.462626	0.378159	0.508883	0.449889
ITPKC	0.353996	0.645081	0.788506	0.595861
ITPR2	0.618483	1.1014	0.234469	0.651451
ITPR3	0.444825	0.258079	0.468966	0.390623
ITPRIP	0.681156	0.812778	0.471275	0.65507
IVL	1.26068	1.98421	2.14609	1.79699
JARID2	0.426071	0.29034	0.420245	0.378886
JHDM1D	0.568994	0.401536	0.645367	0.538632
JMJD7	0.360816	0.261302	0.894183	0.505434
JUNB	0.210122	0.449028	0.575425	0.411525
JUP	0.822595	0.816527	1.06995	0.903024
KANK1	0.815876	1.09846	0.79132	0.901885
KAT5	0.133197	0.248307	0.155134	0.178879
KATNB1	0.256779	0.1659	0.23191	0.218196
KCNK10	0.670552	0.746238	0.59673	0.671174
KCNK6	0.873951	1.16889	0.874299	0.972381
KCNK7	0.954189	0.423161	1.3808	0.919385
KCTD10	0.45477	0.488302	0.212033	0.385035
KCTD11	1.06669	0.710213	0.697976	0.824961
KCTD14	1.1269	1.49017	0.619349	1.07881
KCTD15	0.407036	0.212305	0.45715	0.35883
KCTD21	0.600636	0.387047	0.438794	0.475493
KCTD4	1.6329	2.28439	0.750695	1.556
KCTD5	0.42875	0.354161	0.475927	0.419613
KDM1B	0.490653	0.219938	0.402178	0.370923
KDM2A	0.403758	0.382503	0.368258	0.38484
KDM5B	0.539049	0.242124	0.465831	0.415668
KDM5C	0.237399	0.288645	0.222059	0.249368
KDSR	0.315886	0.426535	0.200266	0.314229
KHNYN	0.366515	0.389932	0.395476	0.383974
KIAA0020	0.495161	0.49616	0.365272	0.452198
KIAA0319L	0.238383	0.313369	0.178486	0.243413
KIAA0513	0.245944	0.691916	0.290667	0.409509
KIAA0922	0.482331	0.526599	0.256411	0.42178
KIAA1033	0.605809	0.485291	0.163405	0.418168
KIAA1239	1.4887	2.26754	1.50737	1.75454
KIAA1432	0.535528	0.854051	0.307228	0.565602
KIAA1609	1.29468	1.08204	0.741521	1.03941
KIAA1919	0.566736	0.263368	0.313664	0.381256
KIAA2026	0.246226	0.406718	0.212825	0.28859
KIF13A	0.797615	0.486041	0.417526	0.56706
KIF13B	0.445765	1.26116	0.729041	0.811988
KIF1B	0.458941	0.391088	0.147917	0.332649
KIF1C	0.484475	0.654583	0.326357	0.488472
KIF5B	0.407223	0.365684	0.440766	0.404558
KIFC3	1.13294	0.917514	0.296811	0.782421
KLC1	0.59919	0.164963	0.194901	0.319684
KLC3	1.15932	0.340566	0.877439	0.792442
KLF10	0.975267	0.549757	0.177065	0.567363
KLF13	0.515267	0.509673	0.294397	0.439779
KLF6	0.738476	0.966686	0.411424	0.705529
KLHL17	0.379252	0.292091	0.320893	0.330745
KLHL18	0.49304	0.636112	0.404991	0.511381
KLK10	1.44238	1.17016	1.80355	1.47203
KLK11	0.751252	0.671951	1.66215	1.02845
KLK12	0.639729	1.53533	2.16294	1.446
KLK13	0.592408	1.369	1.53997	1.16713
KLK5	1.97623	1.5801	1.38758	1.64797
KLK6	1.38408	1.68022	1.5002	1.5215
KLK7	1.81606	1.93019	1.63574	1.794
KLK8	1.62309	1.01843	1.84508	1.49553
KLK9	1.60468	0.865378	1.68094	1.38366
KPNA6	0.23977	0.376709	0.177077	0.264519
KPRP	1.76747	3.0752	2.20303	2.34857
KRBA1	0.779442	0.341812	0.27865	0.466635
KRT1	2.92475	3.20975	1.929	2.68783
KRT10	1.76225	2.40819	1.48534	1.88526
KRT12	1.36124	0.947322	1.24663	1.18507
KRT14	2.00754	1.72752	1.45404	1.7297
KRT16	1.8672	1.42227	1.90694	1.73214
KRT16P2	1.79833	1.71986	1.77735	1.76518
KRT16P3	1.87282	1.61056	1.73658	1.73999
KRT17	1.84895	0.813218	1.49956	1.38724
KRT2	2.96161	4.56559	3.32576	3.61765
KRT25	2.06411	1.81715	1.47273	1.78466
KRT26	1.83235	1.79633	1.73952	1.7894
KRT27	1.7457	1.97748	1.65513	1.79277
KRT28	1.42857	1.16471	1.17033	1.25454
KRT3	1.19873	2.18371	1.87402	1.75215
KRT35	1.76596	1.82808	1.59396	1.72933
KRT37	1.92669	1.87399	1.84528	1.88199
KRT5	0.92199	1.17086	1.12556	1.0728
KRT6A	1.25072	1.38646	1.36636	1.33452
KRT6B	2.06343	2.50502	2.03314	2.20053
KRT6C	1.90382	2.97797	2.21826	2.36668
KRT71	1.28737	0.531195	1.29875	1.0391
KRT72	1.23875	2.10043	1.79195	1.71037
KRT73	2.09225	3.02596	2.20675	2.44165
KRT74	1.94012	2.24747	1.95679	2.04813
KRT75	2.01724	1.94967	1.808	1.92497
KRT76	0.446176	1.66223	1.53517	1.21453
KRT77	0.511553	0.611688	0.718677	0.613973
KRT79	1.96495	2.0284	1.68229	1.89188
KRT80	0.933673	1.6125	1.53551	1.36056
KRT82	1.74135	1.22488	1.55721	1.50781
KRT84	0.413144	1.5785	1.07556	1.0224
KRT86	1.43775	1.7763	1.44195	1.552
KRTAP20-2	1.37567	0.80303	1.27512	1.15127
KRTAP21-1	1.54307	1.06117	1.21735	1.27386
KRTAP5-4	1.51305	2.43058	1.56952	1.83772
KRTAP5-5	0.985867	1.69598	1.41469	1.36551
KRTDAP	2.18987	2.0025	2.05893	2.08376
KTN1	0.80291	0.207919	0.218285	0.409705
LACE1	0.502541	0.322813	0.368073	0.397809
LACTB	0.64601	0.483598	0.212756	0.447455
LAD1	0.777969	0.714315	1.08076	0.857681
LAMB3	0.91471	0.312724	0.237012	0.488149
LAMP1	0.568911	0.23596	0.223951	0.342941
LAMP2	0.363931	0.217608	0.116758	0.232766
LAMTOR3	0.144487	0.119842	0.374908	0.213079
LARP1	0.304644	0.285955	0.211318	0.267306
LCE1A	2.495	3.0107	1.37349	2.29306
LCE1B	2.20599	2.88164	2.536	2.54121
LCE1C	0.751651	1.29187	1.20776	1.08376
LCE1D	2.52762	3.54659	2.40941	2.82787
LCE1E	1.46023	2.63859	1.93677	2.01186
LCE1F	1.72936	1.00381	1.61147	1.44821
LCE2A	2.83543	3.01243	2.11538	2.65441
LCE2B	2.78354	2.75593	1.41893	2.31947
LCE2C	1.60318	2.94487	2.02301	2.19035
LCE2D	1.75223	3.20197	2.05322	2.33581
LCE3A	1.98744	3.23845	2.15112	2.459
LCE3B	1.54837	2.5159	3.2164	2.42689
LCE3C	1.4111	2.45648	2.88228	2.24995
LCE3D	2.73202	2.14465	2.4904	2.45569
LCE3E	1.82513	3.04111	2.59926	2.4885
LCE4A	1.91124	2.3643	1.63426	1.96993
LCE5A	1.35257	1.56463	1.33648	1.41789
LCE6A	3.48908	3.32514	2.41905	3.07776
LCMT1	0.33232	0.198696	0.398468	0.309828
LDB1	0.200133	0.204655	0.214796	0.206528
LDHA	0.995637	0.564302	0.668791	0.74291
LDHAL6B	0.436037	0.603235	0.314968	0.451413
LDLR	0.659511	0.463623	0.584244	0.569126
LDLRAP1	0.182843	0.52942	0.438012	0.383425
LEO1	0.420908	0.353332	0.485101	0.41978
LETM1	0.301051	0.395375	0.39769	0.364705
LETM2	1.114	0.710567	0.712175	0.84558
LGALS3BP	0.697383	0.592077	0.211808	0.500423
LGALS7	1.52273	0.71045	1.24339	1.15886
LGALS7B	1.48836	0.619326	1.24403	1.11724
LGALS9B	0.569673	1.46834	0.606097	0.881369
LGALS9C	1.01741	1.3643	1.06734	1.14968
LGALSL	1.29406	1.37693	1.65244	1.44115
LHCGR	0.56896	0.488817	0.473197	0.510325
LIG4	0.859499	0.790914	0.530376	0.72693
LIMA1	1.04581	0.718382	0.323128	0.695775
LIMK2	0.556463	0.509736	0.299507	0.455236
LINC00162	1.61394	0.919907	0.786915	1.10692
LINC00184	0.508999	0.45786	0.395482	0.454114
LINC00229	1.01334	0.819082	0.598635	0.810352
LINC00294	0.379429	0.372257	0.146049	0.299245
LINC00482	1.65574	0.925963	1.04337	1.20836
LINC00520	1.86365	1.42596	1.66946	1.65302
LINS	0.376819	0.441136	0.440314	0.419423
LIPG	1.66607	1.35027	0.648566	1.22163
LIPK	1.99528	1.979	1.28372	1.75267
LIPM	2.05338	2.08967	1.65248	1.93184
LIPN	2.34176	1.8839	1.78218	2.00261
LMBR1L	0.389582	0.445522	0.173144	0.336083
LMNA	0.599829	0.359177	0.418396	0.459134
LMTK3	0.488261	0.466148	0.661627	0.538679
LOC100127888	0.412391	0.615642	0.817866	0.615299
LOC100130331	0.298556	0.293132	0.266687	0.286125
LOC100130987	0.257945	0.249478	0.630131	0.379185
LOC100131551	0.704896	0.413362	0.783127	0.633795
LOC100131726	1.79901	1.49154	1.54385	1.61146
LOC100132781	2.15456	1.47173	1.41243	1.67957
LOC100132831	0.213108	0.278545	0.241948	0.244534
LOC100134229	0.818435	0.605293	1.1899	0.871209
LOC100188947	1.95022	1.77856	1.30367	1.67749
LOC100505702	0.958749	1.05779	0.250236	0.75559
LOC100505839	0.787822	0.330395	1.01272	0.710312
LOC100506305	1.15372	0.540698	0.442096	0.712171
LOC100506668	0.228085	0.375226	0.479088	0.3608
LOC100507140	2.34823	1.49785	0.797211	1.54776
LOC151475	1.07447	0.654517	0.971666	0.900218
LOC152225	0.868796	1.11823	0.557276	0.8481
LOC154761	0.837967	0.738611	0.664698	0.747092
LOC285629	0.514745	0.611997	0.610821	0.579188
LOC339240	2.00765	1.27032	1.49561	1.59119
LOC339442	2.29328	2.17616	1.72206	2.06383
LOC344967	0.518619	0.454064	0.450294	0.474326
LOC388499	0.456977	0.516799	0.400374	0.45805
LOC401010	0.54653	0.284712	0.336297	0.38918
LOC440434	0.502725	0.537887	0.761716	0.600776
LOC440900	1.06751	0.528721	0.857801	0.818011
LOC441009	1.07954	1.09707	1.01448	1.0637
LOC554223	1.25074	0.494427	0.486703	0.743958
LOC644936	0.61081	0.483874	0.155616	0.416767
LOC644961	0.399174	0.547493	0.270098	0.405589
LOC646278	0.499196	0.629621	0.417069	0.515295
LOC646329	0.89575	0.485655	0.300612	0.560673
LOC646626	0.404545	0.371094	0.323056	0.366232
LOC646862	0.572309	1.20049	1.22914	1.00064
LOC727915	1.7515	1.67819	0.499163	1.30962
LOC728431	0.843588	0.303086	0.46851	0.538395
LOC729176	0.351256	0.309029	0.476122	0.378802
LOC731424	2.04279	2.26356	1.15012	1.81882
LOC91450	0.673844	0.420112	0.390554	0.494837
LOR	1.59339	1.10612	0.885859	1.19512
LPAR3	1.30971	0.861981	0.713284	0.96166
LPAR5	0.670707	0.396046	0.60417	0.556974
LPPR2	0.763861	0.433099	0.168041	0.455
LRP10	0.168388	0.501879	0.27245	0.314239
LRP11	0.755963	0.576577	0.476955	0.603165
LRRC42	0.382428	0.206645	0.290305	0.293126
LRRC47	0.197916	0.163607	0.215557	0.19236
LRRC59	0.583877	0.206632	0.170542	0.32035
LRRFIP1	0.476284	0.408062	0.256977	0.380441
LRSAM1	0.485298	0.509581	0.402854	0.465911
LSS	0.248315	0.269902	0.462315	0.326844
LTB4R	0.878054	0.904218	1.46942	1.0839
LTB4R2	0.977791	1.15772	1.48738	1.20763
LTN1	0.200629	0.287417	0.136093	0.208047
LURAP1L	0.899536	1.2501	0.60965	0.919763
LUZP1	0.786975	0.640409	0.220921	0.549435
LY6D	0.685839	0.565013	1.46969	0.906847
LY6G6C	1.06481	0.871653	1.48778	1.14142
LYAR	0.477702	0.199613	0.334999	0.337438
LYNX1	1.35906	2.3676	2.29672	2.00779
LYPD3	0.743613	1.26336	1.46809	1.15835
LYPD5	1.76779	2.86465	1.92907	2.18717
LYPLA2	0.444306	0.423087	0.411818	0.426404
LYSMD4	0.465331	0.274512	0.628922	0.456255
LYST	0.66335	0.51844	0.405073	0.528954
LZIC	0.387944	0.154414	0.323548	0.288635
MACF1	0.912222	0.660197	0.351266	0.641228
MAEA	0.448976	0.681734	0.435515	0.522075
MAF	0.937367	0.668944	0.457714	0.688009
MAFB	1.23552	1.48258	0.810229	1.17611
MALT1	0.54635	0.769351	0.48862	0.60144
MAP1LC3B2	0.512377	0.167612	0.125468	0.268486
MAP2K1	0.224229	0.231354	0.165646	0.207076
MAP2K3	0.309364	0.367773	0.250257	0.309131
MAP2K4	0.50351	0.238168	0.4528	0.398159
MAP3K11	0.319949	0.313944	0.321842	0.318578
MAP3K9	0.342435	0.595409	0.756761	0.564868
MAP4	0.793873	0.858953	0.153109	0.601978
MAP4K4	0.822811	0.235239	0.200581	0.419544
MAP7	0.472488	0.180682	0.772881	0.47535
MAP7D1	1.01216	1.03127	0.59795	0.88046
MAPK13	0.173542	0.307186	1.02356	0.50143
MAPK14	0.36076	0.416102	0.378361	0.385074
MAPK1IP1L	0.360702	0.214372	0.221753	0.265609
MAPK3	0.386129	0.500377	0.5343	0.473602
MAPK6	0.778531	0.493645	0.763007	0.678394
MAPK7	0.312995	0.388858	0.331221	0.344358
MAPK8IP3	0.244253	0.216672	0.282838	0.247921
MAPKAPK3	0.383599	0.462884	0.178795	0.341759
MAPKBP1	0.465569	0.729403	0.526467	0.573813
MARK2	0.22947	0.380866	0.441501	0.350612
MARK3	0.833597	0.440923	0.561166	0.611895
MARK4	0.679301	0.328417	0.394337	0.467352
MAST4	0.258256	0.852711	0.726917	0.612628
MBD1	0.485812	0.785323	0.652318	0.641151
MBOAT2	0.762758	0.712783	1.23445	0.903331
MBP	0.182682	0.673554	0.200948	0.352395
MCL1	0.357509	0.364878	0.260662	0.327683
MCTP1	0.896224	0.885442	0.312778	0.698148
MCTP2	0.199544	0.262159	0.237415	0.233039
MCU	0.309022	0.17559	0.321949	0.268854
MDFI	1.30375	0.972432	0.683018	0.9864
MED11	0.181291	0.23757	0.237087	0.218649
MED14	0.128887	0.348686	0.137088	0.204887
MED18	0.334739	0.386408	0.368337	0.363161
MED6	0.395723	0.159344	0.383474	0.312847
MED7	0.139558	0.16812	0.279108	0.195595
MED8	0.550477	0.525296	0.438203	0.504658
MEFV	1.48885	1.63566	0.691087	1.27187
MESDC2	0.341114	0.218294	0.131195	0.230201
METAP2	0.34172	0.132717	0.338404	0.270947
METRNL	0.778755	0.967209	0.954743	0.900236
MFAP1	0.113376	0.182398	0.216125	0.170633
MFN2	0.321376	0.469348	0.306194	0.365639
MFSD10	0.741924	0.57056	0.486141	0.599542
MFSD2A	0.798812	0.285344	0.535004	0.53972
MFSD2B	0.441156	0.570914	0.532663	0.514911
MFSD5	0.228239	0.257337	0.408258	0.297945
MIB2	0.394848	0.272862	0.411466	0.359726
MICALCL	1.98494	1.50732	0.740639	1.41097
MICALL1	0.740188	0.567201	0.555993	0.621127
MINK1	0.547561	0.776427	0.700144	0.674711
MIOS	0.321242	0.378761	0.390278	0.363427
MIR193A	0.769733	0.461681	0.754172	0.661862
MIR197	0.529959	0.625066	0.534016	0.563014
MIR205HG	0.488875	0.342564	0.858317	0.563252
MIR21	0.478575	0.628421	0.476414	0.527803
MIR210	0.454663	0.447211	0.845438	0.582437
MIR210HG	0.409382	0.280257	0.896147	0.528595
MIR22HG	0.567922	0.404104	0.201761	0.391262
MIR31	2.68753	1.37894	0.767927	1.61147
MIR31HG	1.82924	1.50003	0.404459	1.24458
MIR320A	0.958872	0.722035	0.478735	0.719881
MIR4256	0.654046	0.715257	0.68477	0.684691
MIR4257	0.645757	0.952786	0.707071	0.768538
MIR4508	0.572877	0.778616	0.729918	0.693804
MIR4663	1.13914	1.36232	1.2884	1.26329
MIR4664	0.472707	0.440974	0.35782	0.423834
MIR4686	3.32532	1.9446	0.965557	2.07849
MIRLET7BHG	0.555391	0.613055	0.706435	0.624961
MLK7-AS1	1.59638	0.572437	0.677696	0.948838
MLKL	0.52461	0.839513	0.206421	0.523515
MLLT4	0.193348	0.623507	0.522587	0.446481
MMADHC	0.402602	0.121381	0.289134	0.271039
MMP17	1.50962	0.458788	0.24297	0.737125
MMS19	0.471328	0.182715	0.166959	0.273667
MNT	0.295527	0.183173	0.283501	0.254067
MOB2	0.35954	0.378672	0.502273	0.413495
MOB3A	0.384005	0.505205	0.321263	0.403491
MOCS3	0.288139	0.190602	0.258663	0.245801
MON1A	0.150393	0.174989	0.159339	0.161574
MORC3	0.164715	0.537535	0.349978	0.350743
MORF4L2	0.400184	0.111107	0.126561	0.212617
MOSPD1	0.372579	0.280728	0.338625	0.330644
MPHOSPH6	0.616407	0.250508	0.630518	0.499144
MPL	0.539241	0.697889	0.708008	0.648379
MPP5	0.403113	0.50568	0.432611	0.447135
MPZL2	0.573845	1.16479	1.25642	0.998354
MPZL3	0.719221	0.860466	0.847439	0.809042
MREG	0.228467	0.396417	0.924997	0.516627
MRFAP1	0.206496	0.173547	0.185358	0.188467
MRPS10	0.419098	0.238057	0.423345	0.360167
MRPS18C	0.15628	0.188861	0.423058	0.256066
MRVI1-AS1	0.493975	0.77563	1.22285	0.830817
MSMO1	0.709065	0.544089	0.971914	0.741689
MST1R	0.349149	0.941566	0.475694	0.588803
MT4	2.64591	2.69622	1.46601	2.26938
MTAP	0.560764	0.533409	0.529002	0.541059
MTF1	0.370716	0.758066	0.559523	0.562769
MTHFR	0.183927	0.725645	0.465499	0.458357
MTM1	0.338778	0.37492	0.291857	0.335185
MTMR11	0.652929	0.510516	0.207918	0.457121
MTO1	0.166757	0.152402	0.316165	0.211775
MTSS1	0.744511	0.292209	0.463398	0.50004
MUL1	0.625306	0.585883	0.235271	0.482154
MVP	0.472725	0.645897	0.180763	0.433128
MX1	0.544165	1.25783	0.517121	0.773038
MX2	0.595653	1.2512	0.529893	0.792247
MXD1	0.65728	1.09741	1.28877	1.01449
MYBPHL	1.72421	1.38105	1.13704	1.4141
MYCBP2	0.226318	0.450416	0.312081	0.329605
MYD88	0.367735	0.850267	0.457903	0.558635
MYL12A	0.443678	0.200515	0.197126	0.28044
MYLK4	0.291693	0.875856	0.658289	0.608613
MYO16	1.02933	1.0965	0.666875	0.930901
MYO18A	0.590202	0.967459	0.341513	0.633058
MYO1B	1.3528	0.645056	0.428291	0.808716
MYO1C	0.608705	0.409378	0.142529	0.386871
MYO1D	0.423897	0.290726	0.171237	0.295287
MYO1E	0.470851	0.681193	0.377099	0.509714
MYO1G	0.606302	0.757516	0.324853	0.56289
MYO1H	0.529336	0.680993	1.3383	0.849542
MYO3B	0.939262	1.39954	0.607576	0.982126
MYO5A	1.19592	0.575056	0.433856	0.734946
MYOF	0.590024	0.411551	0.190933	0.397503
N4BP1	0.736022	0.622115	0.453824	0.603987
NAA30	0.472346	0.120588	0.278541	0.290492
NADK	0.135836	0.201192	0.143708	0.160245
NAGS	0.924141	0.634035	0.447135	0.668437
NAPA	0.344595	0.70674	0.422733	0.491356
NAPG	0.284452	0.146645	0.376496	0.269198
NAPRT1	0.571921	0.537009	0.770846	0.626592
NAV2	0.354879	0.578153	0.300089	0.41104
NAV3	1.81563	1.1126	0.342165	1.09013
NBPF10	0.285419	0.721835	0.256656	0.421303
NCBP1	0.173465	0.117895	0.16642	0.152593
NCCRP1	0.524837	2.13433	1.8196	1.49292
NCDN	0.588633	0.431786	0.218854	0.413091
NCKAP5	0.804742	0.741219	0.422132	0.656031
NCLN	0.626741	0.14833	0.287665	0.354245
NCOA3	0.401366	0.270796	0.190834	0.287666
NCS1	0.536844	0.253152	0.167902	0.319299
NDE1	0.289021	0.178525	0.275353	0.247633
NDEL1	1.11886	0.96778	0.863511	0.983385
NDFIP2	1.09496	0.746233	0.761565	0.867587
NDOR1	0.276743	0.487373	0.618097	0.460738
NDRG1	1.16176	0.42853	0.73177	0.774019
NDST1	0.63652	0.813046	0.264213	0.57126
NDUFA12	0.212894	0.155637	0.355915	0.241482
NDUFAF1	0.20382	0.237699	0.271685	0.237735
NDUFC1	0.224485	0.187651	0.454196	0.288777
NEDD8-MDP1	0.68072	0.569542	0.630367	0.626877
NEK7	0.697662	0.444213	0.457344	0.533073
NELL2	1.77976	0.69911	0.68548	1.05478
NEMF	0.184214	0.147837	0.27353	0.20186
NET1	0.178845	0.226164	0.394143	0.266384
NEU2	3.06107	2.32881	1.92578	2.43855
NFASC	0.704798	0.359398	0.332791	0.465662
NFAT5	0.421968	0.207932	0.13885	0.25625
NFE2	1.59271	1.13523	0.81101	1.17965
NGF	2.35883	0.678938	0.550382	1.19605
NIPA2	0.205711	0.111087	0.220996	0.179265
NIPAL1	0.858616	0.826803	0.880466	0.855295
NIPAL4	1.93468	1.49659	1.22386	1.55171
NIT1	0.353919	0.265034	0.455037	0.357997
NKPD1	0.831743	0.576801	1.14806	0.852203
NLRC5	0.388608	0.941225	0.193807	0.50788
NLRP1	0.288454	0.503889	0.191633	0.327992
NLRP10	2.54842	1.91264	0.749985	1.73702
NLRX1	0.605701	0.706605	0.986695	0.766334
NMI	0.378513	0.76597	0.331507	0.491997
NMT1	0.206281	0.152618	0.122043	0.160314
NOC2L	0.509711	0.220448	0.330159	0.353439
NOD2	1.17484	1.2829	0.895342	1.1177
NOL6	0.599669	0.547314	0.29196	0.479648
NOL9	0.155942	0.181192	0.110823	0.149319
NOLC1	0.328227	0.141566	0.256301	0.242031
NOP14	0.337396	0.329335	0.290423	0.319051
NOP14-AS1	0.948995	0.725355	0.713402	0.795917
NOSIP	0.489202	0.229486	0.512191	0.410293
NPEPPS	0.516182	0.625717	0.810162	0.650687
NPLOC4	0.28483	0.230979	0.304254	0.273355
NRAS	0.474587	0.324745	0.31287	0.370734
NRBF2	0.93058	0.770959	0.684049	0.795196
NRBP1	0.199951	0.168363	0.0983704	0.155561
NRBP2	0.650745	0.406815	0.476258	0.511273
NRD1	0.213993	0.183323	0.150201	0.182505
NRIP1	0.809245	0.460422	0.275513	0.51506
NSA2	0.218167	0.209242	0.234986	0.220799
NSDHL	0.233229	0.162279	0.532159	0.309222
NSFL1C	0.465105	0.314231	0.479754	0.419697
NT5C3	0.706966	0.7018	0.582029	0.663598
NUAK2	0.192016	0.616663	0.930127	0.579602
NUDT22	0.418539	0.187072	0.380324	0.328645
NUMB	0.413039	0.39229	0.190379	0.331903
NXF1	0.309665	0.355728	0.360832	0.342075
NXN	0.54487	0.418045	0.160995	0.374637
OAS1	0.599377	1.26354	0.578026	0.813649
OAS2	0.728784	1.26735	0.31784	0.771326
OAS3	0.80616	1.26065	0.307407	0.791405
OASL	0.984332	0.99515	0.74369	0.907724
OBFC1	0.198442	0.337614	0.201451	0.245836
OCIAD1	0.307226	0.143389	0.212384	0.221
OCIAD2	0.762525	0.257899	0.457451	0.492625
ODF2L	0.51368	0.779002	0.413631	0.568771
OGDH	0.484855	0.533173	0.318874	0.445634
OGFOD1	0.487684	0.113553	0.115543	0.238927
OLAH	0.683372	0.539258	1.12022	0.780951
OPA3	0.113411	0.186395	0.139874	0.14656
OPTN	0.612581	0.758638	0.351006	0.574075
OR10A6	2.14532	1.55337	0.895071	1.53125
OR10H1	0.683654	0.8045	1.03072	0.839625
OR10J5	1.18227	1.33942	0.844701	1.12213
OR10T2	1.54226	1.46923	1.02587	1.34578
OR2L1P	1.02132	1.37819	0.754094	1.0512
OR2T33	1.12719	1.27717	1.09227	1.16555
OR2W3	1.61422	1.74305	0.843161	1.40014
OR4D6	2.01772	1.87901	1.38732	1.76135
OR5K4	1.33433	1.38563	1.65509	1.45835
OR7E2P	0.862525	0.996462	0.714831	0.85794
ORMDL2	0.586214	0.377899	0.597109	0.520407
OSBPL2	0.29319	0.384764	0.577503	0.418486
OSBPL3	0.407321	0.383978	0.227965	0.339755
OSR2	0.341091	0.310459	0.266389	0.30598
OTUB1	0.553907	0.304859	0.450004	0.436256
OTUB2	1.26836	1.1685	0.969754	1.13554
OTUD1	0.656841	0.657715	0.516393	0.610317
OVCA2	0.321904	0.318305	0.348235	0.329481
OVOL1	0.654212	0.891976	1.72929	1.09183
OXSR1	0.382708	0.479538	0.504487	0.455578
P2RY2	0.257087	0.61539	0.705693	0.526057
P4HB	0.357256	0.203148	0.151132	0.237179
PA2G4	0.334993	0.182981	0.473453	0.330475
PA2G4P4	0.414245	0.226074	0.488237	0.376185
PACSIN3	0.302726	0.221587	0.419452	0.314588
PAFAH1B1	0.335008	0.354	0.237347	0.308785
PAGE3	1.27308	1.26581	0.812649	1.11718
PALMD	0.678175	0.99333	0.506452	0.725986
PANX1	1.2847	0.93691	0.348773	0.856795
PAPD5	0.597961	0.284284	0.248396	0.37688
PAPL	1.89066	1.56766	1.55094	1.66976
PAQR5	2.27182	1.34471	1.19763	1.60472
PAQR7	0.279791	0.358923	0.341314	0.326676
PARG	0.137912	0.153527	0.206216	0.165885
PARP12	0.675632	0.894619	0.379252	0.649834
PARP6	0.166317	0.207397	0.15016	0.174625
PARP9	0.193545	0.93742	0.318835	0.483267
PATL1	0.188697	0.276413	0.125724	0.196944
PCBP1	0.277863	0.16746	0.291275	0.245532
PCDH7	1.26373	1.39625	0.440433	1.03347
PCDHGA10	0.938413	0.965341	0.419418	0.774391
PCDHGC5	3.23853	1.98999	0.968613	2.06571
PCGF3	0.160038	0.38551	0.310826	0.285458
PCNXL3	0.143809	0.170348	0.15304	0.155732
PCSK6	0.445051	0.568184	0.530024	0.51442
PDCD11	0.335748	0.158466	0.206861	0.233692
PDCD6IP	0.497338	0.705733	0.459065	0.554045
PDK2	0.155654	0.49881	0.173482	0.275982
PDLIM1	0.389792	0.417446	0.403469	0.403569
PDLIM2	0.303341	0.411504	0.431893	0.382246
PDLIM5	0.33336	0.359105	0.265858	0.319441
PDP1	0.296541	0.194582	0.161796	0.21764
PDZD11	0.271029	0.291699	0.244138	0.268955
PDZK1IP1	0.756846	1.69456	1.28719	1.2462
PEF1	0.134816	0.213682	0.230663	0.193054
PERP	0.871944	0.874877	1.2383	0.995042
PET112	0.536958	0.525512	0.36734	0.476603
PEX13	0.319609	0.15598	0.337854	0.271148
PEX14	0.255512	0.364306	0.260703	0.293507
PEX3	0.404885	0.470881	0.459276	0.445014
PFDN1	0.229233	0.3248	0.204893	0.252975
PFKFB2	0.64273	0.465499	0.719303	0.609177
PFN1	0.620942	0.346285	0.160203	0.37581
PGAM1	0.746625	0.423116	0.589554	0.586432
PGAM4	0.776184	0.486586	0.606453	0.623074
PGBD3	0.823557	0.685057	0.42607	0.644894
PGF	1.50782	0.529328	0.897975	0.978373
PGGT1B	0.216934	0.172823	0.267839	0.219199
PGLYRP4	1.48949	1.88406	1.77051	1.71468
PGM2	0.393527	0.763694	0.878809	0.678677
PGRMC2	0.164582	0.141181	0.202972	0.169578
PHAX	0.236447	0.410401	0.261415	0.302754
PHF11	0.373158	0.637726	0.332494	0.447793
PHF23	0.439212	0.188179	0.252151	0.293181
PHLDA1	0.691795	0.308948	0.376288	0.45901
PHLDA2	0.666767	0.642825	0.869372	0.726321
PHLDA3	0.273011	0.3141	0.234288	0.2738
PHLDB3	0.306204	0.439035	0.947557	0.564265
PHRF1	0.362691	0.421144	0.389022	0.390953
PI3	1.52606	1.36625	2.34156	1.74462
PI4K2A	0.699028	0.655802	0.390106	0.581645
PI4K2B	0.115124	0.537796	0.324612	0.325844
PICALM	0.614037	0.608949	0.186473	0.46982
PIEZO1	0.860128	0.629622	0.241426	0.577059
PIGG	0.520056	0.479701	0.321949	0.440569
PIGV	0.219341	0.161262	0.1667	0.182434
PIK3CD	0.858205	0.96096	0.210606	0.67659
PIM1	0.833538	0.861526	0.819835	0.8383
PINK1	0.674665	0.756279	0.326205	0.585716
PIP4K2C	0.364916	0.251684	0.372599	0.329733
PIP5KL1	1.10611	0.62069	0.911905	0.879567
PIRT	0.573446	0.980076	0.59325	0.715591
PITHD1	0.183367	0.349981	0.484821	0.33939
PITPNA	0.188584	0.232398	0.285506	0.235496
PITPNB	0.409576	0.183027	0.235547	0.27605
PITPNM1	0.321799	0.290084	0.351783	0.321222
PKMYT1	0.219342	0.215565	0.326885	0.25393
PKNOX1	0.13123	0.155653	0.084501	0.123795
PKP1	0.834012	0.580616	1.16612	0.860249
PKP3	1.04164	1.10734	1.12135	1.09011
PLA2G2F	1.99149	3.07217	1.58506	2.21624
PLA2G3	0.470203	0.867774	1.55998	0.965984
PLA2G4B	0.725187	1.07641	1.32961	1.04373
PLA2G4D	2.38602	3.16126	2.4778	2.67502
PLA2G4E	1.96044	2.59397	2.04508	2.19983
PLA2G4F	0.981246	0.869712	1.4274	1.09279
PLAA	0.262922	0.426282	0.193508	0.294237
PLCB3	0.921411	0.786707	0.627136	0.778418
PLCD1	0.688142	0.593677	1.07564	0.785818
PLCD3	0.861569	0.619046	0.46168	0.647432
PLCD4	0.752944	0.662573	0.387227	0.600915
PLCH2	0.233239	0.762716	0.522299	0.506084
PLCXD1	0.611949	1.22748	1.18025	1.00656
PLD2	0.933368	1.2278	1.05638	1.07252
PLEC	1.00567	0.421767	0.184364	0.537266
PLEK2	1.42385	0.838998	0.471217	0.911355
PLEKHF2	0.335416	0.39267	0.524804	0.41763
PLEKHG3	0.529765	0.413901	0.42706	0.456909
PLEKHG5	0.939171	0.977067	0.87919	0.93181
PLEKHM1	0.26962	0.531513	0.614364	0.471832
PLEKHM2	0.540311	0.525728	0.25795	0.44133
PLEKHN1	0.552397	0.970315	1.03935	0.85402
PLIN3	0.814598	1.01276	0.585606	0.804323
PLK2	1.42499	1.48632	0.783804	1.2317
PLK3	0.827226	0.816766	0.390547	0.67818
PLP2	0.216165	0.299457	0.349939	0.288521
PLRG1	0.143985	0.17503	0.29718	0.205398
PLS3	0.740442	0.305275	0.303985	0.4499
PLSCR3	0.827288	0.628961	0.362711	0.60632
PML	0.601688	0.997936	0.219316	0.606313
PMM2	0.522893	0.23767	0.260109	0.340224
PMPCA	0.407114	0.170453	0.370037	0.315868
PNLIPRP3	2.48499	2.55965	1.25276	2.09913
PNP	0.986716	0.756639	0.706604	0.816653
PNPLA1	1.91747	1.41868	1.81732	1.71782
PNRC1	0.235248	0.477569	0.205092	0.30597
POLD4	0.52319	0.252894	0.466602	0.414229
POLR1E	0.340271	0.237132	0.190621	0.256008
POLR2A	0.294127	0.367877	0.312156	0.32472
POLR2L	0.80804	0.487528	0.595561	0.630376
POLR3A	0.390673	0.303937	0.207246	0.300619
POLR3B	0.147072	0.297084	0.315466	0.253208
POLR3G	0.869177	0.596264	0.746948	0.737463
POTEE	0.624951	0.494077	0.152032	0.423686
POU3F1	1.64267	1.82499	1.03739	1.50168
PP2D1	0.320336	0.609648	0.396765	0.44225
PPARD	1.02559	0.904459	0.923659	0.951237
PPBP	1.68159	1.56706	0.706735	1.31846
PPCS	0.124102	0.234355	0.236106	0.198188
PPDPF	0.211475	0.224786	0.293693	0.243318
PPFIA3	0.21893	0.335019	0.733806	0.429251
PPIAL4E	0.661065	0.465875	0.521306	0.549415
PPIAL4G	0.553297	0.274052	0.46812	0.431823
PPIF	1.22408	0.774459	1.14824	1.04893
PPP1CA	0.445299	0.221829	0.394072	0.353733
PPP1R11	0.287045	0.305719	0.273785	0.28885
PPP1R13L	0.741856	0.832446	0.597841	0.724048
PPP1R14B	0.754068	0.246035	0.36307	0.454391
PPP1R14C	1.09521	0.513612	0.570928	0.726583
PPP1R21	0.397434	0.203495	0.373195	0.324708
PPP1R9B	0.4821	0.68465	0.15262	0.43979
PPP2CA	0.380768	0.422441	0.419709	0.407639
PPP2R1A	0.344588	0.228928	0.249411	0.274309
PPP2R1B	0.467673	0.187519	0.357303	0.337498
PPP2R2C	1.50096	1.09093	1.22209	1.27133
PPP2R2D	0.290913	0.191104	0.292575	0.258198
PPP2R3A	0.608909	0.510527	0.424881	0.514772
PPP2R4	0.208906	0.143796	0.113947	0.155549
PPP2R5B	0.557782	0.609626	0.338151	0.501853
PPP2R5E	0.479513	0.214426	0.222231	0.30539
PPP4C	0.391577	0.160905	0.399394	0.317292
PPP4R1	0.631513	0.683924	0.692128	0.669188
PPP6C	0.0926492	0.11923	0.225909	0.145929
PPP6R1	0.117646	0.212463	0.135949	0.155353
PPP6R3	0.311987	0.15402	0.229591	0.231866
PPT2	0.642331	0.398742	0.414961	0.485345
PPYR1	1.45529	1.63291	0.399088	1.16243
PQLC1	0.32957	0.552502	0.358394	0.413489
PQLC2	0.267129	0.166403	0.197968	0.2105
PRDM1	0.462246	1.09764	0.505388	0.688426
PRDM4	0.56193	0.466644	0.303201	0.443925
PRDX5	0.458106	0.218199	0.429398	0.368568
PRELID1	0.538648	0.50804	0.500566	0.515752
PREP	0.484148	0.194168	0.239296	0.30587
PRKAG1	0.135728	0.132376	0.142366	0.136823
PRKD2	0.130558	0.239693	0.17763	0.182627
PRNP	1.36738	0.760674	0.536905	0.88832
PROM2	0.447721	0.478003	0.662849	0.529524
PRR9	2.02807	1.81264	2.3285	2.05641
PRRG1	0.910814	0.785739	0.223131	0.639894
PRRG4	0.203572	0.520766	0.985906	0.570081
PRSS53	1.58295	1.12598	0.822955	1.1773
PRSS8	0.413818	0.694796	1.15262	0.753744
PSEN1	0.272407	0.134005	0.198807	0.201739
PSG1	1.44669	1.94595	0.762879	1.38517
PSG6	2.49999	2.05387	0.620543	1.7248
PSG7	1.5919	1.40309	0.892772	1.29592
PSG9	1.93766	2.07108	0.928873	1.64587
PSKH1	0.247259	0.200366	0.120739	0.189455
PSMA5	0.294493	0.224813	0.31952	0.279609
PSMB2	0.384009	0.370323	0.339692	0.364675
PSMB7	0.479635	0.361792	0.405073	0.4155
PSMC3	0.251221	0.179668	0.200708	0.210532
PSMD1	0.356366	0.20155	0.251136	0.269684
PSMD12	0.340954	0.124243	0.367572	0.27759
PSMD5	0.293972	0.253784	0.234324	0.260693
PSMD6	0.308071	0.305063	0.335311	0.316148
PSMD9	0.314593	0.143294	0.291584	0.249824
PSME2	0.227459	0.435215	0.270383	0.311019
PSME3	0.287158	0.0931859	0.333928	0.238091
PSMG1	0.321229	0.15438	0.420277	0.298629
PSORS1C1	2.08259	0.611059	0.857797	1.18382
PSORS1C2	0.964429	0.89968	1.70426	1.18946
PTBP1	0.162547	0.0892112	0.214395	0.155384
PTBP3	0.268131	0.353142	0.42022	0.347164
PTDSS2	0.608162	0.275832	0.326315	0.403436
PTENP1	0.609534	0.559246	0.148121	0.438967
PTGFRN	0.976143	0.572478	0.205629	0.58475
PTGS1	1.60501	1.006	0.719223	1.11008
PTK6	0.775062	1.0227	1.10269	0.966818
PTP4A1	0.842593	0.200465	0.355518	0.466192
PTPN1	0.346772	0.319453	0.207552	0.291259
PTPN12	0.683484	0.300546	0.285977	0.423336
PTPN23	0.102189	0.259347	0.102896	0.154811
PUM1	0.194746	0.266681	0.166302	0.209243
PURB	0.378275	0.162792	0.25629	0.265786
PUS10	0.32483	0.303132	0.190431	0.272798
PUSL1	0.508184	0.210222	0.553475	0.42396
PVRL1	0.516813	0.388972	0.752237	0.552674
PWP1	0.48987	0.0931305	0.251092	0.278031
PXN	1.01052	0.48878	0.167714	0.555671
PYCARD	0.661082	0.497739	0.764264	0.641028
PYGL	1.37526	0.662128	0.77012	0.935835
QSOX1	0.536383	0.461513	0.267097	0.421664
R3HDM4	0.267669	0.201748	0.294703	0.254707
RAB10	0.463569	0.500181	0.799242	0.587664
RAB11A	0.331017	0.609746	0.747219	0.562661
RAB11FIP5	0.899194	0.518547	0.198907	0.538883
RAB14	0.101684	0.231855	0.302196	0.211911
RAB18	0.485318	0.171941	0.502505	0.386588
RAB1A	0.418646	0.221708	0.324486	0.321613
RAB1B	0.454459	0.468803	0.381303	0.434855
RAB22A	0.593541	0.49412	0.511736	0.533132
RAB24	0.238216	0.581258	0.647614	0.489029
RAB25	0.246646	0.614034	1.43267	0.764449
RAB2A	0.455158	0.294507	0.200805	0.316824
RAB35	0.161497	0.297947	0.191496	0.21698
RAB38	1.30153	0.859882	0.986599	1.04934
RAB3D	0.587407	0.57444	0.920011	0.693953
RAB3GAP1	0.305899	0.214506	0.225508	0.248637
RAB5A	0.20189	0.465967	0.399226	0.355694
RAB5B	0.135837	0.40932	0.387323	0.310826
RAB7A	0.289033	0.293029	0.376045	0.319369
RAB8A	0.156372	0.143226	0.177366	0.158988
RAB9A	0.124075	0.401307	0.530108	0.35183
RABGEF1	0.687227	0.554909	0.637407	0.626514
RABGGTA	0.379055	0.566095	0.876135	0.607095
RAC1	0.166506	0.301176	0.444287	0.30399
RAD23B	0.280136	0.231135	0.27533	0.2622
RAD50	0.309107	0.279587	0.164291	0.250995
RAET1E	0.770431	1.90861	1.74316	1.47407
RAET1G	0.891445	0.993445	0.937245	0.940711
RALA	0.320011	0.287261	0.257524	0.288265
RALBP1	0.45789	0.555921	0.589353	0.534388
RANBP10	0.319569	0.437915	0.414403	0.390629
RANBP6	0.43305	0.669243	0.307593	0.469962
RAP1GDS1	0.494856	0.35174	0.306527	0.384374
RAP2B	0.57913	0.349479	0.612968	0.513859
RAP2C	0.370843	0.360055	0.213049	0.314649
RAPGEF3	0.835628	0.957368	0.706137	0.833044
RARS	0.579904	0.469696	0.382254	0.477284
RASA1	0.417044	0.530073	0.222255	0.389791
RB1	0.363687	0.375663	0.316708	0.352019
RBBP6	0.114715	0.160926	0.292282	0.189308
RBCK1	0.326248	0.261593	0.149908	0.245916
RBM41	0.267357	0.310087	0.260538	0.279327
RBM45	0.28677	0.115728	0.143689	0.182062
RCAN3	0.248367	0.39978	0.34522	0.331122
RCE1	0.502492	0.157705	0.312069	0.324089
RCOR1	0.58892	0.363763	0.664847	0.539177
RDH11	0.667975	0.138418	0.334074	0.380156
RDH12	1.37372	1.31611	1.47329	1.3877
RDH13	0.363542	0.257478	0.751822	0.457614
REEP3	0.690391	0.563024	0.259397	0.504271
REEP5	0.294063	0.21491	0.127844	0.212272
REG3A	1.25055	1.11888	0.990727	1.12005
RELA	0.245477	0.293728	0.234003	0.257736
RELT	0.493818	0.293447	0.308501	0.365255
RER1	0.319074	0.331098	0.283383	0.311185
REREP3	1.47314	0.60427	1.04071	1.03937
REXO2	0.73793	0.558337	0.432513	0.57626
RGL2	0.151486	0.150799	0.261465	0.187917
RGS12	0.299237	0.748414	0.649861	0.565837
RGS20	1.89569	0.919257	0.947908	1.25429
RHBDF1	0.417576	0.583427	0.312123	0.437709
RHBDF2	0.427077	0.430643	0.263381	0.3737
RHOB	1.11613	0.607597	0.250901	0.65821
RHOD	1.56194	1.12048	1.14064	1.27435
RHOG	0.471464	0.710322	0.298006	0.493264
RIC8A	0.629285	0.516594	0.293242	0.479707
RIMS3	1.43728	1.44608	0.949193	1.27752
RIN1	1.29528	0.94181	0.846363	1.02782
RIOK2	0.327696	0.304717	0.207926	0.280113
RIOK3	0.392577	0.178008	0.552151	0.374246
RNASE7	1.59911	1.79629	1.44884	1.61475
RNASEK	0.258141	0.294992	0.17614	0.243091
RND3	0.405604	0.599853	0.549143	0.5182
RNF10	0.22333	0.283128	0.256002	0.254153
RNF11	0.636332	0.785945	0.635259	0.685845
RNF111	0.177002	0.169929	0.126814	0.157915
RNF126	0.352269	0.187506	0.412281	0.317352
RNF126P1	0.363317	0.234407	0.353376	0.317034
RNF141	0.223372	0.660521	0.857579	0.580491
RNF144B	0.450076	0.953593	0.608447	0.670705
RNF149	0.766916	0.369248	0.552108	0.562757
RNF167	0.180251	0.154049	0.267664	0.200655
RNF185	0.216779	0.289553	0.268713	0.258348
RNF222	1.53944	2.63124	2.21747	2.12939
RNF223	0.800041	1.50329	1.70706	1.3368
RNF39	1.01162	1.58181	1.72155	1.43833
RNF40	0.286229	0.193864	0.164721	0.214938
RNF6	0.331472	0.141214	0.334259	0.268982
RNH1	0.583462	0.61215	0.509058	0.568223
RPAP2	0.26868	0.181387	0.258497	0.236188
RPE65	1.92426	0.897233	1.83299	1.55149
RPF1	0.195102	0.160624	0.302568	0.219431
RPL29P2	0.406922	0.313726	0.38903	0.369893
RPS6KA1	0.351075	0.414779	0.217031	0.327628
RPS6KA4	0.936554	0.842122	0.559894	0.779523
RPS6KB1	0.11359	0.259813	0.333187	0.23553
RPS6KB2	0.83196	0.732001	0.977185	0.847049
RPSAP52	1.7185	0.522856	0.422237	0.887866
RPTN	0.766629	1.12338	2.00126	1.29709
RPTOR	0.518341	0.293584	0.280554	0.36416
RRAGC	0.610875	0.743569	0.423601	0.592682
RREB1	0.263249	0.681765	0.621698	0.522237
RRP36	0.458667	0.177498	0.329504	0.321889
RSAD2	1.09234	1.93799	0.44079	1.15704
RSG1	0.204641	0.373623	0.14299	0.240418
RSPH3	0.410679	0.216743	0.378281	0.335235
RTN4	0.879747	0.51327	0.261622	0.551546
RUFY1	0.150535	0.392882	0.171577	0.238331
RUFY2	0.233404	0.296106	0.241159	0.25689
RUNDC3A	1.6756	1.1108	1.20412	1.33017
RXRA	0.373346	0.325729	0.446189	0.381754
S100A10	0.841093	0.341123	0.536046	0.572754
S100A11	0.504418	0.476081	0.823033	0.601177
S100A12	1.50557	1.95619	2.24632	1.90269
S100A14	0.474888	0.681524	1.38305	0.846488
S100A16	0.517994	0.649848	1.06843	0.745426
S100A2	1.17655	0.578272	1.16988	0.974901
S100A3	0.778981	0.58985	0.648888	0.672573
S100A7	1.75501	1.73487	1.96458	1.81816
S100A7A	2.13477	2.65313	1.90552	2.23114
S100A7L2	1.38912	0.720076	1.54963	1.21961
S100A8	0.788922	1.63487	2.298	1.57393
S100A9	0.811214	1.68325	2.04589	1.51345
S100P	0.587405	1.20758	1.24792	1.0143
SAMD9	0.848595	1.40981	0.73695	0.99845
SAR1A	0.393594	0.244345	0.114825	0.250922
SAR1B	0.120606	0.407385	0.262065	0.263352
SARS	0.437462	0.217965	0.36385	0.339759
SATL1	1.3189	1.42087	1.03195	1.25724
SBDS	0.565924	0.354039	0.388374	0.436113
SBNO2	0.260944	0.756148	0.3604	0.459164
SBSN	1.53078	2.00282	2.00432	1.84597
SCAMP2	0.174753	0.475415	0.280332	0.310167
SCAMP4	0.280614	0.333142	0.14613	0.253296
SCAPER	0.658237	0.816169	0.754049	0.742818
SCEL	0.379713	1.73043	1.63874	1.24963
SCNN1D	1.53537	1.61598	2.12297	1.7581
SDC1	0.58995	0.242387	0.744559	0.525632
SDC4	0.350008	0.239977	0.388105	0.32603
SDCBP2	0.554149	1.00939	1.59566	1.05306
SDR16C5	0.547893	1.20057	1.10362	0.950692
SDR9C7	1.87039	2.25108	2.06161	2.06103
SEC16A	0.256371	0.33696	0.164549	0.252627
SEC24B	0.360274	0.290907	0.211961	0.287714
SEC24C	0.348686	0.447124	0.308199	0.368003
SEC63	0.337497	0.183572	0.0922338	0.204434
SELRC1	0.310599	0.236595	0.209732	0.252308
SEMA4B	0.477355	0.437526	0.557444	0.490775
SEMA5B	0.658332	0.438025	0.732367	0.609575
SENP8	0.14974	0.288965	0.307488	0.248731
2017-09-08	0.372744	0.664121	0.224251	0.420372
SERBP1	0.351717	0.401425	0.456036	0.403059
SERINC2	1.09972	0.811636	0.416253	0.775869
SERINC3	0.600153	0.316827	0.127387	0.348122
SERPINA12	2.53118	1.18573	0.77965	1.49886
SERPINB1	0.541088	0.97787	1.465	0.994653
SERPINB2	0.694894	1.4034	2.01328	1.37053
SERPINB3	0.485524	1.31295	1.48811	1.09553
SERPINB4	0.495642	1.87282	1.45356	1.27401
SERPINB5	1.11006	0.935346	1.13364	1.05968
SERPINB6	0.251375	0.313248	0.238292	0.267638
SERPINB7	1.61089	1.93842	1.23069	1.59333
SERPINB8	0.55183	1.15093	0.905836	0.869534
SERTAD1	0.47656	0.40569	0.378951	0.4204
SESN2	0.566963	0.540506	0.425386	0.510952
SFN	1.48092	1.0509	1.49591	1.34258
SFTA1P	3.14324	0.795192	0.757133	1.56519
SFTPA1	0.692948	1.6738	0.596571	0.987774
SFTPA2	0.881094	1.22548	1.02018	1.04225
SFTPC	0.888666	1.55055	1.3434	1.26087
SGK223	0.782278	0.486956	0.553709	0.607648
SGMS1	0.303629	0.389888	0.290439	0.327985
SGMS2	0.753707	0.611917	0.355894	0.573839
SGPP1	1.14254	0.571972	0.182803	0.632439
SGSH	0.293361	0.18236	0.199858	0.225193
SH2D2A	0.864693	0.768123	0.368262	0.667026
SH2D3A	0.726001	0.453572	0.587241	0.588938
SH2D5	2.33493	1.42473	1.31126	1.6903
SH3BGRL3	0.792929	0.959735	0.672699	0.808454
SH3BP2	0.172906	0.592267	0.370984	0.378719
SH3D19	0.291049	0.232912	0.213974	0.245978
SH3D21	1.23861	1.08603	1.24097	1.18854
SH3GL1	0.374458	0.362699	0.431364	0.389507
SH3GL1P1	0.305733	0.359248	0.331643	0.332208
SH3GL1P2	0.401086	0.420842	0.384667	0.402198
SH3RF2	0.382553	0.825092	0.698198	0.635281
SH3TC1	0.309085	0.96188	0.313031	0.527999
SH3TC2	1.19076	0.748193	0.404271	0.781074
SHARPIN	0.44495	0.213538	0.240135	0.299541
SHB	0.495787	0.640857	0.56859	0.568411
SHC1	0.934598	0.388845	0.274608	0.532684
SHC3	0.406686	0.387644	0.280371	0.358234
SHOC2	0.149835	0.250294	0.127532	0.175887
SHPK	0.459314	0.259668	0.366722	0.361901
SIAE	0.358806	0.341811	0.202247	0.300955
SIGMAR1	0.471757	0.346145	0.177719	0.331874
SIK1	0.365445	0.67477	0.238035	0.426083
SIK3	0.476039	0.51038	0.150499	0.378973
SIN3B	0.256616	0.177801	0.111534	0.181984
SIRT3	0.264362	0.149808	0.14944	0.18787
SIRT7	0.195777	0.176125	0.694442	0.355448
SKIV2L	0.373714	0.131866	0.160894	0.222158
SLAIN2	0.299796	0.387208	0.400559	0.362521
SLC10A3	0.304342	0.214832	0.257996	0.259057
SLC10A6	0.950893	0.834914	1.23309	1.0063
SLC16A1	1.0671	0.41938	0.563597	0.683358
SLC19A2	0.530918	0.247196	0.660762	0.479625
SLC22A1	1.62203	1.38717	0.704486	1.2379
SLC22A13	0.465628	0.343432	0.650857	0.486639
SLC22A14	1.15635	0.521197	0.681808	0.786453
SLC22A15	0.805906	0.526812	0.211778	0.514832
SLC22A23	0.814137	0.805004	0.994698	0.87128
SLC22A3	1.59066	1.76876	0.418845	1.25942
SLC24A6	0.153306	0.399656	0.289662	0.280875
SLC25A22	0.54941	0.556613	0.397212	0.501078
SLC25A24	0.459575	0.461235	0.183557	0.368122
SLC25A28	0.363049	0.460329	0.394265	0.405881
SLC25A30	0.774814	0.514996	0.296622	0.528811
SLC25A39	0.596978	0.149254	0.442416	0.396216
SLC25A43	0.330608	0.379423	0.212904	0.307645
SLC25A46	0.344182	0.47945	0.164674	0.329435
SLC27A4	0.715811	0.66541	0.809145	0.730122
SLC28A3	1.21784	1.98734	1.20769	1.47096
SLC2A9	1.20284	0.780089	0.551691	0.844875
SLC31A1	0.185732	0.134981	0.125916	0.148876
SLC31A2	1.06293	1.25744	0.338056	0.886141
SLC32A1	0.46289	0.577558	0.59027	0.543573
SLC35A2	0.200476	0.143123	0.117048	0.153549
SLC35A4	0.192252	0.572672	0.261598	0.342174
SLC35D1	0.50663	0.730497	0.279063	0.505396
SLC35E1	0.288169	0.175791	0.214836	0.226266
SLC35E4	0.748517	0.235422	0.377798	0.453912
SLC37A2	0.590855	0.310553	0.259319	0.386909
SLC38A1	0.352793	0.168057	0.343379	0.288077
SLC38A2	1.02647	0.615121	0.553014	0.731534
SLC38A9	0.315534	0.553388	0.327992	0.398971
SLC39A2	1.23683	1.94043	1.49331	1.55686
SLC39A6	0.596301	0.437187	0.302864	0.445451
SLC39A9	0.308247	0.138749	0.146215	0.197737
SLC44A5	0.796137	0.951181	0.762047	0.836455
SLC5A1	1.26063	1.60349	1.53915	1.46776
SLC5A10	1.21095	0.844998	1.4063	1.15408
SLC6A11	2.1324	1.59521	0.836454	1.52135
SLC6A14	0.932751	2.01897	1.46458	1.4721
SLC6A2	1.9977	0.622507	0.518946	1.04638
SLC6A20	1.08941	0.761203	0.408999	0.753204
SLC6A5	0.681977	0.910243	0.934216	0.842145
SLC7A1	0.82812	0.655477	0.553388	0.678995
SLC7A5	1.17817	0.262124	0.506364	0.648888
SLC9A1	0.695053	0.677653	0.349565	0.57409
SLCO4A1	0.595642	0.436266	0.978798	0.670236
SLK	0.389294	0.743214	0.594695	0.575734
SLMAP	0.243915	0.48009	0.319538	0.347847
SLPI	0.883848	1.17943	1.96339	1.34222
SLURP1	1.2815	3.11845	2.61138	2.33711
SMAP1	0.157779	0.182573	0.360284	0.233546
SMG1	0.252642	0.260459	0.183651	0.232251
SMNDC1	0.216977	0.105481	0.299517	0.207325
SMPD3	0.570579	1.05685	0.711568	0.779667
SMPDL3A	0.339073	0.963495	0.580177	0.627582
SMTN	1.46658	0.857263	0.403509	0.909117
SMU1	0.177055	0.308011	0.214926	0.233331
SNAP29	0.300962	0.146777	0.134812	0.194184
SNAPC3	0.366742	0.223997	0.222119	0.270952
SNIP1	0.199928	0.310339	0.238023	0.24943
SNN	0.176669	0.305207	0.214987	0.232288
SNORA3	0.502247	0.238308	0.51969	0.420082
SNORA31	0.612936	0.39063	0.834038	0.612535
SNORA9	0.897554	0.466704	0.931444	0.765234
SNORD12C	1.07675	0.492953	0.865173	0.811624
SNORD45B	0.305724	0.34476	0.455892	0.368792
SNORD45C	0.669115	0.300351	0.502414	0.490627
SNORD89	0.61673	0.39869	0.537301	0.517574
SNRK	0.243952	0.521348	0.152634	0.305978
SNRNP35	0.204855	0.345826	0.382718	0.311133
SNX11	0.129335	0.146936	0.186629	0.1543
SNX12	0.341952	0.268167	0.212147	0.274089
SNX16	0.220982	0.359349	0.408332	0.329554
SNX24	0.155366	0.262732	0.430899	0.282999
SNX3	0.391288	0.312184	0.24319	0.315554
SNX33	0.616904	0.784228	0.449278	0.616803
SOCS6	0.302119	0.482916	0.357546	0.38086
SOLH	0.251665	0.247039	0.261692	0.253465
SOS2	0.312644	0.406216	0.225571	0.31481
SOWAHC	0.973906	0.701135	0.923381	0.866141
SOX15	0.997807	0.67415	0.93006	0.867339
SOX7	0.430455	0.740608	0.465389	0.545484
SP100	0.651755	0.802668	0.182891	0.545771
SP110	1.11938	1.38753	0.343098	0.950004
SP140L	0.663837	0.605017	0.329097	0.53265
SP6	0.609705	0.594882	0.269664	0.491417
SPAG1	0.505022	0.755671	0.448283	0.569659
SPAG9	0.484126	0.184199	0.23294	0.300422
SPANXN2	1.33977	1.14112	1.26161	1.2475
SPANXN5	1.81791	1.34343	1.07942	1.41359
SPATA5L1	0.217714	0.255265	0.461819	0.311599
SPIN4	0.387732	1.16758	0.671672	0.742329
SPINK6	2.76248	2.81379	1.84941	2.47523
SPINK9	1.05147	1.69289	1.89126	1.5452
SPOPL	0.47189	0.462697	0.448478	0.461022
SPPL3	0.222749	0.325532	0.561755	0.370012
SPRR1A	0.508361	1.39123	2.38561	1.4284
SPRR1B	1.44756	1.82472	2.38916	1.88715
SPRR2A	0.740708	2.15697	2.55365	1.81711
SPRR2B	1.06321	2.25491	2.51635	1.94482
SPRR2D	1.04838	1.77411	2.39508	1.73919
SPRR2E	1.26342	2.30332	2.52289	2.02988
SPRR2G	2.1211	2.47537	2.42883	2.34177
SPRR4	1.60842	1.28677	1.86237	1.58585
SPRYD3	0.467545	0.333815	0.16797	0.32311
SPTAN1	0.253272	0.428018	0.14493	0.275407
SPTLC1	0.286359	0.175783	0.261484	0.241208
SPTLC3	1.92586	2.28705	0.952179	1.7217
SPTY2D1	0.381078	0.223855	0.299102	0.301345
SQLE	0.797589	0.339486	0.645855	0.59431
SQRDL	0.582679	0.65068	0.660621	0.631327
SRA1	0.150565	0.223063	0.226357	0.199995
SREK1IP1	0.626398	0.584036	0.623315	0.611249
SRP19	0.26562	0.239459	0.312432	0.272504
SRP68	0.208996	0.101857	0.272143	0.194332
SRP72	0.394488	0.117035	0.258019	0.256514
SRPK2	0.622555	0.198241	0.275115	0.365303
SRRD	0.576413	0.214878	0.184675	0.325322
SRSF5	0.19809	0.339392	0.420354	0.319278
SSH3	0.522693	0.704357	0.667434	0.631495
SSR1	0.253813	0.139954	0.236957	0.210241
ST14	0.303665	0.509673	0.529134	0.447491
STAM	0.31377	0.268645	0.478315	0.353577
STARD10	0.694485	0.261267	0.656663	0.537472
STARD4	0.501736	0.415842	0.24816	0.388579
STARD5	0.714408	1.25725	0.795983	0.922547
STAT6	0.104437	0.382778	0.30744	0.264885
STEAP4	0.806279	1.97448	1.18981	1.32352
STIM1	0.365248	0.418736	0.44826	0.410748
STK11	0.171103	0.329003	0.330583	0.276896
STK11IP	0.209594	0.187631	0.204056	0.200427
STK19	0.489578	0.433389	0.367115	0.430027
STK24	0.342765	0.239642	0.376177	0.319528
STK25	0.325208	0.198217	0.114199	0.212541
STON2	1.21159	0.777526	0.443155	0.810756
STRN	0.262451	0.324526	0.459503	0.348827
STUB1	0.351332	0.129058	0.313414	0.264601
STX11	0.709607	1.0838	0.429231	0.74088
STX12	0.187513	0.525066	0.206777	0.306452
STX17	0.244831	0.56009	0.316892	0.373938
STX3	0.548768	0.289812	0.298405	0.378995
STX4	0.349453	0.369117	0.226723	0.315098
STX5	0.147461	0.167826	0.131595	0.148961
STX6	0.356687	0.286333	0.415448	0.352822
STX7	0.353207	0.404313	0.119224	0.292248
STXBP5	0.366922	0.589988	0.3462	0.43437
SUB1	0.487644	0.189972	0.444539	0.374052
SUCLA2	0.701347	0.329972	0.635869	0.555729
SULT1C3	1.32028	1.71974	1.75194	1.59732
SULT2B1	1.07103	1.51127	2.03446	1.53892
SV2C	0.649619	0.696065	0.327881	0.557855
SWAP70	0.215392	0.191423	0.173682	0.193499
TAB2	0.365304	0.50403	0.207557	0.358964
TADA2B	0.264885	0.527703	0.243332	0.345307
TAF12	0.239282	0.452138	0.236743	0.309388
TAF13	0.65397	0.657424	0.624026	0.64514
TAF9	0.284098	0.149246	0.219886	0.217744
TAGLN2	0.283307	0.153782	0.255332	0.230807
TAOK1	0.301027	0.2175	0.138958	0.219162
TAOK3	0.391467	0.691937	0.149952	0.411119
TAP2	0.579997	0.996466	0.203678	0.59338
TARDBP	0.154801	0.0742519	0.270684	0.166579
TARSL2	0.273263	0.313393	0.158483	0.24838
TAS2R60	0.88566	1.36159	1.03132	1.09285
TAX1BP3	0.427667	0.596295	0.264914	0.429625
TBC1D14	0.293703	0.291294	0.261869	0.282289
TBC1D2	0.459137	0.512383	0.529088	0.500203
TBC1D22B	0.111399	0.206763	0.319581	0.212581
TBC1D23	0.273655	0.248249	0.294614	0.272173
TBC1D3C	0.284931	0.505545	0.727069	0.505848
TBC1D3H	0.268176	0.337964	0.66464	0.423593
TBL3	0.35577	0.198033	0.307293	0.287032
TCEB3	0.43366	0.42025	0.346229	0.400046
TCHHL1	2.32805	1.89849	1.13201	1.78618
TDRD7	0.323627	0.582231	0.361058	0.422305
TEAD3	0.194439	0.254438	0.328954	0.259277
TELO2	0.149593	0.201678	0.196913	0.182728
TEX2	0.28868	0.147572	0.186154	0.207469
TFAP2A	0.93926	0.972219	0.786887	0.899455
TFAP2C	0.513322	0.438248	0.711692	0.554421
TFDP3	0.289112	0.282591	0.21737	0.263025
TFG	0.261493	0.238282	0.374352	0.291376
TFIP11	0.261879	0.156338	0.120152	0.179456
TGFA	1.02316	0.71116	0.836556	0.856958
TGFB1	0.738205	0.399969	0.161946	0.433373
TGM1	0.734784	1.85061	2.40203	1.66247
TGM5	0.458625	1.42327	1.36078	1.08089
TH	3.34082	2.45974	0.509646	2.1034
THBD	1.01672	0.76199	0.780116	0.852941
THEM5	1.01011	0.905726	1.64856	1.18813
THRAP3	0.0786335	0.208039	0.0963151	0.127663
THSD1	1.67194	1.11375	0.53136	1.10568
TICAM1	0.251869	0.377444	0.495693	0.375002
TINF2	0.364641	0.522346	0.481693	0.456227
TIPARP	0.546287	0.335619	0.575101	0.485669
TJP1	0.237502	0.581491	0.418772	0.412588
TJP2	0.21108	0.754736	0.697312	0.554376
TLE3	0.202514	0.352822	0.389299	0.314879
TLE4	0.246611	0.471132	0.344435	0.354059
TM4SF19	1.77345	0.667039	0.872084	1.10419
TM9SF3	0.181567	0.113678	0.130969	0.142071
TMBIM1	0.664544	0.621988	0.634407	0.640313
TMBIM6	0.185941	0.236553	0.223864	0.215453
TMC7	0.881638	0.270813	0.308916	0.487122
TMCC1	0.392342	0.311311	0.199612	0.301088
TMCC3	0.887527	1.02197	0.555579	0.821693
TMED6	0.393004	0.187112	0.281845	0.28732
TMEM102	0.380218	0.320054	0.337403	0.345892
TMEM126A	0.434869	0.25219	0.342148	0.343069
TMEM154	1.16322	1.32806	1.14219	1.21116
TMEM165	0.236341	0.188237	0.31851	0.247696
TMEM167A	0.194939	0.195759	0.105427	0.165375
TMEM184A	0.657001	0.804287	1.36347	0.941585
TMEM185A	0.39701	0.463734	0.371248	0.410664
TMEM217	0.500523	0.877476	0.315705	0.564568
TMEM222	0.24703	0.465985	0.22106	0.311359
TMEM239	1.82075	2.69311	0.502941	1.67226
TMEM33	0.491702	0.531973	0.462672	0.495449
TMEM40	0.686805	1.27185	1.67368	1.21078
TMEM45A	1.16143	0.543172	0.548037	0.750879
TMEM50A	0.39381	0.501886	0.223182	0.372959
TMEM51	0.29699	0.981589	0.265685	0.514755
TMEM54	0.759465	0.697825	1.0945	0.850597
TMEM57	0.215088	0.593571	0.321223	0.376627
TMEM63B	0.53288	0.390586	0.400433	0.441299
TMEM79	0.913904	1.28822	1.36666	1.18959
TMEM86A	1.75829	2.02237	0.840025	1.54023
TMEM87A	0.431232	0.269089	0.225033	0.308451
TMEM9B	0.170409	0.240215	0.319281	0.243302
TMOD3	0.382513	0.552895	0.52111	0.485506
TMPRSS13	1.21097	1.07971	1.3389	1.20986
TMSB10	0.792432	0.425751	0.455064	0.557749
TNFAIP1	0.632852	0.411524	0.429626	0.491334
TNFAIP8	0.237888	0.62046	0.471599	0.443316
TNFAIP8L3	0.702521	0.84096	0.351583	0.631688
[truncated: 252 more rows]
