# Supplementary material for: Molecular dissection of the oncogenic role of ETS1 in the mesenchymal subtypes of head and neck squamous cell carcinoma
Source: PLoS Genet. 2019 Jul 15;15(7):e1008250. doi: 10.1371/journal.pgen.1008250 (PMC6657958; doi:10.1371/journal.pgen.1008250)
Supplement: S3 Table — The three sheets represent the sets of ETS1 targets that were defined by their unique and proximal histone modification enrichments, as determined via FLUFF clustering analysis. Sheet 1 (cluster 1) represents genomic loci enriched for active enhancers (H3K27AcHigh:H3K4Me1High), sheet 2 (cluster 2) represents active promoters (H3K27AcHigh:H3K4Me3High), and sheet 3 (cluster 3) represent poised enhancers (H3K27Me3High:H3K4Me1High:H3K27AcLow). Columns A-C in each respective sheet represent the genomic coordinates of each ETS1 target. (XLSX) [file pgen.1008250.s013.xlsx]

## Sheet: Cluster_1
chr	start	end
chr20	45941177	45951177
chr10	4112136	4122136
chr2	113870215	113880215
chr22	47724587	47734587
chr14	93407883	93417883
chr9	127204167	127214167
chr7	31027168	31037168
chr2	237030953	237040953
chr3	128051367	128061367
chr21	39670446	39680446
chr13	76274253	76284253
chr11	107548074	107558074
chr2	145412474	145422474
chr20	33490574	33500574
chr18	13370429	13380429
chr2	46046135	46056135
chr2	47237098	47247098
chr20	25154876	25164876
chr6	106976117	106986117
chr12	12157338	12167338
chr14	61850876	61860876
chr1	20925864	20935864
chr8	142136990	142146990
chr8	126506393	126516393
chr14	22930732	22940732
chr8	129564095	129574095
chr9	89376977	89386977
chr20	13312096	13322096
chr16	12447962	12457962
chr14	103476444	103486444
chr1	31211622	31221622
chr10	82166645	82176645
chr1	92193219	92203219
chr6	158444626	158454626
chr15	92608022	92618022
chr17	38631986	38641986
chr11	20052486	20062486
chr16	54681009	54691009
chr22	37673488	37683488
chr19	47594732	47604732
chr19	46046723	46056723
chr17	80939088	80949088
chr11	131937070	131947070
chr6	170532608	170542608
chr4	48941792	48951792
chr6	108136352	108146352
chr4	40838183	40848183
chr21	38160115	38170115
chr2	46161101	46171101
chr20	61859072	61869072
chr12	66281894	66291894
chr11	20127846	20137846
chr7	2036743	2046743
chr6	160771267	160781267
chr7	73885126	73895126
chr7	75929455	75939455
chr1	109795346	109805346
chr7	6235905	6245905
chr2	38888134	38898134
chr2	240465523	240475523
chr2	109591791	109601791
chr17	27498938	27508938
chr16	50631717	50641717
chr13	40727545	40737545
chr6	3277552	3287552
chr2	9779866	9789866
chr15	74211678	74221678
chr1	211808187	211818187
chr11	111601342	111611342
chr10	97063617	97073617
chr4	169759962	169769962
chr7	41063807	41073807
chr10	122914433	122924433
chr14	50497071	50507071
chr10	79170282	79180282
chr19	9963938	9973938
chr15	70533495	70543495
chr15	67117864	67127864
chr10	127733450	127743450
chr7	44294158	44304158
chr5	60614021	60624021
chr2	102591932	102601932
chr22	20913858	20923858
chr17	69063132	69073132
chr15	62679918	62689918
chr1	236067289	236077289
chr1	22550150	22560150
chr1	16334197	16344197
chr11	345926	355926
chr17	69430020	69440020
chr4	120043400	120053400
chr4	141172672	141182672
chr9	135129711	135139711
chr1	209822543	209832543
chr1	19244581	19254581
chr11	33078173	33088173
chr8	142981361	142991361
chr8	101495005	101505005
chr6	33631906	33641906
chr9	91996938	92006938
chr5	134577836	134587836
chr17	43270294	43280294
chr16	89363205	89373205
chr16	73049462	73059462
chr12	124891158	124901158
chr9	112827156	112837156
chr8	142893968	142903968
chr12	122345123	122355123
chr1	110773582	110783582
chr6	27795437	27805437
chr6	91116427	91126427
chr3	181411156	181421156
chr3	32438230	32448230
chr22	40630339	40640339
chr21	27773365	27783365
chr19	35654347	35664347
chr17	39689315	39699315
chr17	31486156	31496156
chr3	39202772	39212772
chr16	84109141	84119141
chr1	24913144	24923144
chr12	132855074	132865074
chr11	60901526	60911526
chr11	410147	420147
chr11	116559527	116569527
chr10	93310148	93320148
chr1	3379967	3389967
chr4	169986324	169996324
chr5	137940311	137950311
chr7	23270769	23280769
chr18	72778108	72788108
chr14	95976605	95986605
chr20	10930265	10940265
chr4	123616515	123626515
chr2	25567444	25577444
chr17	70264969	70274969
chr16	79041876	79051876
chr1	47892928	47902928
chr22	18046260	18056260
chr18	20833442	20843442
chr16	84911978	84921978
chr16	31004691	31014691
chr5	131591603	131601603
chrX	16198972	16208972
chr7	66412763	66422763
chr8	49231905	49241905
chr2	47136365	47146365
chr2	113830946	113840946
chr3	156525396	156535396
chr10	81086638	81096638
chr9	71781184	71791184
chr14	98755281	98765281
chr10	75634544	75644544
chr9	89167197	89177197
chr14	77468972	77478972
chr16	24675951	24685951
chr4	140804295	140814295
chr9	73048696	73058696
chr7	5633556	5643556
chr7	55501618	55511618
chr7	2551840	2561840
chr6	29887705	29897705
chr3	196001468	196011468
chr9	95869155	95879155
chr16	48555647	48565647
chr5	10591019	10601019
chr9	79476845	79486845
chr20	44631993	44641993
chr1	6313908	6323908
chr16	29752420	29762420
chr15	43561561	43571561
chr12	52552911	52562911
chr1	24608116	24618116
chr12	11728436	11738436
chr11	66666704	66676704
chr11	66649594	66659594
chr1	150966742	150976742
chr22	41715894	41725894
chr17	194060	204060
chr10	131295308	131305308
chr9	117045636	117055636
chr1	115964019	115974019
chr22	32937733	32947733
chr2	239768057	239778057
chr21	35925606	35935606
chr18	28781941	28791941
chr16	56373174	56383174
chr15	99100773	99110773
chr13	34248663	34258663
chr12	54580452	54590452
chr11	117807176	117817176
chr10	75582320	75592320
chr17	46077524	46087524
chr10	73495015	73505015
chr7	98817269	98827269
chr5	142095586	142105586
chr22	18335976	18345976
chr11	3016728	3026728
chr6	52972568	52982568
chr6	3121839	3131839
chr10	127937484	127947484
chr17	65381844	65391844
chr20	34467157	34477157
chr2	17593588	17603588
chr17	5480890	5490890
chr15	75377869	75387869
chr12	125117432	125127432
chr1	12188199	12198199
chr11	63763182	63773182
chr12	133002099	133012099
chr9	139525175	139535175
chr8	141243239	141253239
chr1	212654519	212664519
chr5	150017232	150027232
chr22	19993078	20003078
chr2	15917651	15927651
chr19	45263751	45273751
chr12	12089844	12099844
chr6	44184516	44194516
chr18	76817906	76827906
chr6	41644960	41654960
chr9	132956992	132966992
chr11	116737122	116747122
chr12	125161165	125171165
chr3	159565951	159575951
chr6	37491693	37501693
chr17	2304745	2314745
chr12	48285655	48295655
chr1	231347453	231357453
chr11	115488869	115498869
chr5	149418973	149428973
chr17	79626219	79636219
chr17	76344248	76354248
chr13	20928743	20938743
chr8	144955283	144965283
chr14	31926805	31936805
chr11	8824300	8834300
chr5	131409316	131419316
chr11	692973	702973
chr1	197763488	197773488
chr19	47354845	47364845
chr8	130891265	130901265
chr8	124224636	124234636
chr3	196718826	196728826
chr13	24320047	24330047
chr7	1602396	1612396
chr20	5633138	5643138
chr11	129888363	129898363
chr8	103575380	103585380
chr8	144913773	144923773
chr8	134040702	134050702
chr11	13127618	13137618
chr2	239064068	239074068
chr1	157380710	157390710
chr2	192237152	192247152
chr20	35695025	35705025
chr2	72259697	72269697
chr22	30598008	30608008
chr19	44283665	44293665
chr17	9575908	9585908
chr2	74053073	74063073
chr22	38635270	38645270
chr16	48185816	48195816
chr15	48044315	48054315
chr11	71850154	71860154
chr6	134752805	134762805
chr5	14032646	14042646
chr2	64582163	64592163
chr2	54793313	54803313
chr18	71401463	71411463
chr17	12489806	12499806
chr15	74275615	74285615
chr15	65171423	65181423
chr14	96714649	96724649
chr14	102682589	102692589
chr5	13659850	13669850
chr14	24743632	24753632
chr7	24776692	24786692
chr8	144347100	144357100
chr15	67329557	67339557
chr12	6850257	6860257
chr12	120907558	120917558
chr10	104383618	104393618
chr1	113441826	113451826
chr20	42641929	42651929
chr11	66807930	66817930
chr6	28758767	28768767
chr3	43215675	43225675
chr2	197138314	197148314
chr21	44977501	44987501
chr19	55713691	55723691
chr17	76907263	76917263
chr16	84928207	84938207
chr9	137714019	137724019
chr8	143353943	143363943
chr20	50068822	50078822
chr3	149288670	149298670
chr10	123535819	123545819
chr10	70820276	70830276
chr19	45402156	45412156
chr13	40802962	40812962
chr10	5583992	5593992
chr9	136916141	136926141
chr10	105645302	105655302
chr11	120138093	120148093
chr11	119587519	119597519
chrX	9771107	9781107
chrX	68109704	68119704
chrX	128795105	128805105
chrX	119863755	119873755
chrX	118611672	118621672
chrX	103858368	103868368
chr3	187486650	187496650
chr1	20732958	20742958
chr1	226818274	226828274
chr1	234630523	234640523
chr8	131506990	131516990
chr7	1594555	1604555
chr6	119025620	119035620
chr2	46158642	46168642
chr20	49870232	49880232
chr20	23115367	23125367
chr16	85399461	85409461
chr15	90041547	90051547
chr1	15055066	15065066
chr7	99215933	99225933
chr6	35265847	35275847
chr1	9493909	9503909
chr16	23429907	23439907
chr15	90699625	90709625
chr15	69681324	69691324
chr9	16139677	16149677
chr8	133710936	133720936
chr8	23264172	23274172
chr7	101406057	101416057
chr2	241674380	241684380
chr2	233801929	233811929
chr2	156731577	156741577
chr21	47475794	47485794
chr21	45622968	45632968
chr21	45587783	45597783
chr2	86130157	86140157
chr21	44578182	44588182
chr19	6547092	6557092
chr19	49548953	49558953
chr19	19073754	19083754
chr19	1892746	1902746
chr19	1072139	1082139
chr18	8806324	8816324
chr21	44577064	44587064
chr3	40541421	40551421
chr3	42689462	42699462
chr3	43906857	43916857
chr6	46812278	46822278
chr5	178184579	178194579
chr5	175224580	175234580
chr4	77698278	77708278
chr4	7648584	7658584
chr4	7263588	7273588
chr4	57973643	57983643
chr4	4389400	4399400
chr4	113277628	113287628
chr3	66486717	66496717
chr3	57952864	57962864
chr3	52859568	52869568
chr3	50194008	50204008
chr3	48598676	48608676
chr3	46422942	46432942
chr7	65608613	65618613
chr9	129393265	129403265
chr14	99983925	99993925
chr12	6417154	6427154
chr11	114160815	114170815
chr7	39644415	39654415
chr11	70050751	70060751
chr16	84510739	84520739
chr6	170447665	170457665
chr5	178189918	178199918
chr16	53444571	53454571
chr2	119724442	119734442
chr1	41428315	41438315
chr11	100194907	100204907
chr6	108281327	108291327
chr3	142690673	142700673
chr20	61882536	61892536
chr3	15683639	15693639
chr15	75982765	75992765
chr11	113312864	113322864
chr14	62030434	62040434
chr1	95188984	95198984
chr2	227287619	227297619
chr6	3398703	3408703
chr2	172958824	172968824
chr18	34106862	34116862
chr1	145738778	145748778
chr10	132415556	132425556
chrX	129254469	129264469
chr5	134939331	134949331
chr4	6445670	6455670
chr13	20479718	20489718
chr9	134912910	134922910
chr14	103485321	103495321
chr1	209601916	209611916
chr9	134710206	134720206
chr14	77376261	77386261
chr18	9714876	9724876
chr16	78771886	78781886
chr16	30861194	30871194
chr6	158176915	158186915
chr4	7646949	7656949
chr2	208665762	208675762
chr16	4664059	4674059
chr11	757770	767770
chr8	134460570	134470570
chr14	65144140	65154140
chr1	175186017	175196017
chr1	161694972	161704972
chr2	62887107	62897107
chr17	26830115	26840115
chr11	60892476	60902476
chr20	38910859	38920859
chr8	66939902	66949902
chr6	161454775	161464775
chr2	20367226	20377226
chr8	125634147	125644147
chr17	5170696	5180696
chr8	145015590	145025590
chr18	8418338	8428338
chr2	238436076	238446076
chr7	3990881	4000881
chr6	6874312	6884312
chr20	42579007	42589007
chr20	348815	358815
chr19	23725937	23735937
chr17	6466022	6476022
chr1	6405601	6415601
chr12	25796678	25806678
chr12	123367144	123377144
chr11	119227294	119237294
chr10	80705894	80715894
chr7	73996988	74006988
chr5	149848784	149858784
chr19	33555651	33565651
chr12	47625140	47635140
chr5	73326625	73336625
chr17	47523321	47533321
chr11	94613505	94623505
chr10	79575252	79585252
chr10	72972379	72982379
chr10	125824010	125834010
chr1	41350657	41360657
chr9	137109086	137119086
chr5	167649076	167659076
chr10	95217938	95227938
chr2	219743342	219753342
chr15	62742846	62752846
chr8	127852593	127862593
chr7	36640324	36650324
chr3	170402425	170412425
chr2	159744794	159754794
chr20	43233765	43243765
chr17	19617818	19627818
chr11	120013754	120023754
chr1	153000540	153010540
chr11	62173586	62183586
chr5	140100782	140110782
chr2	74629247	74639247
chr2	70358194	70368194
chr21	40356793	40366793
chr20	2212289	2222289
chr17	79067005	79077005
chr17	60742940	60752940
chr17	48740739	48750739
chr17	38622713	38632713
chr16	87417111	87427111
chr16	14237614	14247614
chr15	41193338	41203338
chr1	47870063	47880063
chr1	26193126	26203126
chr1	25188204	25198204
chr1	201271481	201281481
chr6	161717455	161727455
chr1	16835573	16845573
chr14	103571293	103581293
chr12	105643059	105653059
chr12	104760310	104770310
chr1	16718220	16728220
chr11	61661837	61671837
chr11	130591171	130601171
chr11	109562185	109572185
chr12	27484209	27494209
chr10	128806154	128816154
chr10	102119888	102129888
chr14	34150481	34160481
chr8	96228728	96238728
chr17	15558188	15568188
chr12	56727549	56737549
chr10	75648411	75658411
chr10	111649442	111659442
chr1	2504908	2514908
chr13	100261862	100271862
chr13	110990899	111000899
chr5	139965654	139975654
chr17	41786305	41796305
chr1	228537361	228547361
chr7	107768282	107778282
chr6	52016042	52026042
chr6	150216880	150226880
chr5	173129595	173139595
chr5	172222329	172232329
chr2	97556570	97566570
chr22	44335798	44345798
chr2	192348099	192358099
chr2	113901690	113911690
chr19	49131551	49141551
chr16	11588297	11598297
chr13	49917289	49927289
chr10	95938540	95948540
chr9	110182556	110192556
chr3	181599617	181609617
chr15	72035898	72045898
chr14	103602542	103612542
chr12	121821416	121831416
chr1	20247167	20257167
chr11	67792256	67802256
chr11	124763804	124773804
chr10	30123976	30133976
chr14	104566153	104576153
chr10	22966550	22976550
chr9	124937143	124947143
chr6	3468585	3478585
chr6	16331908	16341908
chr6	106939866	106949866
chr5	153770506	153780506
chr4	185198718	185208718
chr9	75196895	75206895
chr16	30347207	30357207
chr1	6470680	6480680
chr16	66411584	66421584
chr11	94461010	94471010
chr11	15881976	15891976
chr10	3794982	3804982
chr7	1555554	1565554
chr2	25513198	25523198
chr15	73279250	73289250
chr15	29757764	29767764
chr14	99842017	99852017
chr12	121111589	121121589
chr2	233848365	233858365
chr20	55397514	55407514
chr12	51760496	51770496
chr9	97859471	97869471
chr9	113571615	113581615
chr20	43265243	43275243
chr3	126466225	126476225
chr2	240191997	240201997
chr2	197100125	197110125
chr20	6636331	6646331
chr19	45274820	45284820
chr12	64307389	64317389
chr8	131490894	131500894
chr8	127886032	127896032
chr5	159327832	159337832
chr3	136704874	136714874
chr10	43796584	43806584
chr3	184365098	184375098
chr22	25367645	25377645
chr2	159575583	159585583
chr12	69418082	69428082
chr1	225608220	225618220
chr12	12952438	12962438
chr16	85419764	85429764
chr6	17861156	17871156
chr20	37559903	37569903
chr1	26341400	26351400
chr2	159893743	159903743
chr5	159487419	159497419
chr19	10641506	10651506
chr19	10133530	10143530
chr17	30841437	30851437
chr16	87882308	87892308
chr15	75948665	75958665
chr15	63537665	63547665
chr14	91663922	91673922
chr1	200447787	200457787
chr1	151516415	151526415
chr10	49493702	49503702
chr2	202120150	202130150
chr8	130894029	130904029
chr9	98251883	98261883
chr7	69776986	69786986
chr7	4235699	4245699
chr22	46441267	46451267
chr20	36002752	36012752
chr3	134178202	134188202
chr2	153317757	153327757
chr6	83115028	83125028
chr6	14758487	14768487
chr22	37513342	37523342
chr2	112370553	112380553
chr19	13994337	14004337
chr17	17018060	17028060
chr7	1486914	1496914
chr16	23078406	23088406
chr11	1787677	1797677
chr8	102459417	102469417
chr14	95519173	95529173
chr1	165329196	165339196
chr5	118655059	118665059
chr2	122660709	122670709
chr1	22499012	22509012
chr17	66555922	66565922
chr20	1394272	1404272
chr2	106402284	106412284
chr22	46294448	46304448
chr2	241304678	241314678
chr20	60773712	60783712
chr17	79820176	79830176
chr17	762735	772735
chr17	75116790	75126790
chr17	45847763	45857763
chr17	2258029	2268029
chr16	28952076	28962076
chr12	702562	712562
chr1	235088268	235098268
chr1	1915609	1925609
chr11	66844146	66854146
chr9	83605040	83615040
chr6	169683754	169693754
chr15	74466946	74476946
chr5	108786544	108796544
chr1	230638564	230648564
chr20	833807	843807
chr3	57009953	57019953
chr3	49635729	49645729
chr3	136674282	136684282
chr2	18224376	18234376
chr21	32877085	32887085
chr2	129278458	129288458
chr5	123959949	123969949
chr20	55378994	55388994
chr17	81146013	81156013
chr17	70414216	70424216
chr17	34447867	34457867
chr17	10521377	10531377
chr15	100534218	100544218
chr1	26214107	26224107
chr19	39255607	39265607
chr5	132616584	132626584
chr6	40870314	40880314
chr16	4222243	4232243
chr20	10533592	10543592
chr8	142735687	142745687
chr5	14771198	14781198
chr2	25523804	25533804
chr2	113633963	113643963
chr11	102695541	102705541
chr2	150978084	150988084
chr1	95500444	95510444
chr20	23133597	23143597
chr7	130676738	130686738
chr5	61172766	61182766
chr2	47562335	47572335
chr2	45056102	45066102
chr22	42088409	42098409
chr22	22038242	22048242
chr10	124270606	124280606
chr12	56970803	56980803
chr5	134899948	134909948
chr7	157290680	157300680
chr7	129300085	129310085
chr2	16047460	16057460
chr20	48581647	48591647
chr16	12247535	12257535
chr7	47326271	47336271
chr4	178644690	178654690
chr1	109739032	109749032
chr3	194457036	194467036
chr1	175160356	175170356
chr9	94527794	94537794
chr4	185731463	185741463
chr16	87436447	87446447
chr8	143107310	143117310
chr8	27204662	27214662
chr1	12111612	12121612
chr10	77870593	77880593
chr11	119225752	119235752
chr1	218880715	218890715
chr1	223358766	223368766
chr1	204126781	204136781
chr10	93407389	93417389
chr10	118508538	118518538
chr11	71778565	71788565
chr8	145124274	145134274
chr3	170741256	170751256
chr9	91142393	91152393
chr7	75919079	75929079
chr6	33707079	33717079
chr6	33519797	33529797
chr19	38713422	38723422
chr16	85256355	85266355
chr16	84631935	84641935
chr15	72490910	72500910
chr6	151985263	151995263
chr6	6966253	6976253
chr2	9917397	9927397
chr2	43295722	43305722
chr13	111172020	111182020
chr1	184756874	184766874
chr11	118131837	118141837
chr7	870843	880843
chr6	3373161	3383161
chr20	35432192	35442192
chr19	4053469	4063469
chr14	103536832	103546832
chr3	23722457	23732457
chr22	48835378	48845378
chr2	228648556	228658556
chr11	70386383	70396383
chr8	104112525	104122525
chr14	62124387	62134387
chr10	12965055	12975055
chr2	65292684	65302684
chr3	10242568	10252568
chr5	153596340	153606340
chr2	234461307	234471307
chr2	183232631	183242631
chr16	78241049	78251049
chr15	45420990	45430990
chr12	96483205	96493205
chr1	234337764	234347764
chr11	45106509	45116509
chr11	12819362	12829362
chr10	14597506	14607506
chr10	105655266	105665266
chr16	2961181	2971181
chr8	142048520	142058520
chr20	22358727	22368727
chr9	38031102	38041102
chr5	174030756	174040756
chr2	47299481	47309481
chr10	71229696	71239696
chr10	126553856	126563856
chr8	131535687	131545687
chr22	36759887	36769887
chr2	208041761	208051761
chr15	89187693	89197693
chr11	130279374	130289374
chr22	38572792	38582792
chr2	120887051	120897051
chr8	142878949	142888949
chr15	68544584	68554584
chr14	91682179	91692179
chr1	212113293	212123293
chr1	20935441	20945441
chr17	463015	473015
chr5	66592312	66602312
chr22	45940349	45950349
chr15	67394695	67404695
chr9	114823300	114833300
chr17	43368591	43378591
chr21	37577569	37587569
chr5	132623130	132633130
chr4	122627964	122637964
chr2	47190198	47200198
chr2	47026225	47036225
chr22	47112800	47122800
chr17	39648234	39658234
chr16	68785274	68795274
chr15	100726521	100736521
chr1	32150521	32160521
chr10	73293841	73303841
chr1	1709413	1719413
chr14	99418683	99428683
chr14	20725910	20735910
chr7	105426599	105436599
chr16	79401525	79411525
chr1	94155601	94165601
chr5	73319401	73329401
chr8	125234998	125244998
chr6	11916400	11926400
chr6	40999690	41009690
chr20	43266606	43276606
chr18	11852654	11862654
chr12	116954131	116964131
chrX	133671712	133681712
chr22	36842969	36852969
chr3	184032339	184042339
chr21	45617736	45627736
chr13	51247799	51257799
chr12	132349630	132359630
chr8	130715322	130725322
chr9	138777246	138787246
chr3	124777185	124787185
chr9	93935401	93945401
chr19	4884624	4894624
chr9	113599623	113609623
chr9	89992972	90002972
chr9	91262321	91272321
chr20	1304821	1314821
chr1	204005512	204015512
chr1	117364945	117374945
chr10	13755205	13765205
chr8	37544141	37554141
chr11	63883737	63893737
chr12	54812174	54822174
chr2	110084677	110094677
chr17	48560304	48570304
chr1	25882388	25892388
chr12	45623462	45633462
chr1	22701949	22711949
chr18	42308568	42318568
chr17	47624589	47634589
chr14	51799370	51809370
chr8	41568898	41578898
chr6	49528767	49538767
chr7	156691395	156701395
chr8	37181098	37191098
chr19	8640783	8650783
chr19	39653276	39663276
chr19	2613822	2623822
chr18	55205126	55215126
chr18	43727894	43737894
chr17	37015054	37025054
chr2	121938533	121948533
chr1	59045406	59055406
chr10	6630534	6640534
chr10	5627142	5637142
chr9	75167665	75177665
chr9	110507293	110517293
chr16	12151738	12161738
chr14	74264405	74274405
chr13	30560702	30570702
chr22	24633918	24643918
chr22	43458644	43468644
chr3	14261570	14271570
chr11	69981026	69991026
chr4	7394948	7404948
chr1	85349594	85359594
chr14	105208354	105218354
chrX	39801214	39811214
chrX	153764437	153774437
chr9	36843402	36853402
chr8	22872541	22882541
chr7	73543267	73553267
chr5	172082090	172092090
chr5	149235525	149245525
chr4	8185660	8195660
chr4	26784774	26794774
chr3	5020861	5030861
chr3	42072465	42082465
chr6	17957794	17967794
chr4	178421714	178431714
chr14	94523857	94533857
chr1	16271173	16281173
chr12	29881246	29891246
chr12	27229754	27239754
chr12	109222370	109232370
chr13	100922345	100932345
chr9	130712827	130722827
chr11	130303880	130313880
chr8	126663100	126673100
chr3	123532338	123542338
chr1	107676755	107686755
chr11	72528052	72538052
chr22	37709007	37719007
chr10	134261798	134271798
chr5	148860764	148870764
chr2	95901126	95911126
chr10	4578747	4588747
chr6	18118013	18128013
chr14	70175037	70185037
chr11	116562300	116572300
chr16	66957222	66967222
chr5	57384994	57394994
chr11	65889422	65899422
chr2	47077937	47087937
chr2	11506021	11516021
chr9	98385244	98395244
chr7	514912	524912
chr6	116767102	116777102
chr2	237668538	237678538
chr11	12096995	12106995
chr3	128940427	128950427
chr9	138579498	138589498
chr8	81910338	81920338
chr8	81523146	81533146
chr7	33778112	33788112
chr2	134933985	134943985
chr15	74487909	74497909
chr16	72232481	72242481
chr18	21651389	21661389
chr20	23101384	23111384
chr19	46105663	46115663
chr17	78647654	78657654
chr17	72280275	72290275
chr17	34295584	34305584
chr17	33043472	33053472
chr17	1516180	1526180
chr19	52224426	52234426
chr15	92406044	92416044
chr12	76627144	76637144
chr12	49494486	49504486
chr10	105226211	105236211
chr4	160144354	160154354
chr22	28507484	28517484
chr14	103527886	103537886
chr15	42221194	42231194
chr20	31358653	31368653
chr20	52417721	52427721
chr20	60210414	60220414
chr14	94803880	94813880
chr9	130901111	130911111
chr8	74327426	74337426
chr2	235195838	235205838
chr1	223958875	223968875
chr1	203656995	203666995
chr14	89159812	89169812
chr3	191197456	191207456
chr16	53845429	53855429
chr9	132626510	132636510
chr8	144388469	144398469
chr7	85490	95490
chr7	28783980	28793980
chr6	36706868	36716868
chr5	58484981	58494981
chr14	100219706	100229706
chr8	131658527	131668527
chr8	123024760	123034760
chr2	109583562	109593562
chr15	67067664	67077664
chr1	234131546	234141546
chr1	212309960	212319960
chr1	89235087	89245087
chr2	221079204	221089204
chr1	167784378	167794378
chr11	133891684	133901684
chr8	128434195	128444195
chr7	100752967	100762967
chr6	41607215	41617215
chr5	55194382	55204382
chr5	167372277	167382277
chr2	10909348	10919348
chr19	2524687	2534687
chr8	11326981	11336981
chr1	32023790	32033790
chr13	99798315	99808315
chr15	42158016	42168016
chr18	33088302	33098302
chr4	57940087	57950087
chr2	20735647	20745647
chr12	132216882	132226882
chr11	61488627	61498627
chr11	112186611	112196611
chr10	81946627	81956627
chr4	185271439	185281439
chr19	13993093	14003093
chr12	94489189	94499189
chr17	25563800	25573800
chr5	133882845	133892845
chr19	36622991	36632991
chr16	54371282	54381282
chr16	31460410	31470410
chr2	42348245	42358245
chr19	11154862	11164862
chr8	125895657	125905657
chr14	73070439	73080439
chr11	8849289	8859289
chr2	60738033	60748033
chr7	17714878	17724878
chr6	68051052	68061052
chr1	41961264	41971264
chr12	12988055	12998055
chr12	106317352	106327352
chr12	125220523	125230523
chr11	18766447	18776447
chr10	63804031	63814031
chr5	148615126	148625126
chr22	49975178	49985178
chr21	33810376	33820376
chrX	68331184	68341184
chr12	104843992	104853992
chr14	94407976	94417976
chr22	37727836	37737836
chr5	171247241	171257241
chr2	128368511	128378511
chr2	121950111	121960111
chr20	45748229	45758229
chr16	4418301	4428301
chr16	23286140	23296140
chr15	65723231	65733231
chr1	32009399	32019399
chr1	24740939	24750939
chr1	16500709	16510709
chr11	120046548	120056548
chr10	50805096	50815096
chr10	131663943	131673943
chr2	173298890	173308890
chr21	40418710	40428710
chr14	100868051	100878051
chrX	47436827	47446827
chrX	43867135	43877135
chrX	41296800	41306800
chrX	128751961	128761961
chr18	59614679	59624679
chr1	75113639	75123639
chr1	54796593	54806593
chr1	54784201	54794201
chr11	1893574	1903574
chr10	3813584	3823584
chr1	110321137	110331137
chr5	112476551	112486551
chr19	42578834	42588834
chr17	8292214	8302214
chr16	89678326	89688326
chr15	51408478	51418478
chr9	75742448	75752448
chr8	134398427	134408427
chr14	76292938	76302938
chr18	60113154	60123154
chr17	70088437	70098437
chr19	43374165	43384165
chr21	44931143	44941143
chr8	6479734	6489734
chr8	22056750	22066750
chr4	7198317	7208317
chr4	4759795	4769795
chr3	66474347	66484347
chr3	52006642	52016642
chr3	50663473	50673473
chr3	48741684	48751684
chr3	46750584	46760584
chr3	45191584	45201584
chr3	41154085	41164085
chr3	10456859	10466859
chr2	574654	584654
chr2	228699635	228709635
chr2	216842393	216852393
chr19	6269050	6279050
chr22	36770730	36780730
chr17	6959019	6969019
chr1	42100414	42110414
chr2	219146695	219156695
chr1	116252670	116262670
chr12	96626647	96636647
chr12	27697806	27707806
chr11	129907379	129917379
chr8	143253000	143263000
chr2	29194708	29204708
chr3	185972437	185982437
chr5	135384462	135394462
chr2	54326055	54336055
chr19	32504176	32514176
chr16	85028862	85038862
chr20	55887920	55897920
chr20	36618144	36628144
chr3	182978999	182988999
chr6	35123482	35133482
chr6	36790487	36800487
chr10	82168223	82178223
chr10	4106808	4116808
chr10	106564259	106574259
chr10	10842515	10852515
chr9	90157942	90167942
chr16	68789938	68799938
chr14	76853518	76863518
chr10	77113754	77123754
chr7	4211942	4221942
chr22	44754352	44764352
chr1	59053368	59063368
chr1	16071189	16081189
chr11	129301638	129311638
chr14	76329387	76339387
chr2	218762731	218772731
chr11	130637571	130647571
chr19	39184835	39194835
chr11	75429893	75439893
chr1	47670797	47680797
chr1	16486076	16496076
chr9	132217879	132227879
chr6	1034591	1044591
chr22	27574663	27584663
chr16	87857351	87867351
chr16	57793528	57803528
chr1	36176270	36186270
chr10	127746150	127756150
chr12	3419655	3429655
chr8	142352051	142362051
chr8	130360328	130370328
chr6	20872778	20882778
chr6	16334382	16344382
chr3	194291633	194301633
chr3	133750112	133760112
chr10	104996369	105006369
chr10	80732847	80742847
chr1	10701574	10711574
chr1	204044705	204054705
chr9	130174645	130184645
chr9	127566014	127576014
chr6	167148577	167158577
chr5	6344789	6354789
chr5	177779310	177789310
chr5	172242359	172252359
chr20	61502036	61512036
chr19	49243635	49253635
chr19	39225809	39235809
chr19	10365966	10375966
chr18	74869196	74879196
chr18	12736602	12746602
chr17	80829169	80839169
chr17	18909508	18919508
chr1	222538757	222548757
chr12	76239921	76249921
chr1	182108356	182118356
chr15	93803630	93813630
chr16	11323094	11333094
chr10	126685325	126695325
chr20	32973740	32983740
chr8	143810996	143820996
chr14	34517030	34527030
chr3	189750976	189760976
chr18	33890856	33900856
chr1	113389497	113399497
chr1	43427908	43437908
chr12	122372260	122382260
chr8	135692512	135702512
chr9	117793981	117803981
chr10	73482644	73492644
chr14	102987957	102997957
chr10	33265790	33275790
chr12	95005209	95015209
chr17	75316493	75326493
chr2	60483013	60493013
chr11	72279502	72289502
chr1	33172972	33182972
chr13	111194444	111204444
chr12	132344972	132354972
chr12	124871001	124881001
chr12	106623588	106633588
chr1	150777316	150787316
chr10	80843052	80853052
chr9	114631284	114641284
chr6	160671066	160681066
chr20	35091152	35101152
chr18	33053576	33063576
chr1	44398068	44408068
chr14	103005956	103015956
chr1	231151156	231161156
chr11	16804784	16814784
chr7	43557275	43567275
chr20	30419143	30429143
chr12	23127148	23137148
chr7	30955427	30965427
chr11	69952816	69962816
chr3	117977078	117987078
chr2	220828692	220838692
chr12	105057887	105067887
chr1	17841810	17851810
chr8	126459447	126469447
chr7	98837734	98847734
chr22	43139338	43149338
chr22	30617557	30627557
chr2	10420911	10430911
chr19	506377	516377
chr18	527242	537242
chr17	72793207	72803207
chr17	43200082	43210082
chr16	89564179	89574179
chr11	20648300	20658300
chr16	6033626	6043626
chr12	133285136	133295136
chr17	825954	835954
chr5	72602531	72612531
chr16	30991501	31001501
chr12	31153977	31163977
chr1	10699802	10709802
chr10	131769604	131779604
chr11	68894213	68904213
chr8	41588117	41598117
chr7	54920951	54930951
chr17	2791046	2801046
chr3	185520701	185530701
chr7	2150863	2160863
chr5	95738986	95748986
chr5	171525040	171535040
chr22	30826776	30836776
chr2	218710284	218720284
chr13	110773950	110783950
chr11	72894037	72904037
chr6	157500534	157510534
chr2	161066147	161076147
chr14	55158896	55168896
chr1	153583085	153593085
chr9	111558262	111568262
chr8	134659597	134669597
chr9	94293799	94303799
chr5	39219498	39229498
chr10	11847443	11857443
chr2	12591564	12601564
chr11	71011984	71021984
chr1	93370013	93380013
chr9	133408175	133418175
chr9	129228522	129238522
chr6	138909431	138919431
chr1	20748672	20758672
chr10	99223131	99233131
chr10	36171801	36181801
chr1	241861508	241871508
chr1	31841647	31851647
chr1	85782117	85792117
chr17	72596505	72606505
chr17	43165461	43175461
chr16	4963961	4973961
chr15	45118155	45128155
chr15	40442610	40452610
chr13	84323411	84333411
chr13	108842896	108852896
chr12	133042745	133052745
chr11	88148534	88158534
chr11	87075014	87085014
chr1	181099258	181109258
chr10	1326995	1336995
chr3	139315548	139325548
chr17	37360966	37370966
chr14	23068943	23078943
chr19	1308675	1318675
chr11	66746651	66756651
chr14	74980160	74990160
chr6	159418706	159428706
chr5	73834160	73844160
chr4	184099707	184109707
chr22	41681465	41691465
chr2	241169019	241179019
chr2	23711089	23721089
chr6	136924598	136934598
chr2	235367824	235377824
chr17	42352235	42362235
chr6	16592325	16602325
chr5	175118725	175128725
chr19	19075454	19085454
chr10	125755464	125765464
chr18	74327308	74337308
chr2	169898390	169908390
chr16	70738993	70748993
chr1	19404785	19414785
chr16	67208345	67218345
chr6	41668886	41678886
chr6	26336911	26346911
chr5	159201120	159211120
chr2	171817581	171827581
chr13	111238144	111248144
chr10	134669138	134679138
chr6	35774249	35784249
chr5	132753905	132763905
chr2	26795106	26805106
chr22	37700897	37710897
chr2	121293181	121303181
chr17	80191761	80201761
chr11	58963911	58973911
chr6	88461644	88471644
chr2	65606180	65616180
chr1	110341822	110351822
chr14	69436722	69446722
chr19	14581692	14591692
chr19	2616142	2626142
chr19	16690330	16700330
chr17	1311757	1321757
chr14	77764375	77774375
chr6	6837773	6847773
chr12	5452848	5462848
chr1	234807099	234817099
chr22	22557467	22567467
chr12	10301381	10311381
chr10	127744374	127754374
chr3	184451271	184461271
chr2	232561395	232571395
chr14	72214971	72224971
chr9	140085084	140095084
chr7	2486479	2496479
chr1	205258623	205268623
chr3	69506789	69516789
chr6	166869610	166879610
chr19	35606666	35616666
chr17	38492585	38502585
chr1	2131987	2141987
chr12	109978080	109988080
chr11	87059172	87069172
chr14	77585230	77595230
chr12	6197556	6207556
chr10	77184153	77194153
chr3	171815492	171825492
chr11	72897577	72907577
chr16	48490993	48500993
chr15	63056842	63066842
chr10	11721803	11731803
chr6	33393936	33403936
chr2	65589818	65599818
chr21	36763497	36773497
chr2	65599945	65609945
chr19	18267236	18277236
chr2	26987083	26997083
chr10	36823081	36833081
chr4	10333279	10343279
chr3	9186342	9196342
chr3	69408540	69418540
chr3	58033344	58043344
chr3	5041430	5051430
chr3	49669606	49679606
chr4	1071319	1081319
chr3	45202115	45212115
chr3	12214673	12224673
chr3	11177127	11187127
chr3	10226488	10236488
chr21	44748664	44758664
chr21	44726394	44736394
chr19	621769	631769
chr3	14334597	14344597
chr4	1612100	1622100
chr4	40829901	40839901
chr4	6340886	6350886
chr10	121221361	121231361
chr3	192544005	192554005
chr3	64197555	64207555
chrX	48345873	48355873
chrX	38069086	38079086
chr8	29965674	29975674
chr8	22556134	22566134
chr8	11420378	11430378
chr7	90553413	90563413
chr6	75593664	75603664
chr5	139983899	139993899
chr5	133066163	133076163
chr4	84464847	84474847
chr4	7627929	7637929
chr4	71376770	71386770
chr1	19207610	19217610
chr9	136819100	136829100
chr3	183250422	183260422
chr14	100937994	100947994
chr11	128372244	128382244
chr10	82260496	82270496
chr10	135198918	135208918
chr10	124858630	124868630
chr7	30598044	30608044
chr5	92690633	92700633
chr12	127749911	127759911
chr3	134034755	134044755
chr2	220077981	220087981
chr2	18807014	18817014
chr17	17410367	17420367
chr15	58757298	58767298
chr14	89746257	89756257
chr1	37947919	37957919
chr2	235348838	235358838
chr1	21845180	21855180
chr12	56515163	56525163
chr13	112602246	112612246
chr6	42085664	42095664
chr6	139640026	139650026
chr6	1127110	1137110
chr5	149889521	149899521
chr3	149293201	149303201
chr2	97088897	97098897
chr2	45192199	45202199
chr20	36894786	36904786
chr20	25472810	25482810
chr19	18164358	18174358
chr17	60741010	60751010
chr17	39800025	39810025
chr17	18923331	18933331
chr16	85796304	85806304
chr1	33931386	33941386
chr12	26072589	26082589
chr6	44635804	44645804
chr1	225929608	225939608
chr11	124941008	124951008
chr14	93612091	93622091
chr14	65716795	65726795
chr12	48140992	48150992
chr1	207974346	207984346
chr11	12763373	12773373
chr10	71618153	71628153
chr15	30137140	30147140
chr10	31367907	31377907
chr7	75357268	75367268
chr7	157077373	157087373
chr7	139754559	139764559
chr6	31755775	31765775
chr6	139141125	139151125
chr6	12468084	12478084
chr8	42024282	42034282
chr15	40530566	40540566
chr17	30891500	30901500
chr2	221365013	221375013
chr8	102014917	102024917
chr20	33885786	33895786
chr16	57620245	57630245
chr20	50137284	50147284
chr19	18566390	18576390
chr12	72685359	72695359
chr21	34636622	34646622
chr2	229560494	229570494
chr2	15277684	15287684
chr13	110314300	110324300
chr9	134461756	134471756
chr9	132994550	133004550
chr8	39907487	39917487
chr8	103802924	103812924
chr7	6438770	6448770
chr1	116008029	116018029
chr7	46195695	46205695
chr7	47490515	47500515
chr6	166995401	167005401
chr20	21547223	21557223
chr18	33751859	33761859
chr14	73022142	73032142
chr11	70359526	70369526
chr14	65783167	65793167
chr1	144005779	144015779
chr7	55249050	55259050
chr9	130950348	130960348
chr6	64242765	64252765
chr4	100550137	100560137
chr2	65951551	65961551
chr2	43139688	43149688
chr22	40375973	40385973
chr2	235927972	235937972
chr6	6674221	6684221
chr17	53530897	53540897
chr10	132818288	132828288
chr11	47432769	47442769
chr8	143248401	143258401
chr6	13039847	13049847
chr12	76109784	76119784
chr9	136014964	136024964
chr5	31983581	31993581
chr15	71566972	71576972
chr9	97849950	97859950
chr7	135015518	135025518
chr5	111328674	111338674
chr22	38739417	38749417
chr22	38167261	38177261
chr22	33496678	33506678
chr2	106127250	106137250
chr20	34726012	34736012
chr16	10966071	10976071
chr20	31183728	31193728
chr20	25180897	25190897
chr19	15934355	15944355
chr17	71704457	71714457
chr20	46573960	46583960
chr20	10612854	10622854
chr19	39278598	39288598
chr16	69024299	69034299
chr16	68669975	68679975
chr16	55701140	55711140
chr15	86299402	86309402
chr15	74605430	74615430
chr14	24023895	24033895
chr12	93288287	93298287
chr10	73027385	73037385
chr10	62139703	62149703
chr10	112607217	112617217
chr8	99318349	99328349
chr16	14048590	14058590
chr2	102432184	102442184
chr17	75262738	75272738
chr22	41681929	41691929
chr2	46214504	46224504
chr17	10039456	10049456
chr16	54475634	54485634
chr15	85273567	85283567
chr15	74480913	74490913
chr14	76109924	76119924
chr14	75427132	75437132
chr14	103269511	103279511
chr13	40741495	40751495
chr12	12983801	12993801
chr1	209916284	209926284
chr1	19403094	19413094
chr1	116415300	116425300
chr11	119243482	119253482
chr11	11449295	11459295
chr3	139016254	139026254
chr2	26195934	26205934
chr18	55972876	55982876
chr22	46481772	46491772
chr2	99417029	99427029
chr15	95765312	95775312
chr12	93971421	93981421
chr1	114996110	115006110
chr10	64392412	64402412
chr14	96717264	96727264
chr14	77470489	77480489
chr17	60892444	60902444
chr14	68019087	68029087
chr9	116408098	116418098
chr8	102481569	102491569
chr6	34997888	35007888
chr6	30125972	30135972
chr6	158177768	158187768
chr3	135622201	135632201
chr1	168468543	168478543
chr17	73150682	73160682
chr20	62238718	62248718
chr2	11641413	11651413
chr16	85249231	85259231
chr15	93749470	93759470
chr15	42231676	42241676
chr1	42356364	42366364
chr1	36813228	36823228
chr1	234997271	235007271
chr1	232514270	232524270
chr1	23067779	23077779
chr11	86166278	86176278
chr11	68588318	68598318
chr10	87683336	87693336
chr9	100523605	100533605
chr8	69164009	69174009
chr2	60528579	60538579
chr2	38009198	38019198
chr3	119874035	119884035
chr17	2824535	2834535
chr2	64496014	64506014
chr20	2790480	2800480
chr6	149550575	149560575
chr5	2753268	2763268
chr5	148980895	148990895
chr22	35927218	35937218
chr2	161498850	161508850
chr19	14129548	14139548
chr8	135698694	135708694
chr17	819574	829574
chr1	246953312	246963312
chr10	13931632	13941632
chr9	129425518	129435518
chr8	21999115	22009115
chr7	46782076	46792076
chr6	36211181	36221181
chr14	102183768	102193768
chr9	111544764	111554764
chr1	153493793	153503793
chr11	73041672	73051672
chr20	1353868	1363868
chr16	87046053	87056053
chr16	69118423	69128423
chr12	69431823	69441823
chr12	120670436	120680436
chr11	61807238	61817238
chr1	161386887	161396887
chr11	35099082	35109082
chr11	1995284	2005284
chr10	99163437	99173437
chr14	93508903	93518903
chr7	101521214	101531214
chr3	125795666	125805666
chr2	220329231	220339231
chr14	102499837	102509837
chr20	33895360	33905360
chr17	41832532	41842532
chr17	48069393	48079393
chr17	59568036	59578036
chr4	168033604	168043604
chr4	148286688	148296688
chr3	195571800	195581800
chr2	238032103	238042103
chr2	131617559	131627559
chr20	1398624	1408624
chr5	156883520	156893520
chr18	20887174	20897174
chr16	48439275	48449275
chr16	17604571	17614571
chr13	100080089	100090089
chr1	20432271	20442271
chr11	58550707	58560707
chr1	112928760	112938760
chr16	57657324	57667324
chr5	32518032	32528032
chr5	72945203	72955203
chr6	164002038	164012038
chr12	124977372	124987372
chr10	77005858	77015858
chr9	101812795	101822795
chr14	51969992	51979992
chr11	70851227	70861227
chr6	46838984	46848984
chr5	171981329	171991329
chr5	138746256	138756256
chr2	62515789	62525789
chr19	32039193	32049193
chr15	99950140	99960140
chr15	31241405	31251405
chr9	135983229	135993229
chr7	44219292	44229292
chr7	149250845	149260845
chr10	71147369	71157369
chr10	35278608	35288608
chr10	126403220	126413220
chr9	112073632	112083632
chr5	1234682	1244682
chr2	28577242	28587242
chr14	73703358	73713358
chr6	158658842	158668842
chr7	47669637	47679637
chr7	131303114	131313114
chr6	112313444	112323444
chr5	16670013	16680013
chr5	149670083	149680083
chr2	85500029	85510029
chr2	62647203	62657203
chr22	21394595	21404595
chr2	174842921	174852921
chr1	8926817	8936817
chr17	7737678	7747678
chr6	106569204	106579204
chr6	163643257	163653257
chr3	193596145	193606145
chr2	178257607	178267607
chr8	41665422	41675422
chr8	142740324	142750324
chr7	101913668	101923668
chr6	44618353	44628353
chr6	34998585	35008585
chr6	109098697	109108697
chr2	64533523	64543523
chr20	55813804	55823804
chr20	25460679	25470679
chr16	5948899	5958899
chr15	79457777	79467777
chr1	245981660	245991660
chr1	152854603	152864603
chr1	11189548	11199548
chr10	74009956	74019956
chr20	42467258	42477258
chr5	76030031	76040031
chr20	1276846	1286846
chr16	67006729	67016729
chr10	379511	389511
chr1	162354977	162364977
chr14	61990736	62000736
chr12	28120872	28130872
chr9	138792369	138802369
chrX	109326227	109336227
chr10	79936604	79946604
chr10	5583197	5593197
chr9	114715762	114725762
chr9	110147026	110157026
chr5	1943960	1953960
chr18	29660282	29670282
chr1	7081454	7091454
chr12	607428	617428
chr9	76479365	76489365
chr1	167508913	167518913
chr1	211812251	211822251
chr13	110083783	110093783
chr16	79204724	79214724
chr11	1837115	1847115
chr8	21954120	21964120
chr4	129434030	129444030
chr22	42679992	42689992
chr2	191273409	191283409
chr19	50112801	50122801
chr19	16407940	16417940
chr17	76330165	76340165
chr17	47959668	47969668
chr17	40319118	40329118
chr15	52725466	52735466
chr1	41977038	41987038
chr13	114889609	114899609
chr13	113825805	113835805
chr5	666692	676692
chr2	121256937	121266937
chr16	68697205	68707205
chr8	87529900	87539900
chr10	76943005	76953005
chr6	14300416	14310416
chr2	20779262	20789262
chr16	82729593	82739593
chr1	92333295	92343295
chr8	37371929	37381929
chr14	56657619	56667619
chr6	3306270	3316270
chr15	29958393	29968393
chr13	73738372	73748372
chr10	14006317	14016317
chrX	68214411	68224411
chrX	39714721	39724721
chr4	55138498	55148498
chr17	47628731	47638731
chr14	69409782	69419782
chr5	13927876	13937876
chr11	72189753	72199753
chr5	106873824	106883824
chr2	62679422	62689422
chr2	28667592	28677592
chr20	2290845	2300845
chr19	33759949	33769949
chr17	55054925	55064925
chr6	159153895	159163895
chr20	1543267	1553267
chr16	89456745	89466745
chr12	107738001	107748001
chr8	101466061	101476061
chr19	11641969	11651969
chr14	94852061	94862061
chr11	119560274	119570274
chr1	94283589	94293589
chr10	102767681	102777681
chr6	12203612	12213612
chr6	33923018	33933018
chr6	3588178	3598178
chr8	142970157	142980157
chr8	101686146	101696146
chr6	40742319	40752319
chr5	471195	481195
chr15	71367494	71377494
chr15	29429099	29439099
chr16	11764683	11774683
chr1	33241437	33251437
chr11	119625228	119635228
chr10	124501088	124511088
chr19	13143086	13153086
chr18	3766526	3776526
chr14	50500285	50510285
chr12	10540147	10550147
chr11	33739936	33749936
chr14	23317535	23327535
chr11	68937306	68947306
chr14	92968696	92978696
chr16	66764988	66774988
chr16	30415898	30425898
chr16	11761850	11771850
chr16	11287785	11297785
chr15	99944441	99954441
chr13	44757604	44767604
chr12	3224759	3234759
chr1	159856532	159866532
chr1	12187343	12197343
chr11	113270889	113280889
chr9	133865850	133875850
chr2	174288311	174298311
chr20	55985223	55995223
chr16	56275050	56285050
chr8	67443241	67453241
chr9	79428441	79438441
chr8	143758460	143768460
chr3	107326550	107336550
chr2	121649719	121659719
chr3	142577494	142587494
chr2	44309470	44319470
chr22	46948858	46958858
chr2	10272479	10282479
chr16	87610638	87620638
chr16	71367207	71377207
chr1	35508111	35518111
chr1	23201780	23211780
chr3	13684325	13694325
chr2	177000500	177010500
chr20	31039906	31049906
chr16	85382587	85392587
chr11	102122114	102132114
chr9	125125266	125135266
chr7	97909090	97919090
chr5	150956564	150966564
chr17	45791862	45801862
chr10	17385895	17395895
chr1	198570500	198580500
chr20	25153819	25163819
chr15	95332072	95342072
chr14	31728014	31738014
chr1	27839918	27849918
chr1	205898149	205908149
chr1	172603449	172613449
chr11	64759521	64769521
chr10	35290031	35300031
chr10	124064880	124074880
chr7	426613	436613
chr2	43444147	43454147
chr17	7954748	7964748
chr17	57495719	57505719
chr16	87493094	87503094
chr16	81580277	81590277
chr1	16463282	16473282
chr5	167710506	167720506
chr3	5053406	5063406
chr2	36599285	36609285
chr6	91164984	91174984
chr6	80574534	80584534
chr6	31085796	31095796
chr4	7152690	7162690
chr2	238168617	238178617
chr22	21376598	21386598
chr8	94945906	94955906
chr2	109850203	109860203
chr19	14092284	14102284
chr17	71315336	71325336
chr17	42421306	42431306
chr17	41137841	41147841
chr15	79267089	79277089
chr15	76438417	76448417
chr20	47372008	47382008
chr8	98301092	98311092
chr9	132003750	132013750
chr9	95901514	95911514
chr8	101854720	101864720
chr1	178025318	178035318
chr1	94279003	94289003
chr8	49534822	49544822
chr6	44025176	44035176
chr6	150203566	150213566
chr5	121513482	121523482
chr3	171237094	171247094
chr3	141544603	141554603
chr2	98353982	98363982
chr20	60359698	60369698
chr1	41818857	41828857
chr1	31650371	31660371
chr11	12741373	12751373
chr11	123384847	123394847
chr15	74527442	74537442
chr2	60701740	60711740
chr13	96251618	96261618
chr12	248419	258419
chr3	112390810	112400810
chr14	61923115	61933115
chr5	14929782	14939782
chr7	4690133	4700133
chr7	44713237	44723237
chr7	3274132	3284132
chr6	44164676	44174676
chr7	2153407	2163407
chr6	43631307	43641307
chr22	19615352	19625352
chr19	46704634	46714634
chr19	35610394	35620394
chr17	73988496	73998496
chr17	25819887	25829887
chr7	129907396	129917396
chr16	11294957	11304957
chr16	58309565	58319565
chr16	81434585	81444585
chr1	205405502	205415502
chr11	3020234	3030234
chr1	119896517	119906517
chr10	73497722	73507722
chr10	71489953	71499953
chr21	40165585	40175585
chr5	73325777	73335777
chr11	122722480	122732480
chr10	71211799	71221799
chr11	72441916	72451916
chr15	75938858	75948858
chr14	69276400	69286400
chr11	70910655	70920655
chr9	111202004	111212004
chr2	85142467	85152467
chr1	234862611	234872611
chr22	30190380	30200380
chr1	112271651	112281651
chr1	159834205	159844205
chr6	105815892	105825892
chr2	237649669	237659669
chr22	27777431	27787431
chr2	169376739	169386739
chr20	57112711	57122711
chr20	35460327	35470327
chr6	33848359	33858359
chr15	71380804	71390804
chr14	77243157	77253157
chr1	41935440	41945440
chr1	212356574	212366574
chr12	123550336	123560336
chr1	201684139	201694139
chr1	115717190	115727190
chr15	63618886	63628886
chr7	1548130	1558130
chr9	128163918	128173918
chr20	23118052	23128052
chr1	204407587	204417587
chr1	3280909	3290909
chr12	115774431	115784431
chr3	172263423	172273423
chr14	23014413	23024413
chr5	175963682	175973682
chr2	238184123	238194123
chr17	75036925	75046925
chr13	110909130	110919130
chr10	16865927	16875927
chr17	4843711	4853711
chr1	34651577	34661577
chr10	79695591	79705591
chr6	41124292	41134292
chr9	117478865	117488865
chr11	102172108	102182108
chr20	23615282	23625282
chr7	22893359	22903359
chr6	145213841	145223841
chr14	91779137	91789137
chr12	52441402	52451402
chr1	226310744	226320744
chr1	155144320	155154320
chr11	34258910	34268910
chr8	48576951	48586951
chr6	43889663	43899663
chr5	4609294	4619294
chr19	10985088	10995088
chr16	805718	815718
chr1	45182347	45192347
chr1	42201536	42211536
chr13	31402227	31412227
chr1	26693653	26703653
chr1	211717920	211727920
chr16	67808668	67818668
chr16	66388847	66398847
chr17	56597830	56607830
chr19	33527377	33537377
chr2	43244106	43254106
chr2	221964314	221974314
chr20	48386925	48396925
chr19	42551059	42561059
chr10	80945005	80955005
chr9	93722063	93732063
chr9	131889109	131899109
chr7	46916433	46926433
chr6	36987617	36997617
chr5	167747335	167757335
chr5	167691617	167701617
chr3	125361629	125371629
chr2	238437322	238447322
chr22	36861455	36871455
chr2	228255368	228265368
chr17	76286046	76296046
chr16	86770281	86780281
chr12	48197961	48207961
chr12	111489700	111499700
chr2	218657641	218667641
chr6	37620363	37630363
chr14	63986694	63996694
chr8	142152896	142162896
chr7	20252097	20262097
chr6	158984028	158994028
chr5	54033407	54043407
chr2	234908015	234918015
chr16	56363841	56373841
chr15	74210169	74220169
chr15	40390835	40400835
chr12	104608909	104618909
chr11	61736074	61746074
chr11	46143948	46153948
chr20	60997687	61007687
chr5	66529094	66539094
chrX	17561098	17571098
chr6	43698736	43708736
chr1	24472224	24482224
chr12	13020790	13030790
chr11	34656874	34666874
chr1	110466826	110476826
chr11	68851907	68861907
chr2	45903975	45913975
chr20	42775646	42785646
chr15	76011407	76021407
chr12	2445753	2455753
chr12	116859300	116869300
chr3	188061632	188071632
chr7	56155883	56165883
chr5	61374227	61384227
chr2	60722271	60732271
chr11	1879862	1889862
chr11	111777765	111787765
chr8	99409892	99419892
chr10	92686024	92696024
chr8	37370074	37380074
chr6	19533442	19543442
chr17	29855791	29865791
chr1	116193060	116203060
chr6	81162160	81172160
chr16	56291174	56301174
chr1	43423454	43433454
chr7	29316587	29326587
chr1	41943146	41953146
chr1	230458846	230468846
chr1	225647967	225657967
chr1	16509816	16519816
chr10	29965890	29975890
chr10	106046388	106056388
chr20	59265461	59275461
chr12	94560548	94570548
chr7	47509889	47519889
chr10	126906235	126916235
chr1	175090792	175100792
chrX	38737673	38747673
chrX	18908904	18918904
chr7	47318276	47328276
chr22	47323044	47333044
chr22	19112511	19122511
chr17	62671186	62681186
chr16	66507709	66517709
chr12	57321806	57331806
chr1	17781896	17791896
[truncated: 12,033 more rows]

## Sheet: Cluster_2
chr	start	end
chr17	2947144	2957144
chr15	99640159	99650159
chr6	112370147	112380147
chr5	159431092	159441092
chr3	47013179	47023179
chr19	6420521	6430521
chr20	61422920	61432920
chr15	63564916	63574916
chr13	45487164	45497164
chr17	45139848	45149848
chr2	32229820	32239820
chr4	52704150	52714150
chr9	136734287	136744287
chr7	94134103	94144103
chrX	63420939	63430939
chr6	43144830	43154830
chr1	36391818	36401818
chr19	54480484	54490484
chr19	2778486	2788486
chr4	185650068	185660068
chr19	57786299	57796299
chr3	48125738	48135738
chr20	62284736	62294736
chr2	10825104	10835104
chr2	9690933	9700933
chr10	96938512	96948512
chr19	7980094	7990094
chr7	48124853	48134853
chrX	48975175	48985175
chr1	205175866	205185866
chr1	23034174	23044174
chr10	12080047	12090047
chr20	17944355	17954355
chr12	65667693	65677693
chr22	38077356	38087356
chr5	180629715	180639715
chr1	85151528	85161528
chr1	212960176	212970176
chr19	57941589	57951589
chr5	141224420	141234420
chr6	10718394	10728394
chr2	86663133	86673133
chr7	130593289	130603289
chr19	41765144	41775144
chr3	53189857	53199857
chr16	74325721	74335721
chr5	138734689	138744689
chrX	153709449	153719449
chr6	33285807	33295807
chrX	153595055	153605055
chr9	88550839	88560839
chr17	78070531	78080531
chr19	46229242	46239242
chr5	42751874	42761874
chr19	50078877	50088877
chr10	99388251	99398251
chr11	6490456	6500456
chr16	30657031	30667031
chr17	7742426	7752426
chr12	30943131	30953131
chr14	35338199	35348199
chr15	50642276	50652276
chr5	141013042	141023042
chr11	73485450	73495450
chr12	53688506	53698506
chr10	133790864	133800864
chr9	91601619	91611619
chr20	61564251	61574251
chr17	29153893	29163893
chr1	27643661	27653661
chr16	89302568	89312568
chr14	61442882	61452882
chr1	896668	906668
chr22	51016221	51026221
chr7	148977260	148987260
chr13	23944548	23954548
chr5	114627232	114637232
chr3	52227230	52237230
chr19	8065855	8075855
chr1	145465547	145475547
chrX	51481524	51491524
chr12	12935202	12945202
chr14	32666411	32676411
chr5	50669486	50679486
chr21	45204498	45214498
chr17	72979452	72989452
chr19	36865090	36875090
chr19	1098632	1108632
chr3	49061783	49071783
chr13	96292017	96302017
chr19	58006255	58016255
chr19	46167006	46177006
chr17	38250342	38260342
chr20	61431232	61441232
chr17	31613675	31623675
chr6	119666212	119676212
chr5	156997477	157007477
chr10	111980632	111990632
chr19	39135970	39145970
chr10	69639298	69649298
chr2	121005828	121015828
chr11	62602034	62612034
chr10	127403358	127413358
chr13	25081862	25091862
chr6	28312704	28322704
chr17	78229143	78239143
chr9	96924018	96934018
chr14	20769061	20779061
chr14	36272920	36282920
chr19	44947688	44957688
chr2	242572009	242582009
chr3	52024903	52034903
chr1	53657504	53667504
chr19	41877479	41887479
chr2	208389545	208399545
chr1	224365686	224375686
chr2	10255454	10265454
chr7	89869667	89879667
chr3	125309460	125319460
chr17	7586652	7596652
chr2	25560464	25570464
chr2	241495365	241505365
chr21	33027143	33037143
chr20	18472841	18482841
chr3	15637963	15647963
chr22	41482714	41492714
chr19	35163124	35173124
chr14	105261711	105271711
chr9	66453493	66463493
chr3	15896684	15906684
chr9	131838836	131848836
chr4	108636225	108646225
chr6	142463368	142473368
chr6	160143221	160153221
chr17	37348776	37358776
chr12	39831270	39841270
chr5	43308415	43318415
chr22	50215638	50225638
chr1	161118848	161128848
chr3	49390900	49400900
chr16	2648343	2658343
chr1	95694817	95704817
chr2	95820151	95830151
chr2	220545047	220555047
chr19	3430298	3440298
chr14	105439545	105449545
chr2	217272167	217282167
chr17	7118168	7128168
chr9	132811167	132821167
chr19	4826633	4836633
chr19	4862643	4872643
chr16	66963344	66973344
chr15	74260410	74270410
chr3	148704499	148714499
chr2	95826466	95836466
chr2	39346523	39356523
chr19	36226970	36236970
chr8	143479649	143489649
chr20	47800027	47810027
chr12	66558693	66568693
chr19	35219934	35229934
chr17	8037297	8047297
chr12	6597594	6607594
chr18	5289883	5299883
chr1	155985741	155995741
chr22	37167122	37177122
chr16	1578581	1588581
chr4	129204521	129214521
chr11	69485088	69495088
chr6	154826815	154836815
chr2	121488505	121498505
chr7	93628653	93638653
chr1	39451813	39461813
chr5	42418697	42428697
chr4	153696135	153706135
chr8	87521939	87531939
chr8	99301389	99311389
chr15	74661547	74671547
chr11	67268328	67278328
chr17	80181361	80191361
chr1	156158851	156168851
chr4	48338577	48348577
chr12	56322194	56332194
chr20	48527183	48537183
chr2	131857809	131867809
chr4	103417464	103427464
chr7	92072845	92082845
chr8	105230477	105240477
chr22	46726635	46736635
chr12	89914869	89924869
chr12	96424477	96434477
chr21	48082767	48092767
chr1	150249395	150259395
chr7	100792858	100802858
chr3	46882373	46892373
chr8	130794102	130804102
chr5	139721145	139731145
chr19	11634871	11644871
chr7	100960198	100970198
chr6	56402504	56412504
chr16	68052101	68062101
chr5	149677313	149687313
chr6	149881889	149891889
chr9	74759569	74769569
chr13	77896204	77906204
chr9	97805956	97815956
chr1	159996802	160006802
chr19	46190159	46200159
chr1	179846884	179856884
chr2	32576886	32586886
chr6	40990888	41000888
chr10	38378285	38388285
chr6	31461031	31471031
chr19	42783103	42793103
chr3	196664430	196674430
chr19	19882360	19892360
chr8	103661063	103671063
chr11	47569594	47579594
chr7	150720698	150730698
chr10	91169987	91179987
chr20	18769688	18779688
chr3	190035253	190045253
chr16	21605832	21615832
chr20	10410864	10420864
chr1	156857312	156867312
chr3	14688108	14698108
chr2	27574944	27584944
chr17	7512822	7522822
chr5	96514579	96524579
chr22	39634484	39644484
chr16	89155230	89165230
chr12	123460255	123470255
chr3	43322913	43332913
chr5	148516122	148526122
chr7	135657085	135667085
chr16	28498492	28508492
chr5	147758498	147768498
chr3	187454565	187464565
chr19	2146555	2156555
chr2	99792577	99802577
chr7	32976907	32986907
chr19	6275173	6285173
chr5	52851523	52861523
chr10	114201836	114211836
chr19	1880442	1890442
chr14	67950488	67960488
chr22	40737549	40747549
chr19	11034412	11044412
chr19	19426471	19436471
chr6	28244437	28254437
chr5	156882263	156892263
chr3	44547060	44557060
chr11	73583024	73593024
chr9	107505318	107515318
chr8	82749840	82759840
chr1	115295159	115305159
chr14	61784405	61794405
chr19	59005965	59015965
chr2	2612342	2622342
chr21	28211879	28221879
chr19	18385942	18395942
chr17	67317963	67327963
chr6	31784145	31794145
chr6	41858296	41868296
chr8	68653669	68663669
chr6	42923209	42933209
chr17	42077712	42087712
chr6	74166543	74176543
chr7	143071457	143081457
chr19	52069458	52079458
chr17	76369728	76379728
chr17	33464263	33474263
chr20	21278990	21288990
chr15	76191196	76201196
chr16	89878274	89888274
chr1	202774858	202784858
chrX	154439927	154449927
chr15	23805798	23815798
chr9	99995539	100005539
chr16	31039724	31049724
chr16	56686486	56696486
chr17	29417016	29427016
chr16	852841	862841
chr6	26654618	26664618
chr16	23516678	23526678
chr7	42922708	42932708
chr5	145822075	145832075
chr5	130501461	130511461
chr2	74148201	74158201
chr8	99124464	99134464
chr12	76737209	76747209
chr3	106954590	106964590
chrX	40026604	40036604
chr11	123060534	123070534
chr17	57779985	57789985
chr19	47214038	47224038
chrX	9875464	9885464
chr19	39893235	39903235
chr6	34200913	34210913
chr3	137828401	137838401
chr7	99719675	99729675
chr20	30155917	30165917
chr12	48739757	48749757
chr19	9246022	9256022
chr16	14008935	14018935
chr6	44350661	44360661
chr5	131821308	131831308
chr5	178048691	178058691
chrX	23921267	23931267
chr19	40497875	40507875
chr16	68266365	68276365
chr20	19993004	20003004
chr20	60956999	60966999
chr7	100021133	100031133
chr6	170146730	170156730
chr7	25160018	25170018
chr5	140085915	140095915
chr6	26199896	26209896
chr4	166243923	166253923
chrX	128972716	128982716
chr4	152241775	152251775
chr10	17238653	17248653
chr3	45182997	45192997
chr12	123844559	123854559
chrX	118528724	118538724
chr11	8980996	8990996
chr2	30450136	30460136
chrX	118105166	118115166
chr2	242475285	242485285
chr15	48932502	48942502
chr9	125688773	125698773
chr11	122928475	122938475
chr15	74748510	74758510
chr22	22001625	22011625
chr3	183868278	183878278
chr3	184076065	184086065
chr2	134872546	134882546
chr2	170425418	170435418
chr14	69253532	69263532
chr6	28188037	28198037
chr3	181425908	181435908
chr3	187458424	187468424
chr5	141399602	141409602
chr5	175787295	175797295
chr16	28869814	28879814
chr15	44064738	44074738
chr10	131929719	131939719
chr9	139839528	139849528
chrX	49023422	49033422
chr10	38260640	38270640
chr12	117252271	117262271
chr11	93857082	93867082
chr11	62434224	62444224
chr22	45632192	45642192
chr10	93387950	93397950
chr10	73073848	73083848
chr11	108530808	108540808
chr17	41387720	41397720
chr9	80846160	80856160
chr1	156556335	156566335
chr8	54431423	54441423
chr3	133375770	133385770
chr6	170888700	170898700
chrX	135062643	135072643
chr6	8059779	8069779
chrX	134181165	134191165
chrX	133680079	133690079
chr6	29850530	29860530
chr12	50474017	50484017
chr6	26317478	26327478
chr20	323238	333238
chr22	50678572	50688572
chr3	183597729	183607729
chrX	53705503	53715503
chr5	1880607	1890607
chr17	38290920	38300920
chr20	11866904	11876904
chr5	74058008	74068008
chr17	73658436	73668436
chr1	211844238	211854238
chr2	178123321	178133321
chr7	132762037	132772037
chr2	11601392	11611392
chr19	18053983	18063983
chr1	156713675	156723675
chr20	17506598	17516598
chr1	156566214	156576214
chr8	100020394	100030394
chr15	74653381	74663381
chr1	2182459	2192459
chr1	200633947	200643947
chr8	19670045	19680045
chr8	145698459	145708459
chr17	47434493	47444493
chr17	46636993	46646993
chr6	170857368	170867368
chr16	28852678	28862678
chr10	45491445	45501445
chr12	96584679	96594679
chr15	67351598	67361598
chr22	38032129	38042129
chr7	99151235	99161235
chr22	40386741	40396741
chr11	701749	711749
chr22	35692709	35702709
chr2	150181251	150191251
chr10	135202727	135212727
chr10	17654532	17664532
chrX	40007967	40017967
chr7	155083728	155093728
chr10	85894336	85904336
chr6	3153231	3163231
chr6	167407334	167417334
chr10	70710812	70720812
chr6	118967642	118977642
chr7	140709791	140719791
chr1	10530048	10540048
chr5	180645497	180655497
chr17	10595862	10605862
chr16	87412704	87422704
chr11	59431274	59441274
chr1	114350071	114360071
chr19	19512110	19522110
chr11	33032901	33042901
chr1	154693906	154703906
chr19	12775330	12785330
chr4	166791158	166801158
chr2	9766028	9776028
chr2	30665245	30675245
chr2	101864336	101874336
chr1	3442522	3452522
chr13	43592726	43602726
chr1	26628108	26638108
chr2	68474941	68484941
chr21	37524235	37534235
chr1	156716672	156726672
chr9	71730790	71740790
chr9	127626341	127636341
chr1	154929351	154939351
chr4	152677164	152687164
chrX	69667310	69677310
chr7	100467544	100477544
chr7	150919438	150929438
chr13	42530165	42540165
chr1	27184466	27194466
chr1	145605860	145615860
chr20	19733362	19743362
chr5	175810982	175820982
chr14	74764745	74774745
chr22	39048438	39058438
chr14	23230946	23240946
chr1	46011432	46021432
chr22	42462063	42472063
chr2	86844807	86854807
chr1	38465943	38475943
chr3	170621651	170631651
chr8	61559708	61569708
chr19	36975493	36985493
chr17	74548756	74558756
chr9	139834138	139844138
chr5	149375187	149385187
chr19	48967817	48977817
chr1	33642130	33652130
chr1	76185406	76195406
chr13	22240129	22250129
chr12	8180416	8190416
chr12	95038674	95048674
chr13	114561547	114571547
chr12	49207096	49217096
chr8	42906416	42916416
chr12	121900515	121910515
chr5	176773776	176783776
chr15	81611421	81621421
chr17	27913432	27923432
chr1	12035229	12045229
chr16	88631807	88641807
chr17	35964428	35974428
chrY	21149846	21159846
chrX	103396547	103406547
chr10	35620169	35630169
chr1	35540311	35550311
chr15	83948623	83958623
chr17	7814573	7824573
chr6	130336488	130346488
chr19	40934774	40944774
chr10	23379530	23389530
chr19	5675677	5685677
chr10	72158936	72168936
chr18	66377266	66387266
chr6	27836349	27846349
chr20	42214617	42224617
chr1	44407373	44417373
chr9	130208691	130218691
chr8	9408441	9418441
chr4	77064605	77074605
chr12	62991485	63001485
chr14	23933949	23943949
chr20	48765539	48775539
chr6	47272630	47282630
chr19	42358863	42368863
chr1	222812499	222822499
chr3	50324940	50334940
chr7	5431970	5441970
chr20	33754637	33764637
chr21	47873454	47883454
chr2	28612406	28622406
chr18	21447799	21457799
chr1	170496092	170506092
chr17	77015447	77025447
chr4	6983985	6993985
chr11	118438092	118448092
chr1	149852307	149862307
chr9	124127682	124137682
chr1	183436135	183446135
chr4	6706533	6716533
chr16	66725997	66735997
chr4	6670707	6680707
chr19	48889133	48899133
chr12	107482123	107492123
chr11	95652223	95662223
chr1	231109762	231119762
chr20	34819357	34829357
chr8	37549136	37559136
chr19	47215503	47225503
chr19	18649361	18659361
chr17	7250292	7260292
chr17	45396193	45406193
chr19	52795590	52805590
chr2	65087744	65097744
chr3	156872959	156882959
chr10	27438308	27448308
chr5	136830031	136840031
chr1	236762864	236772864
chr15	75655911	75665911
chr1	224539505	224549505
chr12	49346223	49356223
chr16	70715169	70725169
chr13	31731513	31741513
chr4	89373382	89383382
chr16	2200670	2210670
chr1	116515331	116525331
chr16	16038259	16048259
chr4	81100166	81110166
chr16	67862889	67872889
chr1	203760222	203770222
chr11	76150868	76160868
chr16	67277599	67287599
chr12	68036520	68046520
chr2	242443136	242453136
chr16	30754467	30764467
chr6	26191296	26201296
chr3	9970118	9980118
chr2	27429991	27439991
chr5	1796531	1806531
chr12	57876813	57886813
chr6	31826567	31836567
chr16	57491602	57501602
chr8	144713068	144723068
chr2	172539008	172549008
chr13	21136244	21146244
chr16	4521577	4531577
chr2	47138257	47148257
chr22	40761586	40771586
chr18	9470355	9480355
chr6	110496350	110506350
chr9	114356680	114366680
chr5	72789297	72799297
chr12	56315681	56325681
chr17	78384117	78394117
chr9	104291068	104301068
chr3	71108797	71118797
chr17	40829503	40839503
chr3	69430470	69440470
chr17	28439059	28449059
chr17	79314630	79324630
chr19	49012212	49022212
chr7	5548467	5558467
chr10	31417893	31427893
chr16	16038830	16048830
chr14	81682622	81692622
chr14	21373935	21383935
chr13	20352076	20362076
chr4	4849608	4859608
chr12	52209988	52219988
chr15	76045907	76055907
chr12	58154448	58164448
chr4	186125554	186135554
chr10	21801430	21811430
chr19	9690186	9700186
chr4	44723635	44733635
chr9	99444091	99454091
chr19	49117528	49127528
chr16	57831419	57841419
chr6	28673437	28683437
chr19	45577457	45587457
chr14	85995415	86005415
chr12	50130374	50140374
chr14	68157476	68167476
chr11	65661944	65671944
chr6	28636677	28646677
chr1	113212104	113222104
chr20	58625996	58635996
chr4	26857536	26867536
chr4	15651694	15661694
chr7	5591193	5601193
chr14	105642185	105652185
chr2	136494190	136504190
chr4	119194744	119204744
chr12	493526	503526
chr10	13744600	13754600
chr8	9907517	9917517
chr8	54750929	54760929
chr4	147092090	147102090
chr12	58235634	58245634
chr7	99674329	99684329
chr15	84111952	84121952
chr17	613051	623051
chr6	26516995	26526995
chr8	32400670	32410670
chr22	24946816	24956816
chr7	6409089	6419089
chr16	30903493	30913493
chr3	127837818	127847818
chr8	21772142	21782142
chr19	56181570	56191570
chr5	177654245	177664245
chr19	51518046	51528046
chr8	1944747	1954747
chr7	99864927	99874927
chr14	20806415	20816415
chr2	162159883	162169883
chr6	111274804	111284804
chr1	155242325	155252325
chr2	74694844	74704844
chr19	50524327	50534327
chr22	39911407	39921407
chr12	747067	757067
chr2	102085775	102095775
chr19	44804208	44814208
chr2	148773447	148783447
chr19	53421633	53431633
chr7	48123181	48133181
chr17	630934	640934
chr8	37589109	37599109
chr14	21940328	21950328
chr16	735437	745437
chr16	397093	407093
chrX	100598832	100608832
chr8	92048124	92058124
chr13	20433913	20443913
chr1	11719821	11729821
chr3	123299184	123309184
chr1	93539731	93549731
chr1	169759087	169769087
chr8	145904800	145914800
chr5	173310016	173320016
chrX	56584974	56594974
chr7	6383595	6393595
chr9	139772086	139782086
chr16	50094997	50104997
chr14	31671770	31681770
chr1	78439626	78449626
chr17	73770565	73780565
chr17	2752862	2762862
chr1	108738093	108748093
chr7	2594194	2604194
chr3	185822352	185832352
chr1	43992220	44002220
chr1	95002617	95012617
chr1	114467120	114477120
chr1	225112445	225122445
chr17	53823524	53833524
chr12	111015614	111025614
chr9	35098163	35108163
chr19	51892899	51902899
chr16	87420772	87430772
chr12	13147820	13157820
chr12	53882095	53892095
chr15	55695611	55705611
chr14	105277440	105287440
chr6	100672055	100682055
chr7	128690130	128700130
chr16	48273211	48283211
chr11	109958531	109968531
chr1	1650821	1660821
chr10	134345807	134355807
chr10	100201807	100211807
chr19	58454206	58464206
chr17	15843493	15853493
chr20	35196673	35206673
chr9	37795739	37805739
chr17	26966990	26976990
chr19	11611628	11621628
chr1	109500998	109510998
chr6	31148939	31158939
chr12	53294009	53304009
chr11	73083358	73093358
chr12	6488330	6498330
chr17	57692175	57702175
chr20	30692417	30702417
chr6	45382988	45392988
chr7	32763401	32773401
chr8	103664781	103674781
chr1	152003135	152013135
chr11	44581338	44591338
chr6	126656285	126666285
chr11	107874835	107884835
chr14	105709610	105719610
chr16	53532776	53542776
chr10	73720199	73730199
chr10	112322613	112332613
chr3	115498479	115508479
chr14	64005334	64015334
chr1	989559	999559
chr19	19309133	19319133
chr19	16172655	16182655
chr1	161271053	161281053
chr19	47726083	47736083
chr2	239330561	239340561
chr19	4177537	4187537
chr1	32175387	32185387
chr7	148818502	148828502
chr1	156177973	156187973
chr1	28964578	28974578
chr17	73024926	73034926
chr9	136198072	136208072
chr8	27178244	27188244
chr12	48094859	48104859
chr6	28944968	28954968
chr19	46385103	46395103
chr14	81631894	81641894
chr7	106804170	106814170
chr10	126600246	126610246
chr10	27145038	27155038
chr12	125408044	125418044
chr17	80403727	80413727
chr16	30189586	30199586
chr6	42526648	42536648
chr8	28742796	28752796
chr8	146223328	146233328
chr11	65096404	65106404
chr19	11800653	11810653
chr2	45833396	45843396
chr22	31640129	31650129
chr17	16115492	16125492
chr3	49444038	49454038
chr9	131529273	131539273
chr19	59026246	59036246
chr19	11541364	11551364
chr19	45499886	45509886
chr19	5823360	5833360
chr5	171428838	171438838
chr3	127386608	127396608
chr18	19175649	19185649
chr1	232761613	232771613
chr17	17490039	17500039
chr12	110557237	110567237
chr5	175870245	175880245
chr2	78763955	78773955
chr2	75868942	75878942
chr2	19557833	19567833
chr3	32607301	32617301
chr2	63810990	63820990
chr1	55262022	55272022
chr1	171706201	171716201
chr9	113793951	113803951
chr14	21434738	21444738
chr12	13149285	13159285
chr5	180628831	180638831
chr2	3617753	3627753
chr10	79680874	79690874
chr1	153626104	153636104
chr19	51606743	51616743
chr12	50011569	50021569
chr6	105622627	105632627
chr8	66749744	66759744
chr9	108205595	108215595
chr9	140441418	140451418
chr17	38078935	38088935
chr9	15417794	15427794
chr1	10527631	10537631
chr15	91410141	91420141
chrX	49018425	49028425
chr5	49642	59642
chr17	26984174	26994174
chr6	160109450	160119450
chr19	36203477	36213477
chr1	156303579	156313579
chr17	8147653	8157653
chr1	1305756	1315756
chr6	28175881	28185881
chr4	119601503	119611503
chr22	41859584	41869584
chr1	38014865	38024865
chr12	109910318	109920318
chr1	222881712	222891712
chr20	30321976	30331976
chr1	27897151	27907151
chr19	23428158	23438158
chr19	58833374	58843374
chr2	172944460	172954460
chr3	156887857	156897857
chr14	52451170	52461170
chr1	53475592	53485592
chr16	12892443	12902443
chr12	107162979	107172979
chr17	41461188	41471188
chr21	44308530	44318530
chr11	70111238	70121238
chr16	30881785	30891785
chr3	47861735	47871735
chr4	44675534	44685534
chr19	52526769	52536769
chr19	34007631	34017631
chr14	64849749	64859749
chr12	120627408	120637408
chr12	120551348	120561348
chr2	65210011	65220011
chr3	196250769	196260769
chr17	44266531	44276531
chr10	106093319	106103319
chr2	231271833	231281833
chr13	77454876	77464876
chr17	79004146	79014146
chr11	75268781	75278781
chrX	55182458	55192458
chr8	29947840	29957840
chr8	30510653	30520653
chr6	170118122	170128122
chr14	74412087	74422087
chr9	34324095	34334095
chr2	219130148	219140148
chr9	5624715	5634715
chr19	40926400	40936400
chr9	6408300	6418300
chr11	65764717	65774717
chrX	129397643	129407643
chrX	153601586	153611586
chr20	62689429	62699429
chr16	11033341	11043341
chrX	49638951	49648951
chr14	67994797	68004797
chr17	27274443	27284443
chr1	112079930	112089930
chr19	46005176	46015176
chr21	38625563	38635563
chr15	90640506	90650506
chr4	123839323	123849323
chr6	139451477	139461477
chr12	95392457	95402457
chr11	121416338	121426338
chr8	144694747	144704747
chr1	249147501	249157501
chr1	156019552	156029552
chr1	25250704	25260704
chr15	43024095	43034095
chr17	45894209	45904209
chr20	35397501	35407501
chr1	110031758	110041758
chr6	28903846	28913846
chr13	100302839	100312839
chr6	28043721	28053721
chr1	36616622	36626622
chr19	44118615	44128615
chr16	2957306	2967306
chr7	75363193	75373193
chr7	90220774	90230774
chr8	72751425	72761425
chr16	50183055	50193055
chr17	21112635	21122635
chr16	66780837	66790837
chr17	15845736	15855736
chr16	73076594	73086594
chr10	33242371	33252371
chr7	23502730	23512730
chr17	411244	421244
chr11	27489194	27499194
chr1	16558624	16568624
chr17	53041119	53051119
chr17	26657579	26667579
chr19	39461310	39471310
chr10	103108674	103118674
chr4	143321514	143331514
chr22	41247268	41257268
chr1	229473965	229483965
chr11	70044417	70054417
chr3	57991112	58001112
chr10	105151353	105161353
chr19	47349251	47359251
chr2	98275310	98285310
chr16	4352584	4362584
chr2	208628905	208638905
chr12	112032298	112042298
chr14	57730620	57740620
chr17	62497887	62507887
chr2	190521312	190531312
chr4	177111864	177121864
chr3	155567330	155577330
chr2	224697604	224707604
chr2	122037911	122047911
chr9	131933308	131943308
chr6	28550066	28560066
chr1	109637788	109647788
chr12	118449625	118459625
chr20	42081855	42091855
chr19	30428549	30438549
chr5	138722549	138732549
chr5	60623993	60633993
chr11	3824385	3834385
chr13	37569795	37579795
chr2	73456447	73466447
chr12	133557951	133567951
chr16	2016961	2026961
chr3	37212973	37222973
chr2	217358573	217368573
chr12	123232372	123242372
chr12	106637271	106647271
chr17	73507437	73517437
chr11	10916239	10926239
chr2	97146935	97156935
chr8	30665343	30675343
chr11	62375192	62385192
chr15	91533174	91543174
chr4	78073203	78083203
chr6	41035253	41045253
chr6	27827656	27837656
chr11	72848479	72858479
chr20	55199458	55209458
chr14	35756612	35766612
chr14	89016161	89026161
chr20	25672533	25682533
chr12	119613701	119623701
chr12	116709784	116719784
chr22	32803176	32813176
chr20	49342720	49352720
chr12	7042285	7052285
chr6	56703819	56713819
chr6	71117953	71127953
chr1	1278289	1288289
chr5	133742545	133752545
chr9	136210130	136220130
chr9	113012965	113022965
chr9	132720465	132730465
chr1	204375974	204385974
chr12	118494123	118504123
chr1	21611322	21621322
chr21	30440893	30450893
chr17	58037048	58047048
chr11	73494000	73504000
chr16	54966240	54976240
chr10	104673368	104683368
chr12	133527892	133537892
chr9	86318012	86328012
chr15	99086818	99096818
chr3	194975759	194985759
chr1	224513095	224523095
chr15	51325649	51335649
chr1	31764635	31774635
chr15	40645211	40655211
chr15	75737902	75747902
chr1	33891138	33901138
chr12	52340004	52350004
chr6	30870865	30880865
chr17	58672225	58682225
chr6	27834747	27844747
chr8	24808595	24818595
chr6	157337421	157347421
chr3	182875303	182885303
chr15	80347279	80357279
chr16	67256015	67266015
chr17	57179538	57189538
chr17	6454159	6464159
chr16	67875743	67885743
chr13	28708465	28718465
chr19	285580	295580
chrX	77161074	77171074
chr19	49617136	49627136
chr7	5816275	5826275
chr22	41628783	41638783
chr12	54421542	54431542
chr2	40674511	40684511
chr3	47512569	47522569
chr4	113440106	113450106
chr5	118599261	118609261
chr8	145132572	145142572
chr5	172405825	172415825
chr19	30297331	30307331
chr20	36149853	36159853
chr3	52082822	52092822
chr20	48324585	48334585
chr3	49461768	49471768
chr6	29686340	29696340
chr21	44294649	44304649
chr7	27697449	27707449
chr10	97411383	97421383
chr19	31204848	31214848
chr19	19025333	19035333
chr14	65564385	65574385
chr3	172463330	172473330
chr20	44595934	44605934
chr2	74370047	74380047
chr6	144532282	144542282
chr20	20028189	20038189
chr19	52547112	52557112
chr3	48277639	48287639
chr5	178318030	178328030
chr7	32530209	32540209
chr2	73293891	73303891
chr1	150261342	150271342
chr6	167036721	167046721
chr7	43941407	43951407
chr19	9924536	9934536
chr9	100561103	100571103
chr17	52973301	52983301
chr14	35003858	35013858
chr7	99693311	99703311
chr7	148954122	148964122
chr1	45960866	45970866
chrX	16896039	16906039
chr3	193847838	193857838
chr6	50813077	50823077
chr3	160278903	160288903
chr6	31426006	31436006
chr11	65261524	65271524
chrX	118822003	118832003
chr8	74879687	74889687
chr2	176041361	176051361
chr19	44095561	44105561
chr12	75869654	75879654
chr1	223896559	223906559
chr6	43479649	43489649
chr8	1698870	1708870
chr20	2639848	2649848
chr10	116386259	116396259
chrX	73750725	73760725
chr9	95427552	95437552
chr3	194401604	194411604
chr5	134522324	134532324
chr10	74380845	74390845
chr16	1465830	1475830
chr3	193854202	193864202
chr22	36420114	36430114
chr16	3169667	3179667
chr13	115074772	115084772
chr3	99351760	99361760
chr11	62305789	62315789
chr1	93806382	93816382
chr8	12606661	12616661
chr7	139870376	139880376
chr16	67179842	67189842
chr11	2416779	2426779
chr16	87979636	87989636
chr12	49240983	49250983
chr1	16966077	16976077
chr17	73775767	73785767
chr7	66088520	66098520
chr14	77919076	77929076
chr12	133651825	133661825
chr20	42811633	42821633
chr9	79069504	79079504
chr5	111088557	111098557
chr18	77434649	77444649
chr19	33859806	33869806
chr10	22536278	22546278
chr12	6793772	6803772
chr11	63993312	64003312
chr15	94769638	94779638
chr15	68127675	68137675
chr1	27017599	27027599
chr1	156732193	156742193
chr17	8024879	8034879
chr18	21589432	21599432
chr11	27523330	27533330
chr6	64341140	64351140
chr17	7138014	7148014
chr11	34455211	34465211
chr14	105775526	105785526
chr19	49972623	49982623
chr6	26220600	26230600
chr9	140508075	140518075
chr12	54116390	54126390
chr11	62441526	62451526
chr5	92910062	92920062
chr16	56636356	56646356
chr1	156706000	156716000
chr2	101430612	101440612
chr14	69439594	69449594
chr9	112255528	112265528
chr17	48167722	48177722
chr2	135805037	135815037
chr2	208885318	208895318
chr12	93318362	93328362
chr1	54299222	54309222
chr12	56319986	56329986
chr19	44612469	44622469
chr8	41992619	42002619
chr22	41210153	41220153
chr1	214771380	214781380
chr8	102501375	102511375
chr10	12166308	12176308
chr18	21714150	21724150
chr9	127416525	127426525
chr8	110341448	110351448
chr5	90674505	90684505
chr10	47650963	47660963
chr1	166803482	166813482
chr6	12008278	12018278
chr3	111446401	111456401
chr5	1795568	1805568
chr22	46542218	46552218
chr2	128279404	128289404
chr13	52763623	52773623
chr10	99254231	99264231
chr11	64803520	64813520
chr11	111952584	111962584
chr15	102187552	102197552
chr2	27800845	27810845
chr16	30027953	30037953
chr1	153931067	153941067
chr1	153926179	153936179
chr1	224296841	224306841
chr6	43598547	43608547
chr9	132170956	132180956
chr8	94762105	94772105
chr6	15240712	15250712
chr22	31059085	31069085
chr16	70468189	70478189
chr22	42660680	42670680
chr12	56688941	56698941
chr1	156421618	156431618
chr22	46659063	46669063
chr1	225835807	225845807
chr2	242493948	242503948
chr1	23340832	23350832
chr12	58285782	58295782
chr12	59308772	59318772
chr11	47997851	48007851
chr12	8845217	8855217
chr12	129303664	129313664
chr2	242291148	242301148
chr11	117193596	117203596
chr2	234257496	234267496
chr10	126145297	126155297
chr2	162088932	162098932
chr20	42290842	42300842
chr13	100626835	100636835
chr1	151133480	151143480
chr22	50242061	50252061
chr10	97448985	97458985
chr6	80811500	80821500
chr17	49238529	49248529
chr12	56613148	56623148
chr16	12004984	12014984
chr13	40171887	40181887
chr13	95196632	95206632
chr1	155943270	155953270
chr11	11858680	11868680
chr18	24125514	24135514
chr2	74776881	74786881
chr5	110843102	110853102
chr4	141070520	141080520
chr4	183833461	183843461
chr2	150439221	150449221
chr12	6956674	6966674
chr16	68274055	68284055
chr19	49555983	49565983
chr17	26921757	26931757
chr17	3863470	3873470
chr19	50368190	50378190
chr15	78794987	78804987
chr17	45767791	45777791
chr19	34851186	34861186
chr1	201247541	201257541
chr11	128770545	128780545
chr3	49888960	49898960
chr19	4786579	4796579
chr11	64032562	64042562
chr7	134326443	134336443
chr6	33373565	33383565
chr2	3600997	3610997
chr16	30102755	30112755
chr6	28886676	28896676
chr15	69586636	69596636
chr19	6733034	6743034
chr11	60678082	60688082
chr11	63680377	63690377
chrX	12988332	12998332
chr9	138367359	138377359
chr19	47284865	47294865
chr19	36244256	36254256
chr19	17341811	17351811
chr19	45949567	45959567
chr19	49648741	49658741
chr9	139617749	139627749
chr2	100101870	100111870
chr2	179310308	179320308
chr20	32393971	32403971
chr3	133287919	133297919
chr5	67579104	67589104
chr16	30928934	30938934
chr11	72140655	72150655
chr6	44228333	44238333
chr7	138910717	138920717
chr8	67574606	67584606
chr12	6767444	6777444
chr7	44617201	44627201
chr17	2873980	2883980
chr1	154575774	154585774
chr20	18263914	18273914
chr16	30377085	30387085
chr7	128859600	128869600
chr16	67835636	67845636
chr1	65427146	65437146
chr1	67391108	67401108
chr1	68210354	68220354
chr1	100310641	100320641
chr19	46361555	46371555
chr15	55606338	55616338
chr17	60138375	60148375
chr19	42742178	42752178
chr19	3056854	3066854
chr9	102856396	102866396
chr19	45922711	45932711
chr19	658320	668320
chr20	52204209	52214209
chr1	205470177	205480177
chr1	87166162	87176162
chr1	16538846	16548846
chr13	95948548	95958548
chr1	180118690	180128690
chr10	88850095	88860095
chr4	8437448	8447448
chr12	124452396	124462396
chr9	125128178	125138178
chr6	31697649	31707649
chr11	73304612	73314612
chr19	44551058	44561058
chr13	37000917	37010917
chr17	1615842	1625842
chr15	56280812	56290812
chr19	17351081	17361081
chr10	6239550	6249550
chr10	972640	982640
chr12	133132821	133142821
chr11	74695082	74705082
chr1	1046592	1056592
chr2	27588356	27598356
chr5	141731735	141741735
chr21	44390595	44400595
chr12	132190512	132200512
chr4	694686	704686
chr4	74729855	74739855
chr9	134610704	134620704
chr6	79783146	79793146
chr5	34910710	34920710
chr1	202312742	202322742
chr5	138529030	138539030
chr20	62582897	62592897
chr16	31514754	31524754
chr5	176509076	176519076
chr9	135901279	135911279
chr10	43628820	43638820
chr7	137023382	137033382
chr7	102384346	102394346
chr17	5385136	5395136
chr6	5993041	6003041
chr7	3337007	3347007
chr9	34984893	34994893
chr22	19461814	19471814
chr4	119427	129427
chr3	172236186	172246186
chr12	132429417	132439417
chr22	31681904	31691904
chr1	236953499	236963499
chr22	42944650	42954650
chr16	69368574	69378574
chr3	10285292	10295292
chr1	26319687	26329687
chr3	32428092	32438092
chr3	33150940	33160940
chr7	7675508	7685508
chr3	45725606	45735606
chr17	4694455	4704455
chr3	51996794	52006794
chr3	52267916	52277916
chr3	53159433	53169433
chr19	13256186	13266186
chr17	4162280	4172280
chr1	226369346	226379346
chr1	166840459	166850459
chr19	45537349	45547349
chr11	32108466	32118466
chr18	32616623	32626623
chr15	57020712	57030712
chr8	48642870	48652870
chr17	29330744	29340744
chr1	169858200	169868200
chr7	39768180	39778180
chr6	49426018	49436018
chr2	220411916	220421916
chr14	73489007	73499007
chr17	27225265	27235265
chr16	85582885	85592885
chr16	67748448	67758448
chr5	154312711	154322711
chr3	126697884	126707884
chr14	24696812	24706812
chr4	166028797	166038797
chr12	95862887	95872887
chr1	153579988	153589988
chr19	56647419	56657419
chr5	173038770	173048770
chr3	187867196	187877196
chr17	33696466	33706466
chr2	37453661	37463661
chr19	41164169	41174169
chr2	163169978	163179978
chr2	99056484	99066484
chr12	57467313	57477313
chr12	113654751	113664751
chr11	2394403	2404403
chr16	77242609	77252609
chr12	32827119	32837119
chr8	145128479	145138479
chr4	39974008	39984008
chr10	15897542	15907542
chr17	46043514	46053514
chr6	160110467	160120467
chr8	124189779	124199779
chr17	38569063	38579063
chr19	16602087	16612087
chr7	40933944	40943944
chr3	5158947	5168947
chr3	48628162	48638162
chr2	62076332	62086332
chr14	20924836	20934836
chr21	37503123	37513123
chr19	42743956	42753956
chr3	61541417	61551417
chr1	68147471	68157471
chr10	102485994	102495994
chr3	192629838	192639838
chr10	13136941	13146941
chr1	212601459	212611459
chr18	19187265	19197265
chr5	178445688	178455688
chr22	38196211	38206211
chr10	112252356	112262356
chr12	88530989	88540989
chr3	88194071	88204071
chr4	119751335	119761335
chr19	32831547	32841547
chr9	99796700	99806700
chr12	122013375	122023375
chr11	46364016	46374016
chr19	42767886	42777886
chr14	21974534	21984534
chr19	54613890	54623890
chr14	96667266	96677266
chr1	6654923	6664923
chr10	74865205	74875205
chr16	572616	582616
chr6	64303705	64313705
chr5	10245427	10255427
chr15	38741358	38751358
chr9	7794878	7804878
chr6	57176808	57186808
chr6	31934186	31944186
chr9	139132282	139142282
chr2	220457833	220467833
chr11	30339595	30349595
chr7	40169271	40179271
chr10	13336789	13346789
chr19	10486157	10496157
chr14	24578535	24588535
chr15	62677617	62687617
chr16	53732920	53742920
chr1	151877156	151887156
chr16	4847453	4857453
chr14	90844779	90854779
chr19	36613857	36623857
chr17	39679054	39689054
chr12	122321573	122331573
chr7	44525383	44535383
chr5	40751096	40761096
chr5	154315622	154325622
chr10	17265572	17275572
chr1	43632982	43642982
chr17	31198516	31208516
chr16	31465721	31475721
chr8	119629266	119639266
chr3	196060453	196070453
chr14	90858294	90868294
chr7	6741653	6751653
chr19	55786427	55796427
chr2	85355180	85365180
chr13	41701994	41711994
chr16	69414893	69424893
chr14	21900437	21910437
chr1	44674098	44684098
chr14	68136492	68146492
chr19	58868883	58878883
chr2	131550833	131560833
chr15	75927544	75937544
chr3	193305964	193315964
chr1	36610245	36620245
chr12	505665	515665
chr3	50392093	50402093
chr7	6539027	6549027
chr19	53461093	53471093
chr15	72518782	72528782
chr3	126417985	126427985
chr13	114891703	114901703
chr20	35719529	35729529
chr14	23750732	23760732
chr6	134269258	134279258
chr15	31190959	31200959
chr11	35155723	35165723
chr3	101563081	101573081
chr16	89782339	89792339
chr19	10225581	10235581
chr12	54779290	54789290
chr12	6468125	6478125
chr1	35216067	35226067
chr1	153601592	153611592
chr2	96926902	96936902
chr10	18943127	18953127
chr3	155519049	155529049
chr7	115846179	115856179
chr2	113337032	113347032
chr8	37702447	37712447
chr17	40114223	40124223
chr6	31921832	31931832
chr7	87844547	87854547
chr10	93164395	93174395
chr19	50140248	50150248
chr1	151807479	151817479
chr19	36114965	36124965
chr12	52697527	52707527
chr3	128875065	128885065
chr15	51052818	51062818
chr17	76971227	76981227
chr19	50138275	50148275
chr19	45591275	45601275
chr7	133996777	134006777
chr11	61555186	61565186
chr15	43393277	43403277
chr11	65239940	65249940
chr13	39607185	39617185
chr8	117763058	117773058
chr11	70239704	70249704
chr22	50941674	50951674
chr14	91725799	91735799
chr11	262801	272801
chr14	102778414	102788414
chr11	112155851	112165851
chr1	200374390	200384390
chr1	12074775	12084775
chr9	106851624	106861624
chr1	145134465	145144465
chr20	1368901	1378901
chr1	149894678	149904678
chr22	20856829	20866829
chr15	91203730	91213730
chr1	210402501	210412501
chr9	99139633	99149633
chr2	232641331	232651331
chr9	99207462	99217462
chr1	11989524	11999524
chr8	56681076	56691076
chr22	43406473	43416473
chr9	136278261	136288261
chr20	47889994	47899994
chr2	192105864	192115864
chr9	123337489	123347489
chr3	180702497	180712497
chr2	106356067	106366067
chr19	12840422	12850422
chr12	104318592	104328592
chr15	66792184	66802184
chr14	103013609	103023609
chr1	119678279	119688279
chr10	99200809	99210809
chr1	107594235	107604235
chr7	100765249	100775249
chr12	126462728	126472728
chr12	14513660	14523660
chr1	24302405	24312405
chr12	12709583	12719583
chr6	75948556	75958556
chr8	116676577	116686577
chr19	9415387	9425387
chr13	20528738	20538738
chr3	120164550	120174550
chr12	70632245	70642245
chr3	99352278	99362278
chr19	58811651	58821651
chr11	66882691	66892691
chr12	1053734	1063734
chr19	49994382	50004382
chrX	129111507	129121507
chr8	13129159	13139159
chr19	44502053	44512053
chr1	224616909	224626909
chr4	26580618	26590618
chr8	67969198	67979198
chr11	67802868	67812868
chr4	146096768	146106768
chrX	107173983	107183983
chr12	65992039	66002039
chr16	74695808	74705808
chr18	21012747	21022747
chr3	196461742	196471742
chr18	3256961	3266961
chr4	103743906	103753906
chr12	132375864	132385864
chr15	76633902	76643902
chr17	73714486	73724486
chr20	2484761	2494761
chr6	158647927	158657927
chr9	95522310	95532310
chr1	161355296	161365296
chr2	109397982	109407982
chr5	74802755	74812755
chr2	179338848	179348848
chr22	38707822	38717822
chr16	729476	739476
chr11	71786730	71796730
chr1	94308018	94318018
chr8	95727055	95737055
chr8	145976047	145986047
chr19	45903799	45913799
chr19	46216025	46226025
chr21	43929216	43939216
chr6	30705786	30715786
chr21	45191331	45201331
chr2	74149000	74159000
chr19	44434479	44444479
chr21	46233288	46243288
chr21	46702752	46712752
chr2	114336628	114346628
chr2	230926844	230936844
chr7	149316855	149326855
chr6	31628740	31638740
chr22	46466136	46476136
chr3	23953615	23963615
chr17	33909258	33919258
chr3	27519753	27529753
chr3	42691298	42701298
chrX	48926785	48936785
chr3	45630762	45640762
chr16	25113462	25123462
chr12	4425385	4435385
chr17	66093074	66103074
chr19	41854873	41864873
chr9	131960241	131970241
chr17	81004492	81014492
chr1	84539157	84549157
chr17	73003723	73013723
chr18	5290926	5300926
chr17	39840344	39850344
chr13	26823064	26833064
chr19	1857624	1867624
chr19	2323621	2333621
chr1	24121129	24131129
chr19	52403283	52413283
chr19	4904855	4914855
chr1	210497618	210507618
chrX	153593082	153603082
chr19	1465597	1475597
chr19	46140604	46150604
chr3	51423656	51433656
chr22	28193030	28203030
chr15	63476638	63486638
chr15	74983330	74993330
chr19	9727024	9737024
chr15	57593789	57603789
chr1	40718751	40728751
chr12	49314100	49324100
chr7	21462253	21472253
chr7	150778239	150788239
chr12	33045090	33055090
chr8	22219677	22229677
chr2	220105211	220115211
chr20	3185159	3195159
chr1	19275523	19285523
chr10	134138489	134148489
chr6	41698406	41708406
chr3	156387462	156397462
chr8	21961858	21971858
chr5	179714355	179724355
chr19	16176513	16186513
chr5	154057181	154067181
chr3	53284112	53294112
chr12	120735165	120745165
chr21	36416465	36426465
chr4	10113722	10123722
chr1	95533451	95543451
chr4	2238663	2248663
chr19	12245995	12255995
chr18	12282983	12292983
chr4	37823036	37833036
chr1	2354080	2364080
chr12	39293823	39303823
chr4	663075	673075
chr17	48346914	48356914
chr4	73930165	73940165
chr4	76593819	76603819
chr16	87345891	87355891
chr4	8266702	8276702
chr2	38147660	38157660
chr14	55653254	55663254
chr13	96700618	96710618
chr15	34326318	34336318
chr7	48014098	48024098
chr9	134610153	134620153
chr20	44558258	44568258
chr19	18523513	18533513
chr19	11197599	11207599
chr1	175157103	175167103
chr16	759708	769708
chr5	1784013	1794013
chr16	84728442	84738442
chr11	47442949	47452949
chr8	37883875	37893875
chr6	27151483	27161483
chr14	23336828	23346828
chr11	46933385	46943385
chr14	93794553	93804553
chr9	123832068	123842068
chr5	133702128	133712128
chr14	104024167	104034167
chr17	47487389	47497389
chr1	171745679	171755679
chr19	44711626	44721626
chr2	120431828	120441828
chr22	31213441	31223441
chr6	20398244	20408244
chr20	17658391	17668391
chrX	108775183	108785183
chr16	83836583	83846583
chr5	158685297	158695297
chr5	168001666	168011666
chr12	89741452	89751452
chrX	13702369	13712369
chr17	7830152	7840152
chr2	64866946	64876946
chr2	169741968	169751968
chr16	69359521	69369521
chr1	29208471	29218471
chr1	207219166	207229166
chr1	19276126	19286126
chr1	161364669	161374669
chr16	50181579	50191579
chr1	155140807	155150807
chr8	61561474	61571474
chr19	48820453	48830453
chr13	34111869	34121869
chr17	80182591	80192591
chr1	148236531	148246531
chr1	181069363	181079363
chr2	120984809	120994809
chr11	81696259	81706259
chr21	30386720	30396720
chr8	143746375	143756375
chr19	38860106	38870106
chr12	133046005	133056005
chr1	53786735	53796735
chr1	55225381	55235381
chr1	55347443	55357443
chr11	82607809	82617809
chr6	28906650	28916650
chr16	47490119	47500119
chr4	184575593	184585593
chr12	122272342	122282342
chr11	122046411	122056411
chr5	59059400	59069400
chr6	13610592	13620592
chr6	43592099	43602099
chr19	13051687	13061687
chr6	35222461	35232461
chr3	98307459	98317459
chr19	39895210	39905210
chr6	42013318	42023318
chr20	40317178	40327178
chr6	17702213	17712213
chr21	26974831	26984831
chr16	68559113	68569113
chr19	58188296	58198296
chr4	141289899	141299899
chr16	82040022	82050022
chr1	67514693	67524693
chr10	58115924	58125924
chr14	54858547	54868547
chr1	20910797	20920797
chr1	163286590	163296590
chr12	112118764	112128764
chr11	102212565	102222565
chrX	30902535	30912535
chrX	119689926	119699926
chr3	9433965	9443965
chr19	13039596	13049596
chr2	27004135	27014135
chr3	15135635	15145635
chr13	100254188	100264188
chr19	14187270	14197270
chr15	52966769	52976769
chr16	15145038	15155038
chr19	4241950	4251950
chr16	833194	843194
chr19	39385433	39395433
chr21	46354888	46364888
chr8	144893003	144903003
chr12	7256120	7266120
chr10	94045835	94055835
chr5	79547031	79557031
chr12	133400572	133410572
chr6	3844602	3854602
chr7	1539059	1549059
chr14	89878588	89888588
chr11	64858593	64868593
chr10	175794	185794
chr1	38450755	38460755
chr10	62533227	62543227
chr19	58887136	58897136
chr19	33662758	33672758
chr12	54577794	54587794
chr20	4661911	4671911
chr20	46125618	46135618
chr11	47595555	47605555
chr21	36253387	36263387
chr5	130966144	130976144
chr10	88276611	88286611
chr1	32795940	32805940
chr19	44664177	44674177
chr14	69653225	69663225
chr7	79758898	79768898
chr5	57750822	57760822
chr6	30680426	30690426
chr9	135225306	135235306
chr6	76306432	76316432
chr3	99974743	99984743
chr11	71809258	71819258
chr16	8154296	8164296
chr11	118302035	118312035
chr19	12896114	12906114
chr4	124314529	124324529
chr7	37377552	37387552
chr9	138848270	138858270
chr7	45803627	45813627
chr20	2182990	2192990
chr20	25599883	25609883
chr1	2452716	2462716
chr19	55672475	55682475
chr1	6668641	6678641
chr18	67868126	67878126
chr5	132382463	132392463
chr1	154940269	154950269
chr20	16705635	16715635
chr1	16476667	16486667
chr19	34890506	34900506
chr19	3966412	3976412
chr2	204187840	204197840
chr2	88986046	88996046
chr20	32250812	32260812
chr1	21498326	21508326
chr10	103887677	103897677
chr2	164587650	164597650
chr14	21453108	21463108
chr2	220431264	220441264
chr3	126368705	126378705
chr19	48823563	48833563
chr20	61421074	61431074
chr8	145154837	145164837
chr3	154037246	154047246
chr20	30941031	30951031
chr5	32580699	32590699
chr16	31411019	31421019
chr17	26874490	26884490
chr17	33770351	33780351
chr3	183887490	183897490
chr20	34325219	34335219
chr2	230447083	230457083
chr16	71924275	71934275
chr5	43062050	43072050
chr1	23876283	23886283
chr19	56154452	56164452
chr7	105167635	105177635
chr6	137138778	137148778
chr11	61653147	61663147
chr1	22105141	22115141
chr19	18113085	18123085
chr6	30177047	30187047
chr9	126687478	126697478
chr12	6639437	6649437
chr12	15937477	15947477
chr6	139089754	139099754
chr5	145557303	145567303
chr11	63929059	63939059
chr22	37411017	37421017
chr10	71206589	71216589
chr1	100593606	100603606
chr10	70656054	70666054
chr6	33751991	33761991
chr6	143242969	143252969
chr18	12371983	12381983
chr10	72137175	72147175
chr1	6546684	6556684
chr10	81659742	81669742
chr1	10453868	10463868
chr16	28218506	28228506
chr6	43192213	43202213
chr1	161010755	161020755
chr4	110349788	110359788
chr4	39635486	39645486
chr8	101165684	101175684
chr11	118431701	118441701
chr11	12127816	12137816
chr1	11791733	11801733
chr11	66507391	66517391
chr1	167419847	167429847
chr1	28970657	28980657
chr7	5631002	5641002
chr1	40020371	40030371
chr15	41689746	41699746
chr3	184274606	184284606
chr1	162462663	162472663
chr7	27189836	27199836
chr12	7074948	7084948
chr17	7482341	7492341
chr3	194299738	194309738
chr16	2913232	2923232
chr12	121785387	121795387
chr5	38841037	38851037
chr8	101729860	101739860
chr5	135359715	135369715
chr19	37258857	37268857
chr5	54524265	54534265
chr6	83897960	83907960
chr7	134891682	134901682
chr17	79364254	79374254
chr7	151717498	151727498
chr15	93442770	93452770
chr17	43091754	43101754
chr8	134579536	134589536
chr19	55624139	55634139
chr7	73698483	73708483
chrX	19357117	19367117
chr1	232936183	232946183
chr2	10179144	10189144
chr14	78078018	78088018
chr14	102970209	102980209
chr19	13222553	13232553
chr19	58120565	58130565
chr19	48754183	48764183
chr7	988700	998700
chr22	46460184	46470184
chr6	88112668	88122668
chr6	28215003	28225003
chr14	57041393	57051393
chr6	80242031	80252031
chr7	134891154	134901154
chr3	107239172	107249172
chr9	96335129	96345129
chr1	116705924	116715924
chr11	2918563	2928563
chr20	49121523	49131523
chr2	71553838	71563838
chr6	31234784	31244784
chr19	39898290	39908290
chr14	90717925	90727925
chr3	44034750	44044750
chr11	71634671	71644671
chr5	122367254	122377254
chr7	2438212	2448212
chr1	219342395	219352395
chr2	203236207	203246207
chr1	151960020	151970020
chr1	177934343	177944343
chr20	2446424	2456424
chr22	41835571	41845571
chr8	38121601	38131601
chr6	84932538	84942538
chr7	38213126	38223126
chr17	49224494	49234494
chr1	161354694	161364694
chr1	11317898	11327898
chr19	51009562	51019562
chr6	53654183	53664183
chr9	91928363	91938363
chrX	16883306	16893306
chr1	151294997	151304997
chr22	29132914	29142914
chr5	40830364	40840364
chr2	86327751	86337751
chr2	220036949	220046949
chr15	65587805	65597805
chr19	18223974	18233974
chr11	86008197	86018197
chr2	218869862	218879862
chr15	40727935	40737935
chr12	117343803	117353803
chr10	22720893	22730893
chr2	70116117	70126117
chr8	103870519	103880519
chr6	43133706	43143706
chr7	4040556	4050556
chr7	43961027	43971027
chr7	50856087	50866087
chr10	104401134	104411134
chr11	64080155	64090155
chr1	161124300	161134300
chr19	44593491	44603491
chr1	8758641	8768641
chr16	85056173	85066173
chr2	198359756	198369756
chr14	58759672	58769672
chr22	37998179	38008179
chr21	35982661	35992661
chr20	62491494	62501494
chr17	54666163	54676163
chr3	141025635	141035635
chr17	74094809	74104809
chr19	41865267	41875267
chr17	45968432	45978432
chr16	8957511	8967511
chr18	71810683	71820683
chr1	27476665	27486665
chr19	50216099	50226099
chr19	17511164	17521164
chr21	40680685	40690685
chr11	9281858	9291858
chr13	111801037	111811037
chr14	35586712	35596712
chr1	32398482	32408482
chr15	89782200	89792200
chr19	59079871	59089871
chr1	113157309	113167309
chrX	119072725	119082725
chr1	155053265	155063265
chr17	14198066	14208066
chr17	37552944	37562944
chr18	33156172	33166172
chr19	39416720	39426720
chr12	123445900	123455900
chr19	55586837	55596837
chr16	8710626	8720626
chr2	25580727	25590727
chr16	56639352	56649352
chr3	129607203	129617203
chr6	52144732	52154732
chr9	104156042	104166042
chr6	116595615	116605615
chr8	56982123	56992123
chr6	29889610	29899610
chr15	65277018	65287018
chr12	65558376	65568376
chr8	22921808	22931808
chr8	80674917	80684917
chr13	41763731	41773731
chr17	27219067	27229067
chr9	131128682	131138682
chr20	18443024	18453024
chr1	19223887	19233887
chr15	49165487	49175487
chr18	29518073	29528073
chr7	150750224	150760224
chr1	241677899	241687899
chr1	150202502	150212502
chr16	3328461	3338461
chr1	173441022	173451022
chr12	113855296	113865296
chr11	46717406	46727406
chr5	43013314	43023314
chr3	122130222	122140222
chr12	856588	866588
chr6	79572327	79582327
chr11	62604615	62614615
chr12	56430699	56440699
chr16	19530125	19540125
chr17	48100134	48110134
chr15	63668804	63678804
chr2	74751942	74761942
chr15	91473631	91483631
chr2	10437639	10447639
chr9	131442033	131452033
chr19	45246824	45256824
chr2	85824922	85834922
chr7	5857751	5867751
chr12	6828205	6838205
chr17	64293181	64303181
chr5	56107738	56117738
chr19	54367447	54377447
chr16	66909626	66919626
chr12	14388283	14398283
chr11	3871421	3881421
chr11	67050972	67060972
chr19	40591835	40601835
chr5	131887676	131897676
[truncated: 8,747 more rows]

## Sheet: Cluster_3
chr	start	end
chr18	10225272	10235272
chr17	21215643	21225643
chr17	1948884	1958884
chr8	106326965	106336965
chr14	38063870	38073870
chr8	81594743	81604743
chr8	144848717	144858717
chr12	111535169	111545169
chr12	58324961	58334961
chr3	184865614	184875614
chr20	56188366	56198366
chr8	143988653	143998653
chr9	138053602	138063602
chr9	68984277	68994277
chr5	58330346	58340346
chr17	48040921	48050921
chr12	104604621	104614621
chr19	16430740	16440740
chr11	69531603	69541603
chr10	118437038	118447038
chr19	13347799	13357799
chr8	97162316	97172316
chr3	184181049	184191049
chr17	44894831	44904831
chr7	101326598	101336598
chr9	136653296	136663296
chr22	35953003	35963003
chr3	184226639	184236639
chr2	10413888	10423888
chr21	33779246	33789246
chr19	10401371	10411371
chr19	54406517	54416517
chr18	77233159	77243159
chr9	133967071	133977071
chr7	127802413	127812413
chr17	47567484	47577484
chr3	184783385	184793385
chr19	49890259	49900259
chr9	101666136	101676136
chr19	13089599	13099599
chr17	77780389	77790389
chr21	44146574	44156574
chr10	134116885	134126885
chr20	242859	252859
chr10	105791598	105801598
chr5	180450176	180460176
chr12	40613650	40623650
chr15	69404930	69414930
chr13	103041880	103051880
chr8	61816618	61826618
chr17	46825393	46835393
chr10	14282195	14292195
chr2	240861967	240871967
chr10	72232611	72242611
chr22	19662185	19672185
chr16	27432925	27442925
chr22	50914896	50924896
chr6	108033117	108043117
chr20	44646345	44656345
chr17	2747275	2757275
chr3	156169695	156179695
chr6	150279992	150289992
chr22	44572160	44582160
chr21	44030206	44040206
chr5	140415872	140425872
chr1	197880139	197890139
chr7	55651132	55661132
chr14	105832497	105842497
chr11	47177882	47187882
chr10	82373977	82383977
chr6	130083544	130093544
chr12	54146052	54156052
chr9	129371107	129381107
chr16	85144083	85154083
chr16	84341771	84351771
chr19	58033711	58043711
chr12	57604858	57614858
chr20	23526052	23536052
chr2	162266489	162276489
chr22	20767648	20777648
chr5	141066723	141076723
chr15	75637489	75647489
chr20	45434905	45444905
chr2	169188496	169198496
chr11	133821884	133831884
chr17	56262448	56272448
chr4	140473385	140483385
chr19	2557138	2567138
chr14	101696787	101706787
chr20	8281232	8291232
chr1	17282239	17292239
chr16	17565696	17575696
chr1	210479773	210489773
chr3	186540184	186550184
chr19	13332919	13342919
chr5	159195564	159205564
chr14	31338633	31348633
chr14	35997969	36007969
chr3	183954580	183964580
chr11	69309967	69319967
chr15	78915819	78925819
chr12	49731541	49741541
chr11	68822789	68832789
chr12	58294362	58304362
chr12	49726097	49736097
chr20	61301990	61311990
chr12	47219935	47229935
chr17	64906490	64916490
chr7	120965491	120975491
chr14	78910010	78920010
chr6	19833752	19843752
chr3	125704366	125714366
chr1	114884367	114894367
chr3	153965916	153975916
chr20	56697909	56707909
chr9	98956433	98966433
chr11	133810418	133820418
chr14	97680587	97690587
chr5	31634076	31644076
chr3	124306637	124316637
chr19	15690570	15700570
chr22	23091212	23101212
chr1	15421993	15431993
chr1	17014482	17024482
chr19	45714261	45724261
chr12	124411411	124421411
chr20	45137100	45147100
chr7	28888944	28898944
chr16	407484	417484
chr11	69056827	69066827
chr3	182891669	182901669
chr20	43762621	43772621
chr8	140713225	140723225
chr17	6553372	6563372
chr19	17645429	17655429
chr5	87432316	87442316
chr7	23605455	23615455
chr8	49054951	49064951
chr15	70491439	70501439
chr17	41376970	41386970
chr1	152078623	152088623
chr10	115241496	115251496
chr2	88645568	88655568
chr14	94368225	94378225
chr2	231847050	231857050
chr3	157255952	157265952
chr12	132895074	132905074
chr9	79181700	79191700
chr20	62068800	62078800
chr20	61805836	61815836
chr19	39821722	39831722
chr19	17937450	17947450
chr12	49254548	49264548
chr2	96762883	96772883
chr15	70754467	70764467
chr20	48791132	48801132
chr11	69702433	69712433
chr11	70596858	70606858
chr10	46965788	46975788
chr2	8653202	8663202
chr7	45955936	45965936
chr10	88694403	88704403
chr11	129229275	129239275
chr16	31281652	31291652
chr9	138854700	138864700
chr3	123964075	123974075
chr9	6178177	6188177
chr3	123746961	123756961
chr16	923480	933480
chr2	119745880	119755880
chr3	184172366	184182366
chr10	103981172	103991172
chr2	26780325	26790325
chr22	47687703	47697703
chr1	20697157	20707157
chr10	124905752	124915752
chr3	187032207	187042207
chr3	128211783	128221783
chr1	155049347	155059347
chr7	20819812	20829812
chr8	107277297	107287297
chr2	235448799	235458799
chr5	1223035	1233035
chr15	95383398	95393398
chr12	133172034	133182034
chr1	871229	881229
chr1	30261209	30271209
chr22	42828939	42838939
chr11	69211081	69221081
chr1	156190376	156200376
chr2	219862211	219872211
chr9	135445531	135455531
chr18	12266935	12276935
chr6	78171432	78181432
chr3	193518462	193528462
chr3	51985541	51995541
chr15	70043080	70053080
chr5	129234937	129244937
chr14	101920784	101930784
chr9	132414283	132424283
chr15	20540749	20550749
chr14	21126359	21136359
chr7	27223426	27233426
chr16	858842	868842
chr2	109669325	109679325
chr11	118761562	118771562
chr11	64063529	64073529
chr12	68019728	68029728
chr16	1047959	1057959
chr2	42311681	42321681
chr9	133546177	133556177
chr19	11221915	11231915
chr19	11524333	11534333
chr15	68677966	68687966
chr11	68935289	68945289
chr6	168680183	168690183
chr5	175219096	175229096
chr16	33958353	33968353
chr16	27116295	27126295
chr10	22624515	22634515
chr8	67084383	67094383
chr8	109794841	109804841
chr9	119329598	119339598
chr1	156181393	156191393
chr10	102582732	102592732
chr1	121480207	121490207
chr13	29997532	30007532
chr18	22235296	22245296
chr9	136393224	136403224
chr2	239143601	239153601
chr11	1352737	1362737
chr6	34159142	34169142
chr17	16348841	16358841
chr10	47049272	47059272
chr10	12819683	12829683
chr20	62484562	62494562
chr16	1182688	1192688
chr1	11016112	11026112
chr20	48119480	48129480
chr1	46593487	46603487
chr10	102944907	102954907
chr5	177772670	177782670
chr10	22605247	22615247
chr1	41743610	41753610
chr19	51054866	51064866
chr5	134370525	134380525
chr20	61442344	61452344
chr3	195537530	195547530
chr13	114490911	114500911
chr11	117253887	117263887
chr11	43961344	43971344
chr3	133610009	133620009
chr11	69826662	69836662
chr9	88124249	88134249
chr7	27270216	27280216
chr3	167962691	167972691
chr17	25651	35651
chr2	88522164	88532164
chr19	36061712	36071712
chr19	48902055	48912055
chr9	124884004	124894004
chrM	4773	14773
chr10	93231384	93241384
chr9	130892950	130902950
chr12	1908893	1918893
chr9	102581987	102591987
chr1	109650458	109660458
chr19	42450788	42460788
chr19	40718267	40728267
chr14	38339064	38349064
chr22	17842975	17852975
chr6	108164719	108174719
chr11	7529758	7539758
chr17	46699048	46709048
chr10	72103399	72113399
chr11	99034057	99044057
chr20	60457340	60467340
chr2	198664333	198674333
chr9	135000208	135010208
chr1	25423148	25433148
chr9	131993416	132003416
chr12	122683065	122693065
chr11	69346450	69356450
chr17	34086369	34096369
chr10	70581972	70591972
chr1	1881490	1891490
chr13	49165010	49175010
chr1	145467532	145477532
chr19	41042262	41052262
chr19	11427361	11437361
chr11	3181457	3191457
chr19	42639414	42649414
chr11	412118	422118
chr8	143067754	143077754
chr4	154600638	154610638
chr10	43831243	43841243
chr20	30551416	30561416
chr11	126345758	126355758
chr2	11793598	11803598
chr6	149063848	149073848
chrX	3260279	3270279
chr8	52916183	52926183
chr5	176148925	176158925
chr2	74736285	74746285
chr12	110195979	110205979
chr6	88614743	88624743
chr8	81485742	81495742
chr7	27283725	27293725
chr11	68146591	68156591
chr8	80672695	80682695
chr16	11174768	11184768
chr20	61049573	61059573
chr2	121252948	121262948
chr1	226379905	226389905
chr14	22533806	22543806
chr6	41566000	41576000
chr19	13028454	13038454
chr17	78972719	78982719
chr2	162270394	162280394
chr19	10020333	10030333
chr15	90288967	90298967
chr20	61317890	61327890
chr17	6178110	6188110
chr15	72471700	72481700
chr1	3086623	3096623
chr6	125679540	125689540
chr1	110277817	110287817
chr14	38052226	38062226
chr3	128740961	128750961
chr3	139043391	139053391
chr19	45038584	45048584
chr22	22555827	22565827
chrX	19385890	19395890
chr10	100104423	100114423
chr3	110785729	110795729
chr5	140341071	140351071
chr7	150684955	150694955
chr10	128034269	128044269
chr7	150743379	150753379
chr9	140058251	140068251
chr20	43930334	43940334
chr1	91864988	91874988
chr20	4219064	4229064
chr7	1289333	1299333
chr20	20756301	20766301
chr3	113661775	113671775
chr19	48917737	48927737
chr6	167349412	167359412
chr6	87577716	87587716
chr10	30205201	30215201
chr2	202742300	202752300
chr7	143054350	143064350
chr5	171018691	171028691
chr11	69697728	69707728
chr11	70435348	70445348
chr22	20787241	20797241
chrX	152672066	152682066
chr22	45390825	45400825
chr11	70436807	70446807
chr9	134181406	134191406
chr9	139943786	139953786
chr1	232465717	232475717
chr14	31734650	31744650
chr11	70072477	70082477
chr1	110433640	110443640
chr4	26194185	26204185
chr19	51471271	51481271
chr19	47739539	47749539
chr19	12991410	13001410
chr16	14575926	14585926
chr1	20061328	20071328
chr9	85672854	85682854
chr1	20762426	20772426
chr7	100200086	100210086
chr5	5021532	5031532
chr9	34559192	34569192
chr10	46999123	47009123
chr16	67184421	67194421
chr2	29431898	29441898
chr6	168612526	168622526
chr6	126063162	126073162
chr14	101903968	101913968
chr10	49997381	50007381
chr17	75238417	75248417
chr6	43210047	43220047
chr18	2901075	2911075
chr14	103566474	103576474
chr14	104119368	104129368
chr19	35553165	35563165
chr14	59099349	59109349
chr10	13565365	13575365
chr2	18007079	18017079
chr12	69673102	69683102
chr14	95223563	95233563
chr2	234115041	234125041
chr22	19999197	20009197
chr3	169381378	169391378
chr10	133105611	133115611
chr14	95230135	95240135
chr17	25866828	25876828
chr15	41229018	41239018
chr8	142089520	142099520
chr7	35284019	35294019
chr14	94401052	94411052
chr19	12931710	12941710
chr1	23852874	23862874
chr11	72389945	72399945
chr6	28274157	28284157
chr8	97501039	97511039
chr3	123000432	123010432
chr13	98790090	98800090
chr6	40754033	40764033
chr2	206785628	206795628
chrX	3056214	3066214
chr13	112542794	112552794
chr11	6369772	6379772
chr12	49685529	49695529
chr12	67830689	67840689
chr11	118806065	118816065
chr17	45326448	45336448
chr9	89758481	89768481
chr14	75890219	75900219
chr9	133783827	133793827
chr11	64135765	64145765
chr4	57514848	57524848
chr7	39955818	39965818
chr11	62684307	62694307
chr1	20752049	20762049
chr12	115101173	115111173
chr15	70774154	70784154
chr1	93114666	93124666
chr20	31235792	31245792
chr10	90962837	90972837
chr9	139534283	139544283
chr11	69631384	69641384
chr6	148520241	148530241
chr11	120035090	120045090
chr3	126071574	126081574
chr11	62762191	62772191
chr8	38283933	38293933
chr16	88941239	88951239
chr3	194730967	194740967
chr20	52785338	52795338
chr8	145803804	145813804
chr9	137973190	137983190
chr9	132377498	132387498
chr5	158440028	158450028
chr19	51156249	51166249
chr12	66577988	66587988
chr11	69943023	69953023
chr20	58401246	58411246
chr20	33455635	33465635
chr3	128203914	128213914
chr13	24035527	24045527
chr9	92216290	92226290
chr9	68409080	68419080
chr1	229887559	229897559
chr19	10537044	10547044
chr2	133029601	133039601
chr1	23746374	23756374
chr7	100811848	100821848
chr3	195551478	195561478
chr3	193866204	193876204
chr1	176913327	176923327
chr17	7089996	7099996
chr8	38321231	38331231
chr12	6883177	6893177
chr19	55068403	55078403
chr17	33782527	33792527
chr1	33756226	33766226
chr1	205420881	205430881
chr2	232522212	232532212
chr1	175384370	175394370
chr8	103608178	103618178
chr12	2888310	2898310
chr8	107585008	107595008
chr18	103285	113285
chr22	24814742	24824742
chr12	124241918	124251918
chr15	67049751	67059751
chr14	72394065	72404065
chr11	68414210	68424210
chr1	156589531	156599531
chr10	72081073	72091073
chr8	28097819	28107819
chr14	104737135	104747135
chr13	28028871	28038871
chr5	5882112	5892112
chr11	549973	559973
chr17	45805758	45815758
chr12	132899450	132909450
chr11	73057068	73067068
chr9	136346434	136356434
chr20	57360652	57370652
chr9	135452621	135462621
chr9	103356032	103366032
chr13	113645100	113655100
chr7	155278317	155288317
chr7	31092886	31102886
chr16	215272	225272
chr2	172374143	172384143
chr19	11297145	11307145
chr12	109697164	109707164
chr11	70261225	70271225
chr7	20832045	20842045
chr15	80692110	80702110
chr11	70032053	70042053
chr9	132423186	132433186
chr6	43271254	43281254
chr10	86022467	86032467
chr17	77767047	77777047
chr7	75826201	75836201
chr8	143711266	143721266
chr19	46175304	46185304
chr19	35450015	35460015
chr20	59822111	59832111
chr19	43101117	43111117
chr12	54140237	54150237
chr1	228550674	228560674
chr1	213611929	213621929
chr1	157368214	157378214
chr20	26184050	26194050
chr7	6662956	6672956
chr16	88997630	89007630
chr18	24232086	24242086
chr11	64530372	64540372
chr14	58857650	58867650
chr11	66787153	66797153
chr3	63740989	63750989
chr14	25069894	25079894
chr12	22483277	22493277
chrX	108292750	108302750
chr17	75761946	75771946
chr2	139397483	139407483
chr11	44333112	44343112
chr6	6732634	6742634
chr18	73712719	73722719
chr2	100491780	100501780
chr8	37649786	37659786
chr5	95043292	95053292
chr2	10847544	10857544
chr12	52404562	52414562
chr17	33809876	33819876
chr10	2946253	2956253
chr11	69554490	69564490
chrX	136515439	136525439
chr10	133951061	133961061
chr22	29861515	29871515
chr3	186458960	186468960
chr11	70220179	70230179
chr22	39881426	39891426
chr2	241538922	241548922
chr11	69945816	69955816
chr11	71032181	71042181
chr8	47824484	47834484
chr22	49822915	49832915
chr7	151118747	151128747
chr1	228226315	228236315
chr2	44266604	44276604
chr16	28298609	28308609
chr11	71711493	71721493
chr16	4359045	4369045
chr5	42889450	42899450
chr10	102805219	102815219
chr11	69834795	69844795
chr11	70251536	70261536
chr19	13345009	13355009
chr1	53382463	53392463
chr1	46808915	46818915
chr13	75789096	75799096
chr1	51757665	51767665
chr19	3314765	3324765
chr12	48714656	48724656
chr14	105394777	105404777
chr12	56070242	56080242
chr12	111681208	111691208
chr17	75949795	75959795
chr11	2870383	2880383
chr19	51293245	51303245
chr6	168431594	168441594
chr20	19834866	19844866
chr11	71537493	71547493
chr5	5061656	5071656
chr6	150307117	150317117
chr9	139085705	139095705
chr14	104008184	104018184
chr19	51528996	51538996
chr2	133011888	133021888
chr5	170873099	170883099
chr19	16353599	16363599
chr6	108484575	108494575
chr6	21659846	21669846
chr9	95704909	95714909
chr4	24467030	24477030
chr2	18054591	18064591
chr2	69529234	69539234
chr10	27536538	27546538
chr3	133097213	133107213
chr3	98395595	98405595
chr3	89158826	89168826
chr11	120851906	120861906
chr2	175542373	175552373
chr1	151113926	151123926
chr3	186485638	186495638
chr12	131508502	131518502
chr7	33930060	33940060
chr16	55652203	55662203
chr2	11791889	11801889
chr3	50429096	50439096
chr10	103984787	103994787
chr11	124628007	124638007
chr15	69346665	69356665
chr8	143186062	143196062
chr19	10657558	10667558
chr1	158145693	158155693
chr1	212682543	212692543
chr12	131612306	131622306
chr1	226732323	226742323
chr16	58054542	58064542
chr12	121073444	121083444
chr11	120995876	121005876
chr14	92824351	92834351
chr19	46761411	46771411
chr5	111750410	111760410
chr8	38406331	38416331
chr14	51557238	51567238
chr8	142721336	142731336
chr5	110861156	110871156
chr8	86153000	86163000
chr8	99434354	99444354
chr9	124976800	124986800
chr20	44967109	44977109
chr8	143370163	143380163
chr10	132369894	132379894
chr2	133024678	133034678
chr7	1700893	1710893
chr2	12192797	12202797
chr11	69320468	69330468
chr5	110558726	110568726
chr11	116573336	116583336
chr11	116142402	116152402
chr1	204171453	204181453
chr16	19417059	19427059
chr6	6316362	6326362
chr7	113720834	113730834
chr3	194112887	194122887
chr16	23188883	23198883
chr11	61044488	61054488
chr12	13403885	13413885
chr16	56347287	56357287
chr8	63993701	64003701
chr12	4269122	4279122
chr1	182753785	182763785
chr7	101924652	101934652
chr12	132928504	132938504
chr1	165340545	165350545
chr16	33946433	33956433
chr11	123167587	123177587
chr16	49784060	49794060
chr19	51420794	51430794
chr3	197802622	197812622
chr19	56092230	56102230
chr13	36290189	36300189
chr19	55958146	55968146
chr10	134173300	134183300
chr14	101175891	101185891
chr5	150047253	150057253
chr3	157319581	157329581
chr17	37755486	37765486
chr11	1405809	1415809
chr8	99071914	99081914
chr1	242156958	242166958
chr3	196361792	196371792
chrX	51541160	51551160
chr8	119958985	119968985
chr9	139959934	139969934
chr1	2455771	2465771
chr2	173595549	173605549
chr9	129924275	129934275
chr9	98944086	98954086
chr14	90163118	90173118
chrX	9315058	9325058
chr2	284939	294939
chr22	50536634	50546634
chr6	36265155	36275155
chr16	1042628	1052628
chr14	101582234	101592234
chr5	481383	491383
chr2	231688233	231698233
chr1	11748364	11758364
chr16	49885994	49895994
chr14	36626661	36636661
chr10	134751220	134761220
chr10	102876205	102886205
chr17	15597920	15607920
chr8	136764322	136774322
chr19	47132274	47142274
chr19	42427266	42437266
chr1	7204733	7214733
chr17	11542740	11552740
chr14	104068595	104078595
chr16	845711	855711
chr2	228024635	228034635
chr2	234116835	234126835
chr13	114425080	114435080
chr6	74927958	74937958
chr1	23011248	23021248
chr6	158934373	158944373
chr5	1308217	1318217
chr15	62744435	62754435
chr14	107193845	107203845
chr20	36914751	36924751
chr20	10734096	10744096
chr7	23307907	23317907
chr16	740935	750935
chr18	12323101	12333101
chr14	105111791	105121791
chr20	58141764	58151764
chr20	42950418	42960418
chr10	126133364	126143364
chr6	150915960	150925960
chr6	4277095	4287095
chr9	138684812	138694812
chr11	17405815	17415815
chr5	71229885	71239885
chr1	21980850	21990850
chr1	21991393	22001393
chr21	9820677	9830677
chr15	38418142	38428142
chr6	170119997	170129997
chr1	87612809	87622809
chr22	25196944	25206944
chr5	110555284	110565284
chr17	6320484	6330484
chr11	69651845	69661845
chr14	93074585	93084585
chr19	13384088	13394088
chr14	97738071	97748071
chr14	104539558	104549558
chr1	179550482	179560482
chr11	72970528	72980528
chr3	195490817	195500817
chr10	44180620	44190620
chr14	58236575	58246575
chr10	97844977	97854977
chr10	134776281	134786281
chr1	224798854	224808854
chr4	155333281	155343281
chr18	71675012	71685012
chr7	29213029	29223029
chr1	46627431	46637431
chr6	24490638	24500638
chr17	61921423	61931423
chr8	81147960	81157960
chr11	69456359	69466359
chr19	47044923	47054923
chr12	131514962	131524962
chr8	142341462	142351462
chr8	67346615	67356615
chr1	835159	845159
chr17	7193271	7203271
chr11	70339455	70349455
chr16	85876544	85886544
chr8	144457135	144467135
chr5	81042228	81052228
chr9	92213726	92223726
chr12	45337627	45347627
chr14	74719380	74729380
chr11	118018414	118028414
chr1	111884080	111894080
chr6	13869108	13879108
chr5	3891374	3901374
chr14	97045835	97055835
chr1	25253953	25263953
chr22	50319816	50329816
chr5	316587	326587
chr14	64696736	64706736
chr22	36692669	36702669
chr14	24863267	24873267
chr3	157060853	157070853
chr4	135118149	135128149
chr14	103741042	103751042
chr14	95380386	95390386
chr16	57723730	57733730
chr22	37369235	37379235
chr3	104936774	104946774
chr3	138062292	138072292
chr11	69986314	69996314
chr1	95677294	95687294
chr14	74713471	74723471
chr6	100056787	100066787
chrX	30228683	30238683
chrX	119438604	119448604
chr20	23176825	23186825
chr8	143576051	143586051
chr10	29403498	29413498
chr19	11588656	11598656
chr11	69514441	69524441
chr12	49387385	49397385
chr11	124741331	124751331
chr15	73605588	73615588
chr5	115906535	115916535
chr5	10011932	10021932
chr17	7447222	7457222
chr17	73580380	73590380
chr22	39193981	39203981
chr14	104627387	104637387
chr19	12938392	12948392
chr2	171622737	171632737
chr19	11693681	11703681
chr14	73700341	73710341
chr14	70033969	70043969
chr9	95566403	95576403
chr6	30429405	30439405
chr6	1185810	1195810
chr2	86021979	86031979
chr2	219822761	219832761
chr20	4736483	4746483
chr20	56749658	56759658
chr20	59445478	59455478
chr14	77116198	77126198
chrX	117968338	117978338
chr16	3227711	3237711
chr10	115994285	116004285
chr2	109825412	109835412
chr14	74074779	74084779
chr12	12075427	12085427
chrX	9728361	9738361
chr1	17815750	17825750
chr10	121373276	121383276
chr9	132547830	132557830
chr12	12498137	12508137
chr1	23777929	23787929
chr4	114271981	114281981
chr1	33347373	33357373
chr14	101047961	101057961
chr3	157818777	157828777
chr19	38848111	38858111
chr19	12939829	12949829
chr12	113531400	113541400
chr1	156210761	156220761
chr20	23038042	23048042
chr18	20711640	20721640
chr12	113895487	113905487
chr12	57346257	57356257
chr7	100604717	100614717
chr22	22506385	22516385
chr11	69259657	69269657
chr12	5534306	5544306
chr12	117311425	117321425
chr12	6932685	6942685
chr1	31275350	31285350
chr10	31035988	31045988
chr4	178297261	178307261
chr20	2747466	2757466
chr16	3090908	3100908
chr9	127234980	127244980
chr16	89318408	89328408
chr14	65434325	65444325
chr13	22381492	22391492
chr1	2980256	2990256
chr14	36409222	36419222
chr19	8759291	8769291
chr10	20100530	20110530
chr9	137420929	137430929
chr2	177019540	177029540
chr17	37153819	37163819
chr11	45671938	45681938
chr1	234113748	234123748
chr6	1519372	1529372
chr8	144971753	144981753
chr7	2512408	2522408
chr11	69460169	69470169
chr11	65985320	65995320
chr1	9550429	9560429
chr5	6406355	6416355
chr12	120573585	120583585
chr9	139967502	139977502
chr1	206725506	206735506
chr11	70270833	70280833
chr14	55587371	55597371
chr8	145555327	145565327
chr6	34108804	34118804
chr5	176050585	176060585
chr3	184238433	184248433
chr10	128281813	128291813
chr6	39897231	39907231
chr6	41499855	41509855
chr1	15368117	15378117
chr6	116778408	116788408
chr4	2415618	2425618
chr12	59984991	59994991
chr16	58053620	58063620
chr9	137974375	137984375
chr14	100620102	100630102
chr14	96885330	96895330
chr15	29264808	29274808
chr16	85945238	85955238
chr6	144258441	144268441
chr17	47924128	47934128
chr8	144506433	144516433
chr5	2003450	2013450
chr2	182516671	182526671
chr2	61084094	61094094
chr3	142438032	142448032
chr8	143065107	143075107
chr9	126978486	126988486
chr2	239540148	239550148
chr9	98274255	98284255
chr1	25219754	25229754
chr4	185741964	185751964
chr11	70268740	70278740
chr14	100138147	100148147
chr1	40776072	40786072
chr14	56183325	56193325
chr9	139924925	139934925
chr7	28720615	28730615
chr3	184296646	184306646
chr13	52386216	52396216
chr11	124401658	124411658
chr11	1969894	1979894
chr7	155603237	155613237
chr2	198170356	198180356
chr14	100106689	100116689
chr7	22118118	22128118
chr20	3720568	3730568
chr16	21157254	21167254
chr20	23274024	23284024
chr12	52203181	52213181
chr11	122114877	122124877
chr11	57277627	57287627
chr3	113866593	113876593
chr14	93221843	93231843
chr10	135070316	135080316
chr18	77631441	77641441
chr6	158086010	158096010
chr6	150735444	150745444
chr11	69219765	69229765
chr10	124215969	124225969
chr17	40435253	40445253
chr2	11267981	11277981
chr9	112397877	112407877
chr9	124985821	124995821
chr2	91811656	91821656
chr8	98876305	98886305
chr1	234035339	234045339
chr1	5478482	5488482
chr6	32050594	32060594
chr21	9822327	9832327
chr6	31179348	31189348
chr1	113256463	113266463
chr22	33465141	33475141
chr6	119553608	119563608
chr8	144799787	144809787
chr17	33473177	33483177
chr10	47017814	47027814
chr6	168389025	168399025
chr17	77808669	77818669
chr14	37045479	37055479
chr11	1078164	1088164
chr19	11461293	11471293
chr2	44100141	44110141
chr3	155457009	155467009
chr8	46936355	46946355
chr9	124356103	124366103
chr5	32709198	32719198
chrM	6258	16258
chr3	75716759	75726759
chr7	4554858	4564858
chr20	2744149	2754149
chr5	37843178	37853178
chr20	17830100	17840100
chr11	73670596	73680596
chr11	70266063	70276063
chr2	27490768	27500768
chr2	211084995	211094995
chr2	149627657	149637657
chr19	55879272	55889272
chr19	34369952	34379952
chr16	83955511	83965511
chr17	5671314	5681314
chr9	139936071	139946071
chr11	110576996	110586996
chr19	1491548	1501548
chr14	91289563	91299563
chr20	48096058	48106058
chr22	38014722	38024722
chr17	77888359	77898359
chr17	74112614	74122614
chr5	153958497	153968497
chr6	149767666	149777666
chr17	73231911	73241911
chr17	40331079	40341079
chr16	56587401	56597401
chr1	229033934	229043934
chr3	44591679	44601679
chr19	13210341	13220341
chr12	42978767	42988767
chr9	128903616	128913616
chr12	117313900	117323900
chr1	92346593	92356593
chr22	27036283	27046283
chr10	130036025	130046025
chr9	120245038	120255038
chr5	159621594	159631594
chr5	173746092	173756092
chr17	25778505	25788505
chr7	41990665	42000665
chr11	64162819	64172819
chr9	134148661	134158661
chr14	60977923	60987923
chr11	68737338	68747338
chr8	129965329	129975329
chr4	13650910	13660910
chr11	185115	195115
chr8	142420178	142430178
chr1	155824194	155834194
chr19	55826380	55836380
chr12	6527958	6537958
chr10	69986160	69996160
chr17	230647	240647
chr12	117120937	117130937
chr1	90281999	90291999
chr10	121244276	121254276
chr2	26402661	26412661
chr10	61464650	61474650
chr1	112053777	112063777
chr3	121736018	121746018
chr20	60199055	60209055
chr14	74054043	74064043
chr20	60253906	60263906
chr1	213126667	213136667
chr14	21488189	21498189
chr11	85190074	85200074
chr11	60770016	60780016
chr11	1141397	1151397
chr16	54283350	54293350
chr11	70081668	70091668
chr5	172705965	172715965
chr8	143622075	143632075
chr10	115318378	115328378
chr19	48896986	48906986
chr5	1848835	1858835
chr15	89938248	89948248
chr16	90010128	90020128
chr15	77067507	77077507
chr13	25183246	25193246
chr17	66192149	66202149
chr12	132288470	132298470
chr16	33948181	33958181
chr1	247270205	247280205
chr16	68733370	68743370
chr10	2963011	2973011
chr1	156885117	156895117
chr6	167684120	167694120
chr18	12906117	12916117
chr11	1044570	1054570
chr8	143187514	143197514
chr17	37769175	37779175
chr7	30555384	30565384
chr7	157343235	157353235
chr6	144466566	144476566
chr20	25052488	25062488
chr9	137879862	137889862
chr1	17049117	17059117
chr7	129415397	129425397
chr2	60823538	60833538
chr9	124378435	124388435
chr1	228527600	228537600
chr13	113618539	113628539
chr2	241926344	241936344
chr7	557453	567453
chr1	46969576	46979576
chr11	69051014	69061014
chr1	50793903	50803903
chr8	53848236	53858236
chr20	37673828	37683828
chr16	4695512	4705512
chr8	142411461	142421461
chr17	47642623	47652623
chr5	126560034	126570034
chr18	7268722	7278722
chr17	49534170	49544170
chr16	1049204	1059204
chr16	67459377	67469377
chr19	13093747	13103747
chr1	166131162	166141162
chr1	21906718	21916718
chr2	199236650	199246650
chr6	44242264	44252264
chr4	177517492	177527492
chr3	195479022	195489022
chr16	88939015	88949015
chr17	2623079	2633079
chr6	35531897	35541897
chr7	3216240	3226240
chr11	118182491	118192491
chr14	70650148	70660148
chr21	34403950	34413950
chr8	142942072	142952072
chr16	49884664	49894664
chr13	113672064	113682064
chr9	88786483	88796483
chr8	98526943	98536943
chr19	13083858	13093858
chr2	60791703	60801703
chr17	54852817	54862817
chr9	37032029	37042029
chr3	127018279	127028279
chr11	70255707	70265707
chr14	21555898	21565898
chr11	1656459	1666459
chr19	42812702	42822702
chr2	223166162	223176162
chr4	123555502	123565502
chr14	102470441	102480441
chr2	217777957	217787957
chr4	58024938	58034938
chr6	169635916	169645916
chr11	66184296	66194296
chr6	24906270	24916270
chr19	11512121	11522121
chr6	32070422	32080422
chr4	152962162	152972162
chr5	148756592	148766592
chr13	103104895	103114895
chr5	172969808	172979808
chr21	35680607	35690607
chr15	68866090	68876090
chr5	180474701	180484701
chr5	94614750	94624750
chr2	15865824	15875824
chr7	149464464	149474464
chr3	42917570	42927570
chr11	64505659	64515659
chr1	175637773	175647773
chr3	14884573	14894573
chr6	80335974	80345974
chr19	56093713	56103713
chr19	56587296	56597296
chr19	57910001	57920001
chr9	136176746	136186746
chr18	74046440	74056440
chr3	159701600	159711600
chr12	132856649	132866649
chr12	42872367	42882367
chr1	14150574	14160574
chr5	953978	963978
chr1	144528985	144538985
chr14	104598633	104608633
chr16	4360148	4370148
chr2	96777542	96787542
chr3	11042605	11052605
chr12	324211	334211
chr3	167093047	167103047
chr19	12979154	12989154
chr14	88454596	88464596
chr2	163195728	163205728
chr14	70036411	70046411
chr6	170492404	170502404
chr17	58212379	58222379
chr2	241830597	241840597
chr2	96982033	96992033
chr1	177764971	177774971
chr1	119539727	119549727
chr2	20207215	20217215
chr16	3459189	3469189
chr10	102850408	102860408
chr8	144485020	144495020
chr8	145051945	145061945
chr9	139154307	139164307
chr14	105536281	105546281
chr9	133811626	133821626
chr1	48457401	48467401
chr1	186046556	186056556
chr19	11657907	11667907
chr14	34414951	34424951
chr10	129532034	129542034
chr9	92159141	92169141
chr7	155786158	155796158
chr14	71103494	71113494
chr12	49735790	49745790
chr2	42717067	42727067
chr11	69650632	69660632
chr16	33958918	33968918
chr10	118921721	118931721
chr5	139162701	139172701
chr1	210419692	210429692
chr19	10042255	10052255
chr3	139343081	139353081
chr2	10967630	10977630
chr5	1550679	1560679
chr10	50601234	50611234
chr19	15737777	15747777
chr12	133060151	133070151
chr10	106108498	106118498
chr8	101500673	101510673
chr6	6004049	6014049
chr12	53130389	53140389
chr14	24797178	24807178
chr5	3537555	3547555
chr3	185133847	185143847
chr3	184303782	184313782
chr11	72291973	72301973
chr16	67029603	67039603
chr8	79423413	79433413
chr11	70175902	70185902
chr15	90413395	90423395
chr16	1165380	1175380
chr20	56780006	56790006
chr8	145551034	145561034
chr14	88232763	88242763
chr14	21096391	21106391
chr12	1637995	1647995
chr11	64212240	64222240
chr19	10530133	10540133
chr6	155311764	155321764
chr1	40249830	40259830
chr4	106811311	106821311
chr7	150937590	150947590
chr17	45923585	45933585
chr16	87664409	87674409
chr7	87931297	87941297
chr2	240684115	240694115
chr19	42205877	42215877
chr3	155100630	155110630
chr3	196376684	196386684
chr14	77246249	77256249
chr15	60284446	60294446
chr11	2564097	2574097
chr7	87558433	87568433
chr14	24016085	24026085
chr2	105581298	105591298
chr10	63417757	63427757
chr5	140007130	140017130
chr4	178777253	178787253
chr15	76448251	76458251
chr11	1588923	1598923
chr16	23761314	23771314
chr1	2833785	2843785
chr1	173826942	173836942
chr14	56579874	56589874
chr9	133021372	133031372
chr14	103585220	103595220
chr14	30391862	30401862
chr11	69013202	69023202
chr10	30311316	30321316
chr2	158480639	158490639
chr17	3594588	3604588
chr14	102899616	102909616
chr10	128072223	128082223
chr19	59068844	59078844
chr16	28284325	28294325
chr1	91312014	91322014
chr12	132650091	132660091
chr9	97380748	97390748
chr7	158296213	158306213
chr7	128066348	128076348
chr5	158753689	158763689
chr2	227533251	227543251
chr16	86856350	86866350
chr17	66283233	66293233
chr19	10567343	10577343
chr20	49634423	49644423
chr19	49618404	49628404
chr2	160649535	160659535
chr2	178932498	178942498
chr22	42309309	42319309
chr2	207134598	207144598
chr19	11217313	11227313
chr2	3821749	3831749
chr19	54677444	54687444
chr19	51137643	51147643
chr10	120013994	120023994
chr14	101272654	101282654
chr11	123296113	123306113
chr6	40550604	40560604
chr16	84320708	84330708
chr17	77765932	77775932
chr20	30491400	30501400
chr14	36989766	36999766
chr5	126189326	126199326
chr19	15735250	15745250
chr5	172129482	172139482
chr11	68912332	68922332
chr2	219853620	219863620
chr7	127738740	127748740
chr16	74842281	74852281
chr16	1346023	1356023
chr15	61092387	61102387
chr17	27392022	27402022
chr15	41217899	41227899
chr8	143094775	143104775
chr14	77960621	77970621
chr2	120185208	120195208
chr6	35739397	35749397
chr10	79391629	79401629
chr5	179494044	179504044
chr16	86538038	86548038
chr6	39191970	39201970
chr2	120229055	120239055
chr19	30878095	30888095
chr14	105644212	105654212
chr5	37835147	37845147
chr17	57469012	57479012
chr4	108297375	108307375
chr5	159409469	159419469
chr2	231912610	231922610
chr19	51201174	51211174
chr19	55685583	55695583
chr3	158445002	158455002
chr13	20156187	20166187
chr9	98977081	98987081
chrX	2881233	2891233
chr11	69495882	69505882
chr12	127645882	127655882
chr9	127262729	127272729
chr14	96539872	96549872
chr11	115369960	115379960
chr2	20058152	20068152
chr18	77352880	77362880
chr8	37132226	37142226
chr14	51022472	51032472
chr19	55810853	55820853
chr7	50530817	50540817
chr9	133796666	133806666
chr21	11181785	11191785
chr10	94444912	94454912
chr1	146539417	146549417
chr1	151702652	151712652
chr12	109453809	109463809
chr1	244206202	244216202
chr15	78928756	78938756
chr1	230557382	230567382
chr11	2901615	2911615
chr2	220168209	220178209
chr15	41908546	41918546
chr2	112651803	112661803
chr12	49368419	49378419
chr16	88702970	88712970
chr17	46529673	46539673
chr17	59476426	59486426
chr3	183141301	183151301
chr1	156385706	156395706
chr6	153447238	153457238
chr13	24730012	24740012
chr12	58124917	58134917
chr1	154837985	154847985
chr11	70032813	70042813
chr20	44879286	44889286
chr5	14576985	14586985
chr3	140945520	140955520
chr1	33333280	33343280
chr14	105127208	105137208
chr1	211302521	211312521
chr16	57629592	57639592
chr10	135328878	135338878
chr20	62035977	62045977
chr11	119205986	119215986
chr11	69464717	69474717
chr22	39157273	39167273
chr2	65135574	65145574
chr6	27177962	27187962
chr2	71674889	71684889
chr11	119222304	119232304
chr9	126798414	126808414
chr9	125104387	125114387
chr5	36740541	36750541
chr9	126858145	126868145
chr9	129880262	129890262
chr18	11684199	11694199
chr14	71643505	71653505
chr2	121195509	121205509
chr13	112921791	112931791
chr12	124766195	124776195
chr1	854225	864225
chr11	65549542	65559542
chrX	129081894	129091894
chr2	99369712	99379712
chr2	30974133	30984133
chr2	176953242	176963242
chr2	129361040	129371040
chr21	39148520	39158520
chr5	61497198	61507198
chr9	101333057	101343057
chr12	293638	303638
chr19	13318898	13328898
chr19	49305022	49315022
chr9	117262844	117272844
chr3	138148322	138158322
chr1	91847973	91857973
chr1	110021447	110031447
chr14	52775848	52785848
chr1	108501624	108511624
chr19	51334152	51344152
chr1	37152234	37162234
chr19	11218904	11228904
chr1	92947468	92957468
chr16	58265519	58275519
chr17	21272980	21282980
chr12	112970979	112980979
chr1	41826805	41836805
chr14	105660594	105670594
chr15	70636526	70646526
chr7	22138470	22148470
chr8	143325852	143335852
chr8	145175922	145185922
chr2	133020864	133030864
chr9	139505235	139515235
chr3	191676103	191686103
chr11	45269037	45279037
chr11	822074	832074
chr6	30918459	30928459
chr11	61680443	61690443
chr14	101009454	101019454
chr2	37567302	37577302
chr2	241072938	241082938
chr7	138432431	138442431
chr1	230419525	230429525
chr19	46727883	46737883
chr1	101098508	101108508
chr11	637765	647765
chr9	137962128	137972128
chr8	98441553	98451553
chr16	74724987	74734987
chr14	96501120	96511120
chr19	55812034	55822034
chr1	201614510	201624510
chr10	99669790	99679790
chr10	118971432	118981432
chr11	69889905	69899905
chr6	10142324	10152324
chr7	157401033	157411033
chr6	150752218	150762218
chr19	12953269	12963269
chr10	44065064	44075064
chr12	4376693	4386693
chr9	75266161	75276161
chr10	131838573	131848573
chr20	3224347	3234347
chr2	2330835	2340835
chr20	42540066	42550066
chr16	1015816	1025816
chr11	116701461	116711461
chr11	128755703	128765703
chr11	134280495	134290495
chr10	98824863	98834863
chr11	69609455	69619455
chr14	34257091	34267091
chr6	85541194	85551194
chr17	3863007	3873007
chr1	220858642	220868642
chr10	50644720	50654720
chr19	54309148	54319148
chr14	96545234	96555234
chr20	62829333	62839333
chr1	22738242	22748242
chr7	19152546	19162546
chr11	69634992	69644992
chr14	29250014	29260014
chr10	22619311	22629311
chr21	36010108	36020108
chr18	75083257	75093257
chr3	138660047	138670047
chr1	244258089	244268089
chr3	156338995	156348995
chr20	26185113	26195113
chr19	10496511	10506511
chr2	120184134	120194134
chr6	4642987	4652987
chr16	1376914	1386914
chr8	136464359	136474359
chr11	69938652	69948652
chr10	98268221	98278221
chr11	73686199	73696199
chr7	151501100	151511100
chr17	41779463	41789463
chr7	130121737	130131737
chr16	81874882	81884882
chr2	101082543	101092543
chr11	32437625	32447625
chr19	49411608	49421608
chr20	24800101	24810101
chr16	66070846	66080846
chr8	144446333	144456333
chr16	88747700	88757700
chr19	18972457	18982457
chr5	1125968	1135968
chr11	69015332	69025332
chr13	113580909	113590909
chr14	42069544	42079544
chr20	24294520	24304520
chr2	237190942	237200942
chr17	41718764	41728764
chr7	101247184	101257184
chr1	203333377	203343377
chr17	37782838	37792838
chr17	30148202	30158202
chr18	104480	114480
chr2	133006975	133016975
chr11	69296358	69306358
chr1	48554559	48564559
chr1	165357395	165367395
chr1	151440986	151450986
chr13	46282741	46292741
chr11	116059557	116069557
chr6	137350223	137360223
chr20	2663819	2673819
chr3	145963452	145973452
chr1	156410771	156420771
chr7	150969323	150979323
chr6	49759912	49769912
chr14	105989777	105999777
chr22	19739222	19749222
chr3	169750796	169760796
chr3	195526586	195536586
chr5	176033546	176043546
chr5	158938102	158948102
chr19	11236842	11246842
chr10	46978846	46988846
chr1	17741523	17751523
chr20	20208879	20218879
chr11	69784434	69794434
chr9	100258769	100268769
chr10	45865355	45875355
chr1	228187264	228197264
chr10	72333328	72343328
chr2	7167033	7177033
chr2	241881307	241891307
chr17	79446364	79456364
chr1	7997645	8007645
chr18	74956513	74966513
chr9	129981988	129991988
chr2	75142189	75152189
chr4	166295181	166305181
chr5	174866828	174876828
chr11	69698526	69708526
chr19	45994905	46004905
chr7	5275079	5285079
chr14	36453700	36463700
chr11	61271708	61281708
chr19	13340547	13350547
chr11	69356846	69366846
chr8	143590724	143600724
chr10	26538807	26548807
chr11	61717615	61727615
chr4	184323431	184333431
chr1	165446601	165456601
chr3	184130804	184140804
chr12	132858761	132868761
chr11	69528079	69538079
chr19	11213106	11223106
chr2	379096	389096
chr15	79099010	79109010
chr13	112832808	112842808
chr1	234457427	234467427
chr14	71283765	71293765
chr11	68859867	68869867
chr1	38256272	38266272
chr6	168766136	168776136
chr5	139417948	139427948
chr17	72034024	72044024
chr2	200323227	200333227
chr19	49417129	49427129
chr7	939739	949739
chr6	150254676	150264676
chr1	3561688	3571688
chr17	72952058	72962058
chr20	62080707	62090707
chr16	1123739	1133739
chr2	121422345	121432345
chr16	68477612	68487612
chr14	61731638	61741638
chr11	110431593	110441593
chr1	111168553	111178553
chr2	236167358	236177358
chr4	150995607	151005607
chr12	5193125	5203125
chr14	70489630	70499630
chr1	23744045	23754045
chr6	41391897	41401897
chr18	32952308	32962308
chr7	30775199	30785199
chr10	12642819	12652819
chr1	160778327	160788327
chr11	68421732	68431732
chr12	111259643	111269643
chr1	177173601	177183601
chr5	141598423	141608423
chr14	77305804	77315804
chr14	95150981	95160981
chr11	69409493	69419493
chr8	143529053	143539053
chr20	45381859	45391859
chr8	74238542	74248542
chr7	25297464	25307464
chr6	168623429	168633429
chr2	105046051	105056051
chr1	177146058	177156058
chr8	126412363	126422363
chr14	101362573	101372573
chr11	66805568	66815568
chr11	69543943	69553943
chr2	28726314	28736314
chr12	125218817	125228817
chr6	41281559	41291559
chr20	50016443	50026443
chr9	133263898	133273898
chr14	101224479	101234479
chr11	70285366	70295366
chr10	82111438	82121438
chr1	145034872	145044872
chr6	49227774	49237774
chr1	34067170	34077170
chr16	88749741	88759741
chr17	47070422	47080422
chr6	107991730	108001730
chr3	155874117	155884117
chr16	19093015	19103015
chr20	58657922	58667922
chr19	19331022	19341022
chr4	55089164	55099164
chr3	128298482	128308482
chr16	27927084	27937084
chr8	100703544	100713544
chr12	132088775	132098775
chr17	53337420	53347420
chr9	133303660	133313660
chrY	13463247	13473247
chr1	204327751	204337751
chr11	67437257	67447257
chr11	68854193	68864193
chr11	69408197	69418197
chr11	119247498	119257498
chr6	169033763	169043763
chr2	90444758	90454758
chr15	83344323	83354323
chr10	103325322	103335322
chr10	124872232	124882232
chr10	25973391	25983391
chr10	35238341	35248341
chr11	73353839	73363839
chr11	102396379	102406379
chr12	57628085	57638085
chr11	65807763	65817763
chr11	67978551	67988551
chr6	81228402	81238402
chr15	89921907	89931907
chr19	46575874	46585874
chr9	98998893	99008893
chr10	99604520	99614520
chr12	131241615	131251615
chr14	77204476	77214476
chr12	7587959	7597959
chr17	74960798	74970798
chr19	14837248	14847248
chr16	87657710	87667710
chr2	172943019	172953019
chr2	19553137	19563137
chr8	48849045	48859045
chr7	155595230	155605230
chr8	76314527	76324527
chr19	12855629	12865629
chr6	7910833	7920833
chr14	101078875	101088875
chr1	42923923	42933923
chr8	146062560	146072560
chr14	37122038	37132038
chr16	58365762	58375762
chr7	127770845	127780845
chr2	45174946	45184946
chr10	48456633	48466633
chr1	229245364	229255364
chr3	113246949	113256949
chr7	39449117	39459117
chr19	50757370	50767370
chr5	1166752	1176752
chr4	183722699	183732699
chr6	386814	396814
chr1	110748883	110758883
chr20	62665397	62675397
chr7	140212998	140222998
chr11	44744627	44754627
chr18	8362587	8372587
chr14	103390080	103400080
chr17	72914265	72924265
chr10	72963940	72973940
chr21	39589782	39599782
chr3	189581394	189591394
chr1	2520598	2530598
chr15	76028743	76038743
chr15	77260778	77270778
chr10	26906175	26916175
chr19	39051171	39061171
chr3	195437918	195447918
chr15	60293606	60303606
chr10	102945915	102955915
chr1	244009119	244019119
chr19	41135547	41145547
chr2	128175868	128185868
chr15	52038660	52048660
chr2	30244223	30254223
chr15	78139915	78149915
chr6	36303728	36313728
chr10	47078650	47088650
chr11	70258213	70268213
chr11	70253049	70263049
chr19	14454284	14464284
chr19	36389665	36399665
chr9	136398545	136408545
chr11	70036666	70046666
chr20	49833794	49843794
chr6	28124575	28134575
chr14	98378686	98388686
chr22	19969295	19979295
chr6	36093158	36103158
chr18	74300061	74310061
chr1	109097614	109107614
chr4	184639011	184649011
chr11	8354821	8364821
chr14	102057763	102067763
chr15	89916847	89926847
chr12	49927573	49937573
chr16	19391228	19401228
chr3	128269381	128279381
chr2	223283717	223293717
chr19	50831832	50841832
chr11	44651405	44661405
chr19	15555823	15565823
chr1	169069884	169079884
chr19	12746213	12756213
chr2	196928545	196938545
chr6	28569685	28579685
chr10	103119674	103129674
chr3	129142271	129152271
chr5	179557292	179567292
chr10	72230546	72240546
chr6	164050791	164060791
chr9	135069567	135079567
chr4	119269081	119279081
chrX	129061544	129071544
chr4	179007388	179017388
chr19	46579237	46589237
chr3	195469951	195479951
chr2	91665187	91675187
chr8	145099787	145109787
chr19	59045194	59055194
chr16	87615149	87625149
chr14	54415720	54425720
chr20	20428204	20438204
chr2	206958681	206968681
chr2	242152797	242162797
chr11	69677556	69687556
chr14	77222650	77232650
chr17	15155887	15165887
chr16	10967544	10977544
chr17	74617755	74627755
chr6	1522551	1532551
chr14	33403923	33413923
chr5	173581782	173591782
chr11	66044824	66054824
chr5	175293764	175303764
chr9	86871279	86881279
chr12	70822942	70832942
chr2	45067188	45077188
chr9	132341616	132351616
chr18	76956937	76966937
chr19	49008981	49018981
chr20	45774446	45784446
chr2	177049103	177059103
chr2	218645426	218655426
chr5	174956374	174966374
chr7	29599476	29609476
chr2	71084571	71094571
chr5	57873808	57883808
chr2	240583660	240593660
chr7	157939152	157949152
chr13	76205690	76215690
chr1	209340916	209350916
chr2	24708784	24718784
chr3	126103216	126113216
chr3	184205108	184215108
chr5	561120	571120
chr16	90081148	90091148
chr19	13314340	13324340
chr8	60169271	60179271
chr17	77769642	77779642
chr17	5135946	5145946
chr16	19892709	19902709
chr19	16436326	16446326
chr14	93148457	93158457
chr22	18588249	18598249
chr3	184195309	184205309
chr1	204728138	204738138
chr9	116565017	116575017
chr11	69776387	69786387
chr11	124785983	124795983
chr10	94454519	94464519
chr1	229278213	229288213
chr13	29100447	29110447
chr9	139260683	139270683
chr10	72427298	72437298
chr1	95578014	95588014
chr11	117324246	117334246
chr9	139918804	139928804
chr12	117588253	117598253
chr12	124753356	124763356
chr12	125119953	125129953
chrY	13471590	13481590
chr11	2860486	2870486
chr8	130804661	130814661
chr10	118542697	118552697
chr3	127103438	127113438
chr14	101101938	101111938
chr7	154853262	154863262
chr11	69307096	69317096
chr11	72296086	72306086
chr8	143689049	143699049
chr18	67131894	67141894
chr2	175186040	175196040
chr18	77540115	77550115
chr11	2436981	2446981
chr17	19458292	19468292
chr17	45073626	45083626
chr2	168144121	168154121
chr5	153895808	153905808
chr7	100801652	100811652
chr7	128426782	128436782
chr18	24196498	24206498
chr11	115525466	115535466
chr1	178002090	178012090
chr14	36736790	36746790
chr14	76810443	76820443
chr9	22252124	22262124
chr11	129241235	129251235
chr7	77644117	77654117
chr9	114283012	114293012
chr19	12944461	12954461
chr4	111548170	111558170
chr1	110047317	110057317
chr1	110314697	110324697
chr4	3458492	3468492
chr9	92275022	92285022
chr15	89745352	89755352
chr2	133021788	133031788
chr4	788021	798021
chr20	39307165	39317165
chr5	175171777	175181777
chr8	41074046	41084046
chr8	102144585	102154585
chr11	128226557	128236557
chr7	156798407	156808407
chr2	2025423	2035423
chr7	73032191	73042191
chr8	10868994	10878994
chr8	21901717	21911717
chr3	43142578	43152578
chr14	104643260	104653260
chr9	127261693	127271693
chr12	57632609	57642609
chr20	22661879	22671879
chr20	60547018	60557018
chr5	10328765	10338765
chr2	150341136	150351136
chr2	152950161	152960161
chr12	7517066	7527066
chr11	70323550	70333550
chr8	142592658	142602658
chr20	18034807	18044807
chr5	11231873	11241873
chr10	43795419	43805419
chr6	97367309	97377309
chr6	30063604	30073604
chr7	29411025	29421025
chr14	23844267	23854267
chr11	115369357	115379357
chr11	7689877	7699877
chr12	114596752	114606752
chr19	47136940	47146940
chr15	89969099	89979099
chr17	7971842	7981842
chr20	62668940	62678940
chr1	40363119	40373119
chr9	128812867	128822867
chr10	82163048	82173048
chr3	38222351	38232351
chr11	46409363	46419363
chr1	152753728	152763728
chr12	130641262	130651262
chr1	221047187	221057187
chr6	7970513	7980513
chr2	241944481	241954481
chr1	177220592	177230592
chr7	50441977	50451977
chr10	102968556	102978556
chr1	149218743	149228743
chr16	1857960	1867960
chr14	105507122	105517122
chr16	88445473	88455473
chr20	62279675	62289675
chr14	35999481	36009481
chr17	27037	37037
chr7	23282472	23292472
chr11	69289793	69299793
chr9	111337450	111347450
chr19	9827733	9837733
chr3	152547482	152557482
chr5	134793178	134803178
chr8	41076284	41086284
chr22	30647110	30657110
chr14	54418745	54428745
chr11	73367209	73377209
chr11	69020238	69030238
chr1	7022711	7032711
chr11	111843040	111853040
chr16	67043122	67053122
chr9	92166830	92176830
chr1	35327023	35337023
chr15	76089508	76099508
chr17	33668567	33678567
chr14	58614094	58624094
chr20	31648733	31658733
chr5	168502517	168512517
chr1	91184537	91194537
chr2	220370247	220380247
chr19	11173201	11183201
chr17	14195945	14205945
chr3	183974161	183984161
chr22	34312348	34322348
chr6	39014364	39024364
chr14	70005560	70015560
chr2	241580763	241590763
chr19	13205443	13215443
chr10	122717904	122727904
chr12	130819725	130829725
chr9	136367026	136377026
chr1	201503226	201513226
chr12	121017394	121027394
chr8	121131095	121141095
chr6	43965423	43975423
chr12	54135618	54145618
chr6	32422753	32432753
chr1	234891241	234901241
chr1	851516	861516
chr12	20699419	20709419
chr20	62084284	62094284
chr2	109739674	109749674
chr1	6300314	6310314
chr2	133007857	133017857
chr12	50283327	50293327
chr12	1678544	1688544
chr10	31355288	31365288
chr17	31989265	31999265
chr15	70048407	70058407
chr3	186327817	186337817
chr1	92096551	92106551
chr11	71945898	71955898
chr17	21221506	21231506
chr19	5134388	5144388
chr14	75976553	75986553
chr14	24798027	24808027
chr1	23941399	23951399
chr20	61953430	61963430
chr22	39222388	39232388
chr3	157810888	157820888
chr22	50468383	50478383
chr2	87029754	87039754
chr1	156891214	156901214
chr14	36984968	36994968
chr1	38508042	38518042
chr17	54668804	54678804
chr9	136518892	136528892
chr6	131379430	131389430
chr1	119545736	119555736
chr1	160049127	160059127
chr17	72445409	72455409
chr5	137963908	137973908
chr19	13349985	13359985
chr1	110622355	110632355
chr14	21337058	21347058
chr6	90002830	90012830
chr2	231817165	231827165
chr1	1132035	1142035
chr11	1869181	1879181
chr15	97390041	97400041
chr17	38733746	38743746
chr12	112603353	112613353
chr13	40957939	40967939
chr14	101691635	101701635
chr16	1102809	1112809
chr16	11572650	11582650
chr13	33466673	33476673
chr16	887392	897392
chr17	29946263	29956263
chr17	42655899	42665899
chr17	62768082	62778082
chr1	223562270	223572270
chr5	127869335	127879335
chr1	147066081	147076081
[truncated: 186 more rows]
