# Supplementary material for: Molecular dissection of the oncogenic role of ETS1 in the mesenchymal subtypes of head and neck squamous cell carcinoma
Source: PLoS Genet. 2019 Jul 15;15(7):e1008250. doi: 10.1371/journal.pgen.1008250 (PMC6657958; doi:10.1371/journal.pgen.1008250)
Supplement: S4 Table — The raw output of the Rose analysis of merged SCC25 H3K27Ac ChIP-Seq replicate experiments. This represents the complete collection of identified Typical Enhancers and Super-Enhancers. (XLSX) [file pgen.1008250.s014.xlsx]

## Sheet: SCC25_H3K27Ac_Enhancers_New_MAC
CHROM	START	STOP	NUM_LOCI	CONSTITUENT_SIZE	SCC25_H3K27Ac_merged.sorted.bam	SCC25_Input_merged.sorted.bam	enhancerRank	isSuper
chr1	94979622	95272760	158	151386	667680	98816.8	1	1
chr11	69907735	70059161	94	77987	395237	89492.8	2	1
chr1	94031678	94249679	142	119915	376793	71722.3	3	1
chr1	209491000	209617527	43	84037	310953	20358.2	4	1
chr11	12061824	12311823	181	142940	220699	30524.9	5	1
chr3	189505056	189680956	115	91794	226049	43183.4	6	1
chr11	72887167	72970034	37	48413	213631	35218.5	7	1
chr7	55000786	55282187	170	125577	200836	40015.2	8	1
chr12	28115970	28220801	62	56375	177689	19278.4	9	1
chr12	76016723	76289553	189	128803	196001	41552	10	1
chr22	36674566	36870221	113	103214	162178	19565.5	11	1
chr7	115896271	116235666	194	110315	180490	37910.4	12	1
chr8	118874515	119135269	183	113650	186622	50455.9	13	1
chr11	69451431	69465107	7	10701	141906	7103.31	14	1
chr19	12877010	12908061	7	20334	135510	5527.08	15	1
chr2	20263945	20446487	80	84342	146928	19239.9	16	1
chr5	167036212	167298884	161	114551	157078	30969	17	1
chr10	73978070	74124890	68	68169	141461	15489.5	18	1
chr14	74178950	74274083	49	54247	140169	15696.9	19	1
chr12	52535228	52551898	1	16671	126184	2607.19	20	1
chr9	137208775	137368637	77	87284	140455	18831.7	21	1
chr1	234623318	234819914	81	63831	145737	25360.9	22	1
chr1	94698496	94801318	50	39760	150840	34126.6	23	1
chr8	103691521	103824089	82	61408	138825	23477.8	24	1
chr14	69348170	69448564	72	59362	132299	17468.6	25	1
chr1	8036200	8300012	186	117816	145176	30443.9	26	1
chr1	151906760	152025123	62	50987	130069	15967.2	27	1
chr22	46456356	46479282	1	22927	116194	2817.61	28	1
chr2	161028762	161290318	138	93102	145922	33165.3	29	1
chr3	156795365	156856256	20	36351	125679	13371.7	30	1
chr20	10482157	10670242	109	84473	139183	26877.3	31	1
chr17	38599029	38717814	53	67468	125508	13363.3	32	1
chr5	14142085	14326820	103	74656	143022	31885.3	33	1
chr22	46748719	46988739	136	99880	130235	20425.7	34	1
chr9	136668473	136859629	114	60400	131458	21772.7	35	1
chr14	50412422	50535157	62	52249	131633	22215	36	1
chr14	51907184	52125107	118	69991	150171	44587	37	1
chr19	39120385	39231629	63	75209	115538	10312.3	38	1
chr17	75229493	75491426	127	96968	127221	22054.8	39	1
chr20	45885385	46046576	88	65877	120797	16715.5	40	1
chr12	120634750	120703605	36	46725	109280	7821.93	41	1
chr11	65236402	65278317	23	32279	108040	7033.34	42	1
chr11	72395798	72502385	49	49414	136762	35973.1	43	1
chr14	61921130	62065930	91	62736	128915	28742.8	44	1
chr15	67305836	67492557	116	102140	121761	21902.4	45	1
chr16	81458609	81694553	144	99927	123989	24207.9	46	1
chr17	48103475	48195096	39	45636	108094	9125.45	47	1
chr9	97519244	97718816	119	86919	130859	33009.2	48	1
chr11	118746960	118810989	14	26669	105059	7228.87	49	1
chr15	90682374	90777212	52	53640	106294	9284.64	50	1
chr12	76304117	76432172	73	54502	113495	17479.5	51	1
chr9	131881340	131971310	35	30390	105328	10787.4	52	1
chr16	68662035	68840858	104	72343	112337	19509.6	53	1
chr2	231504201	231693392	104	70437	113325	20886.7	54	1
chr14	23445299	23453039	1	7741	93576.6	1804.19	55	1
chr14	69241848	69264185	6	15330	94804.9	4681.84	56	1
chr12	52879856	52935882	34	31314	96611.2	7754	57	1
chr10	3758010	4013245	106	84013	105335	17253.9	58	1
chr9	100883507	101019478	76	58562	105949	18356.1	59	1
chr17	73667076	73734184	28	41160	94273.3	6777.91	60	1
chr8	145005595	145021718	1	16124	89766.4	2813.46	61	1
chr1	9731138	9968196	125	85778	110493	23634.7	62	1
chr10	96968916	97070852	49	51995	98867.7	13261.9	63	1
chr14	68916229	69079793	88	57716	114577	29147.1	64	1
chr12	50898207	51041649	116	71010	103450	18102.4	65	1
chr2	43123244	43316423	117	77522	104433	19607.7	66	1
chr1	214535781	214758449	121	73579	115075	30950.9	67	1
chr11	119532917	119630857	56	57021	94032.2	10793	68	1
chr14	93392503	93598376	109	76637	111007	27792.9	69	1
chr2	9345935	9485953	103	73682	98516.7	16116.1	70	1
chr6	43969764	44109135	58	60933	96960.4	16264.6	71	1
chr2	173036480	173208534	74	57254	98552.5	18100.1	72	1
chr11	65183199	65193865	1	10667	82450.3	2236.66	73	1
chr20	19854943	20002693	86	59000	97249.1	17966.4	74	1
chr6	17818151	18058762	114	66029	109478	30557.6	75	1
chr17	57824595	57936737	62	54173	89646.3	11169.3	76	1
chr15	83926812	84002616	38	31308	87955.4	9490.66	77	1
chr14	102680128	102817717	73	47328	97234.1	18891	78	1
chr1	39567936	39762260	104	67400	102312	24659.7	79	1
chr10	33208717	33341137	60	41443	95607.2	18274	80	1
chr10	95135516	95240318	64	58330	88704.4	12366.6	81	1
chr2	192010100	192216612	104	66709	102471	26144.4	82	1
chr11	70243428	70270478	10	7710	92838.3	16635.8	83	1
chr3	52058034	52141745	34	38474	80580.2	5005.92	84	1
chr20	56223533	56295198	38	50031	84636.4	9165.95	85	1
chr1	201223120	201325138	51	57036	88765.9	13435.8	86	1
chr14	23290773	23323104	13	20820	80517.1	5622.36	87	1
chr2	28535871	28677471	70	47906	88967.3	14712.2	88	1
chr5	150887777	151086238	80	64804	93177.4	19250.7	89	1
chr1	19208476	19301725	46	55693	85145.7	11702.7	90	1
chr11	69041162	69089879	17	22670	95753.3	22541.4	91	1
chr12	65979936	66090702	66	50441	90052.8	16925	92	1
chr6	10409260	10421020	1	11761	74814.8	1755.77	93	1
chr9	37908420	38074982	96	91277	83430.9	10576.7	94	1
chr12	109195782	109254721	36	45933	79809.3	7231.82	95	1
chr2	43329127	43460420	62	47385	85235.4	12814.2	96	1
chr1	156060701	156110751	23	33107	77882.8	5700.69	97	1
chr2	85115551	85202601	40	35477	80399.4	8765.93	98	1
chr14	35799890	35890988	42	33682	85723.2	14648.6	99	1
chr1	207175067	207209652	11	27418	76083.5	5315.71	100	1
chr1	44286472	44423532	69	52416	86457.4	16241.6	101	1
chr7	134843830	134900722	35	41210	75120.2	5757.47	102	1
chr14	23582435	23722363	81	53806	93164.1	23801.8	103	1
chr12	47575620	47711410	56	45936	86023	16715.7	104	1
chr21	36161358	36265010	54	45936	82496.6	13402.2	105	1
chr10	104351834	104438976	50	45307	78427.8	9524.62	106	1
chr14	75031252	75038651	1	7400	70076.7	1573.03	107	1
chr10	80826957	80968254	74	59551	83351.1	15104.6	108	1
chr12	125386154	125438002	25	23077	73790.1	5594.4	109	1
chr16	89353441	89572950	140	89421	88286.5	20107	110	1
chr22	20852960	20946697	48	45453	77801.7	9804.89	111	1
chr8	128217427	128286698	48	36950	83423.1	15523.6	112	1
chr1	37913789	37965148	18	25206	73474.2	5613.54	113	1
chr8	141624689	141765629	75	42072	92217	24439	114	1
chr1	201673143	201764096	64	57672	79720.3	12360.5	115	1
chr15	71332646	71446847	73	53372	81665.1	14583.5	116	1
chr15	99190287	99350834	91	58643	85989	19024.8	117	1
chr15	39463142	39541073	41	43045	78141.4	11183.1	118	1
chr14	70078234	70194255	63	48009	87537.8	20674.9	119	1
chr2	9879286	9993080	55	47929	78426.8	12028	120	1
chr1	223885725	223966728	45	47762	75818.8	9647.46	121	1
chr3	134027179	134101968	37	51357	75551.8	9722.57	122	1
chr4	99388088	99585153	115	69266	90925.8	25106.1	123	1
chr1	27003897	27136265	48	33422	80929.8	15129.7	124	1
chr3	194794671	194946071	67	50104	87569.8	22104.4	125	1
chr1	33176923	33280673	61	51993	75436.6	10696.6	126	1
chr15	72447477	72541906	30	33238	74768.9	10132.2	127	1
chr9	95467057	95553174	46	46618	76773.3	12176.9	128	1
chr1	6520008	6558721	12	18412	67949.1	3987.44	129	1
chr15	59513746	59666248	106	61094	81939.3	18056.2	130	1
chr14	51750402	51870390	56	36399	87387.3	23565.6	131	1
chr3	159470372	159602728	66	38559	89340.3	25624.1	132	1
chr14	50327049	50394503	29	22848	74374.8	11042.2	133	1
chr6	150466072	150667500	92	62118	88467.2	25138.2	134	1
chr21	40127428	40232552	61	49457	76214.9	13392.8	135	1
chr10	11825206	11991375	77	49076	80741.5	18228.7	136	1
chr16	87802546	87906081	68	64178	71232.1	8779.77	137	1
chr15	52271985	52437360	82	55041	80239.9	17959.7	138	1
chr9	95360414	95445474	45	32544	73917.1	12078.5	139	1
chr6	106921144	107039274	61	45884	77138.9	15416	140	1
chr12	123310353	123448748	78	57149	76103.4	14559.2	141	1
chr8	124154782	124238901	51	34628	75606.2	14216.1	142	1
chr18	9593791	9689334	61	43168	70673.2	9496.97	143	1
chr3	182963101	183049037	56	36760	77505.7	16405.2	144	1
chr7	5463708	5470657	1	6950	61887.1	1034.71	145	1
chr2	208084276	208161415	35	36855	70412.5	9619.23	146	1
chr3	189713038	189951309	113	60195	109676	48940.9	147	1
chr12	27678987	27806595	100	58670	76309.6	15797.9	148	1
chr10	5565721	5674359	57	54357	67562	7354.79	149	1
chr2	207980809	208053310	61	36437	69883.7	9693.38	150	1
chr1	156712748	156722529	1	9782	61518.6	1331.19	151	1
chr12	96708300	96910450	90	47026	84175.3	24258	152	1
chr1	23406665	23552044	74	52547	77007.3	18114.2	153	1
chr6	138119600	138226768	62	44956	72520.6	13867.5	154	1
chr20	48687675	48789639	50	43040	70324.6	11756.4	155	1
chr15	60637751	60736346	45	35915	70347.5	12038.4	156	1
chr6	32935008	32944458	3	8296	59706	1419.39	157	1
chr20	33851536	33931270	28	33067	67813.8	9560.11	158	1
chr8	128728169	128773600	15	16767	66252	8227.55	159	1
chr2	31491879	31664302	78	53837	75900.6	18087.2	160	1
chr1	218518090	218674828	111	58264	78525.7	21269.3	161	1
chr7	139404547	139484929	70	49684	65527.4	8440.11	162	1
chr20	23062936	23149751	43	43370	67845.9	11008.1	163	1
chr1	6306294	6457076	84	55887	71184.2	14414.8	164	1
chr11	33635493	33765286	44	41873	70828	14108.5	165	1
chr5	149810538	149924400	60	53663	66392.9	9712.43	166	1
chr16	70668620	70821453	61	56543	73237.6	16628.2	167	1
chr1	157962256	158009764	26	35666	62743.8	6142.78	168	1
chr22	19787461	19897661	51	46104	67552.6	11218.4	169	1
chr20	30249181	30319486	44	38610	64975.9	8647.51	170	1
chr17	74347883	74395030	34	26906	60329.3	4031.07	171	1
chr1	94425602	94511762	40	27617	84471.3	28338	172	1
chr9	130253623	130347026	54	45578	67885.3	11796.8	173	1
chr14	69121652	69183593	24	30171	67398	11626.3	174	1
chr16	1712013	1774550	35	33759	62336.9	6566.39	175	1
chr17	754159	883047	75	53383	66493.3	11226.1	176	1
chr8	134331371	134424837	36	34369	72426.8	17235.1	177	1
chr12	110683322	110825662	84	46048	71611.3	16525.7	178	1
chr2	46524429	46590994	32	36714	63223.4	8347.25	179	1
chr17	78977609	79094344	48	55366	64169.2	9759.05	180	1
chr22	40875385	41051684	113	63812	72547	18176.4	181	1
chr19	38389588	38571596	98	65190	69836.5	15543.5	182	1
chr5	52581927	52742830	87	56596	72293.7	18037.2	183	1
chr19	13262691	13268266	1	5576	56346	2164.22	184	1
chr1	109727892	109823590	45	32996	74558.3	20594.2	185	1
chr6	13335230	13528256	79	53739	76322.5	22448.9	186	1
chr14	105531079	105564915	14	16932	58790.1	5146.46	187	1
chr3	171800190	171900927	73	46897	74756.9	21124.5	188	1
chr11	35157705	35214152	35	33953	61764.3	8314.64	189	1
chr9	132222106	132267060	26	19754	58993.1	5628.24	190	1
chr7	508698	583487	28	31718	60893.2	7598.56	191	1
chr15	99384717	99511106	66	54163	68047.8	14800.2	192	1
chr7	43593557	43714815	59	37918	70353.9	17327.8	193	1
chr12	6271810	6359154	38	39582	62162.7	9380.75	194	1
chr22	38268215	38334135	37	25102	58352.4	5622.98	195	1
chr1	205225703	205294578	42	37838	60706.4	8203.01	196	1
chr8	125821560	125919657	39	29318	69207.4	16745.2	197	1
chr5	148288273	148385256	51	43943	62311.6	9940.76	198	1
chr6	30649468	30659819	1	10352	53931.8	1619.93	199	1
chr14	65165995	65233789	37	34785	63943.3	11721.6	200	1
chr2	173267014	173332398	40	39104	61121	8905.3	201	1
chr17	2278439	2339949	29	26618	57708.7	5566.65	202	1
chr22	23520856	23647996	80	59591	64383.7	12459.7	203	1
chr8	123090773	123201081	56	44830	76079.4	24168.5	204	1
chr14	99975160	100095278	69	48084	68743.5	17044.7	205	1
chr16	11645848	11778026	67	49593	65626.4	13931.6	206	1
chr9	27333393	27540648	92	62430	65078.1	13678.8	207	1
chr15	101208581	101273992	40	32047	58150.4	6763.5	208	1
chr18	33873917	34040721	66	46219	74578.1	23385.9	209	1
chr14	96670323	96742001	43	33561	63227.2	12056.2	210	1
chr12	12867410	12912400	17	15327	56745.9	5830.7	211	1
chr16	82660311	82706871	23	25562	56598.3	5820	212	1
chr1	43388483	43439405	28	38043	56925.7	6324.51	213	1
chr16	85006256	85096575	31	34402	59628.6	9031.9	214	1
chr3	170405609	170498913	46	30398	69492.8	18940.7	215	1
chr12	122236430	122244980	1	8551	51806.2	1276.52	216	1
chr14	77461885	77539302	28	27714	61809.7	11465.5	217	1
chr20	60920808	60970636	26	30467	55548.3	5216.99	218	1
chr3	190231777	190327804	60	30432	70147.7	19829.6	219	1
chr11	66769803	66850141	35	27328	62494.9	12187.3	220	1
chr18	74747423	74845374	72	50269	63178.4	12880.6	221	1
chr12	6423779	6455394	18	20704	54292.4	4024.59	222	1
chr2	201980146	202028805	26	29759	55301	5109.19	223	1
chr12	89740511	89785789	21	18013	56072.3	6175.92	224	1
chr17	80192071	80267193	40	37529	57055.2	7159.13	225	1
chr6	159124290	159237291	95	65329	62760.8	12893.4	226	1
chr17	39873370	39965916	36	32323	57063.9	7366.66	227	1
chr8	102074561	102204288	47	36431	72971.4	23441.7	228	1
chr7	2796058	2926723	52	34030	64130.4	14608.3	229	1
chr1	201405062	201487107	42	31258	59056	9558.24	230	1
chr1	31858043	31918257	25	24809	56330.2	6924.61	231	1
chr16	48532930	48664386	53	31046	65806.9	16445.1	232	1
chr1	209962927	210023459	33	29835	57802	8498.69	233	1
chr12	66196950	66240472	12	11517	55307.8	6101.78	234	1
chr12	95537709	95631354	47	32589	60195	11265.5	235	1
chr19	13272785	13277360	1	4576	50433	1713.8	236	1
chr2	47172879	47316718	71	53326	62411.7	13722.2	237	1
chr6	134669151	134859533	98	57313	74229.9	25587.3	238	1
chr15	31618924	31698016	46	50713	57167.7	8526.12	239	1
chr21	36500731	36653457	78	51827	68665.6	20098.7	240	1
chr14	55537409	55601496	29	23500	59126.7	10760.2	241	1
chr15	74666173	74731040	43	42449	55286.1	6934.28	242	1
chr8	101949835	101966188	5	6212	51686.9	3345.82	243	1
chr7	104583617	104658449	27	24506	55877.1	7752.6	244	1
chr3	193830018	193879358	19	14756	56385.8	8289.12	245	1
chr11	71821939	71827729	1	5791	50997.7	3076.81	246	1
chr5	135326873	135402914	48	50265	56483.3	8569.82	247	1
chr9	118351949	118456331	48	31747	66971.5	19060.2	248	1
chr12	109004957	109129554	51	36588	64042.9	16135.3	249	1
chr19	45221828	45287721	34	31664	53465.6	5693.16	250	1
chr14	77370716	77432406	25	27240	56668.4	8914.2	251	1
chr12	46750599	46809612	17	20078	56646.6	8893.26	252	1
chr2	20759816	20800344	25	35388	52577	4875.52	253	1
chr22	37889032	37967801	52	36165	55492.8	7813.88	254	1
chr13	20906784	21016876	71	47303	58524.9	10866.1	255	1
chr12	6470372	6503718	16	21096	51903	4455.03	256	1
chr14	91643353	91759324	45	40472	63528.9	16224.3	257	1
chr1	230202242	230308106	59	41402	59707.3	12460.2	258	1
chr8	142129839	142185489	31	24168	56006.2	9009.74	259	1
chr19	13948878	13956419	1	7542	47876.3	885.313	260	1
chr11	34607395	34687476	53	40155	57658.3	11395.5	261	1
chr1	27814562	27934241	66	49479	58547	12470.6	262	1
chr14	85974841	86002841	8	11154	51433.2	5555.2	263	1
chr16	3069845	3074637	1	4793	46578.2	731.259	264	1
chr9	137478013	137605781	60	38841	63002.4	17159.2	265	1
chr8	141991810	142067460	43	26245	58621.2	12815.1	266	1
chr3	57934666	58098300	99	63964	55357.4	9556.23	267	1
chr11	62306956	62315570	1	8615	47058.3	1318.8	268	1
chr2	235858744	235960454	53	42778	55401.4	9753.99	269	1
chr7	41123855	41195493	40	32559	56450.7	10910.5	270	1
chr2	235140862	235219115	32	35363	54268.5	8756.51	271	1
chr2	70652900	70801034	106	52953	62823.6	17316.9	272	1
chr10	106052339	106111242	22	30495	52735.9	7286.3	273	1
chr5	16762797	16937381	89	46689	70479.6	25087.7	274	1
chr5	150399825	150478481	43	41724	52597.3	7220.62	275	1
chr14	105432244	105442548	1	10305	47329.4	1959.82	276	1
chr14	67851990	67913757	27	20516	55083.8	9765.36	277	1
chr10	73716040	73808385	35	30111	55009.9	9696.23	278	1
chr12	28235181	28349015	60	38980	62768.1	17484.9	279	1
chr1	208327433	208417750	59	45190	55228.8	10232.9	280	1
chr4	177665585	177718503	37	18104	59014.2	14039.1	281	1
chr16	9140985	9230392	49	32948	54869.1	10138.8	282	1
chr11	102091372	102221295	50	31706	60622.1	15954.5	283	1
chr3	188985500	189081948	46	30535	65584.6	20958.2	284	1
chr8	144093399	144110555	6	15137	47355.7	2777.56	285	1
chr12	47468888	47518822	30	23494	51681.7	7270.39	286	1
chr2	237568692	237686907	53	38229	57417	13050.9	287	1
chr12	57479507	57513667	14	17584	48336.4	4027.46	288	1
chr11	69789424	69816941	14	10241	60983.2	17088.1	289	1
chr11	57037025	57098180	28	31479	51327.4	7528.18	290	1
chr9	124023381	124162455	59	41737	64808.5	21236.6	291	1
chr9	125109093	125184243	36	34933	53890.1	10340.6	292	1
chr3	45121133	45265951	79	53191	52757.2	9514.54	293	1
chr8	124670111	124732676	32	25249	55176.1	12037.5	294	1
chr10	71077049	71173100	49	42825	53711.7	10757.7	295	1
chr16	27324470	27379574	22	24042	48530.1	5659.18	296	1
chr14	99644475	99753744	45	28951	59256.6	16423.1	297	1
chr19	47597969	47638905	14	16645	46429.6	3622.84	298	1
chr19	16174933	16209277	15	18526	46089.6	3303.89	299	1
chr7	47511306	47676771	78	47360	60411.3	17688.2	300	1
chr15	75927475	75971619	14	27323	47604.9	4939.71	301	1
chr1	150526881	150553173	18	15303	45979.4	3449.51	302	1
chr2	219248837	219272258	6	10358	44584.2	2082.13	303	1
chr2	232526607	232581550	26	23661	47190.5	4873.44	304	1
chr2	102313030	102478889	109	59772	61948.3	19637.7	305	1
chr10	116060262	116173676	70	48518	55913.1	13621	306	1
chr10	77154791	77205044	9	18681	48001.7	5779.1	307	1
chr2	54748126	54869244	49	34516	56089.7	13964.9	308	1
chr1	117444740	117550374	37	30251	55436.7	13341.6	309	1
chr9	21492202	21620455	67	45578	52494	10478.3	310	1
chr2	85463721	85552872	56	38882	50949.8	9013.17	311	1
chr1	93778653	93818766	12	10440	54172.6	12463.1	312	1
chr2	208312430	208399044	43	27314	51907.8	10211.8	313	1
chr8	128666302	128702647	17	19964	48934.9	7239.92	314	1
chr5	42970996	43017014	23	20746	48507.6	6819.87	315	1
chr9	116964853	117054639	46	32255	53000.7	11465.7	316	1
chr10	79541759	79747838	89	49403	62730.4	21308.6	317	1
chr2	28787919	28905358	54	38755	53528.7	12248.9	318	1
chr10	126302445	126436992	53	41933	55366.1	14087.1	319	1
chr1	156425928	156498567	26	20382	48573.7	7351.07	320	1
chr6	14705304	14785756	34	31409	50910	9951.91	321	1
chr22	30786699	30841145	24	27537	46638.4	5700.5	322	1
chr17	71267210	71356748	43	34991	48413.2	7610.73	323	1
chr1	36805350	36867899	31	25207	47130.7	6461.31	324	1
chr5	131750085	131849700	60	43533	50355.4	9732.39	325	1
chr22	31602973	31710090	34	30057	52133.8	11525.8	326	1
chr21	40351317	40436912	52	40059	50543.8	10083.1	327	1
chr12	54374610	54383792	1	9183	41712	1253.34	328	1
chr1	16209196	16293854	51	35718	50710.1	10362.1	329	1
chr11	72521747	72552696	15	12746	52294.5	11980.4	330	1
chr6	56503023	56670882	94	48931	62628.2	22409.2	331	1
chr6	16668105	16782410	69	41612	56215.2	16002.7	332	1
chr17	42269771	42314547	20	19248	44243.2	4065.66	333	1
chr2	220544227	220573158	13	19509	43778.4	3622.16	334	1
chr15	68545582	68605979	28	23188	47212.3	7308.04	335	1
chr17	16917353	17095556	109	57277	58058.5	18158.9	336	1
chr11	2186949	2230007	23	23118	44160.3	4292.88	337	1
chr11	72985788	73046595	24	15792	61840.7	22072.9	338	1
chr1	200591671	200653773	36	30059	47483.2	7775.17	339	1
chr12	96561153	96657563	52	33342	51068.4	11376.4	340	1
chr3	185361149	185516875	70	38517	66043.4	26380	341	1
chr11	71933158	71951445	9	6645	46096	6614.41	342	1
chr2	109147375	109268915	61	42158	51581.6	12129.7	343	1
chr12	30943135	30976406	11	10133	43488.5	4075.7	344	1
chr8	130956419	131029544	30	24015	50858.4	11480.6	345	1
chr17	39810627	39817919	1	7293	40195.7	944.314	346	1
chr22	25346198	25425978	40	34975	47022.3	7818.44	347	1
chr3	195573981	195643174	29	28856	48379.7	9209.59	348	1
chr1	113377914	113502907	60	36129	53622	14549.2	349	1
chr5	148813969	148881084	38	31792	44987.2	5979.95	350	1
chr1	200303625	200414400	59	35998	53149.8	14201.4	351	1
chr2	239323603	239363742	27	22038	43314	4391.21	352	1
chr18	21385561	21484244	63	37914	54177	15345.2	353	1
chr16	56634177	56649426	5	11069	40852.1	2104.36	354	1
chr19	45904628	45911199	1	6572	39523.3	892.999	355	1
chr20	25185197	25240782	29	26812	44618.1	6108.79	356	1
chr11	64084078	64092251	1	8174	40484.1	1981.14	357	1
chr4	7804097	7941588	95	49384	47173.2	8813.17	358	1
chr3	141072373	141161511	35	25755	49997.5	11703.8	359	1
chr1	154940276	154949223	1	8948	39554.7	1372.47	360	1
chr15	74273023	74284624	1	11602	39475.9	1467.53	361	1
chr16	53067103	53139064	32	25110	45738.4	8023.65	362	1
chr9	109622198	109684044	19	22654	48011	10328.3	363	1
chr9	127004901	127085987	53	39479	47994.8	10370.9	364	1
chr15	93340600	93388530	21	22099	41881.2	4395.18	365	1
chr12	6639625	6675537	13	15700	41399.4	3953.91	366	1
chr18	33011853	33106798	40	27844	49988.5	12551.7	367	1
chr12	50558412	50619453	35	27288	44602.7	7190.63	368	1
chr17	39803550	39810530	1	6981	38256.7	858.54	369	1
chr3	196997930	197067754	17	16134	50503.7	13112.9	370	1
chr2	178103914	178161246	30	25254	44248.8	6948.64	371	1
chr8	144801215	144823599	6	10440	40721	3429.23	372	1
chr1	235086103	235162313	36	27664	46762.5	9480.52	373	1
chr1	8914620	8972191	27	21009	42792.5	5549.84	374	1
chr12	45608551	45694287	43	26061	47883.6	10725.6	375	1
chr22	50962863	50971339	1	8477	37997.9	859.466	376	1
chr7	48114352	48154554	20	18439	44559.9	7477.57	377	1
chr22	27851213	27931212	37	21253	45511.4	8527.89	378	1
chr8	41529496	41632908	44	35730	48034.9	11116.8	379	1
chr2	56029376	56147380	59	37168	51060.3	14195.9	380	1
chr10	121412530	121447525	19	28126	41374.6	4510.86	381	1
chr18	3446374	3466772	6	11249	38994.9	2168.31	382	1
chr7	844805	882546	16	16072	40571.6	3842.03	383	1
chr16	75267375	75359328	41	36395	45001.8	8349.33	384	1
chr7	5632432	5639782	1	7351	37510	892.29	385	1
chr1	159878229	159914149	17	22856	40930.8	4364.28	386	1
chr9	107591316	107690880	59	35108	51414.8	14944.6	387	1
chr11	9583708	9637050	17	16853	42662.9	6198.34	388	1
chr1	41313449	41368732	31	29877	43109.7	6711.36	389	1
chr3	127452627	127540809	45	38405	46419	10052.7	390	1
chr7	75966566	76035089	30	20784	41963.5	5639.44	391	1
chr7	139304120	139378403	45	32297	42853.9	6544.33	392	1
chr1	181042558	181135815	48	35408	42366.7	6061.7	393	1
chr2	122199117	122291065	49	32300	46884.3	10592.4	394	1
chr1	35244582	35250701	1	6120	37140.5	923.969	395	1
chr8	134247416	134316422	38	21773	48221.4	12013.9	396	1
chr11	65618350	65638188	7	7512	39314.9	3156.23	397	1
chr6	7496329	7567336	29	23259	45380.6	9252.21	398	1
chr1	153537692	153542588	1	4897	37042.6	938.074	399	1
chr3	13862156	13937794	40	34725	40413.4	4432.39	400	1
chr1	59186903	59290729	43	30563	42963.2	7029.02	401	1
chr6	11754483	11776007	14	11762	39104.8	3172.64	402	1
chr20	1434557	1484415	20	20318	42887.9	7015.02	403	1
chr11	13228368	13304133	31	22712	46072.7	10235.9	404	1
chr10	34976411	35111748	82	42831	52456.6	16632.9	405	1
chr11	65681961	65689081	1	7121	37073.1	1302.96	406	1
chr18	3583207	3628589	23	20774	39550.4	3816.63	407	1
chr5	1876417	1890533	5	9733	37535.9	1873.19	408	1
chrX	45600164	45712929	83	51249	43843	8198.02	409	1
chr8	103662228	103675485	5	8387	38047.6	2403.49	410	1
chr1	207032630	207083861	25	26682	42762.5	7136.48	411	1
chr2	235318694	235422298	43	28834	46777.2	11168.5	412	1
chr1	43814015	43853534	16	16388	40597.9	5014.96	413	1
chr16	4302758	4379223	30	25757	42139.9	6583.64	414	1
chr8	126439293	126541768	36	23665	52446.7	16908.4	415	1
chrX	12963983	13033313	34	25887	41979.3	6503.15	416	1
chr5	172184733	172263502	35	30862	42976.4	7522.44	417	1
chr17	79475080	79487134	5	11235	36657.4	1239.15	418	1
chr2	20548388	20653270	46	31833	46630.5	11253.8	419	1
chr11	71810427	71815305	1	4879	37860.1	2490.71	420	1
chr1	13900806	13956273	31	22687	41428.3	6084.73	421	1
chr20	35920178	36040964	64	38606	48399	13093.2	422	1
chr9	131445179	131471091	4	9901	38422.3	3187.18	423	1
chr8	145647241	145654288	1	7048	36481.6	1287.49	424	1
chr20	43948424	43989241	16	22453	40119	5008.25	425	1
chr2	131554912	131679042	49	37769	47032.9	11928.9	426	1
chr1	23854587	23925185	24	25862	43064.8	8005.81	427	1
chr3	111430691	111488239	34	27224	42786.9	7757.47	428	1
chr1	183099630	183220900	78	41641	43802.7	8792.08	429	1
chr14	85875968	85911535	22	17254	42221.6	7212.99	430	1
chr16	30067037	30101343	12	12105	38247.8	3444.32	431	1
chr9	134462970	134555837	54	33861	48151.5	13363.6	432	1
chr17	18864553	18928550	45	34909	41079.7	6361.3	433	1
chr18	61075720	61157708	43	32343	40165.9	5476.8	434	1
chr11	58330344	58347746	8	10292	37137.6	2479.78	435	1
chr19	48084566	48172682	35	25277	41661.2	7014.03	436	1
chr19	44243187	44289811	29	23497	39001	4391.98	437	1
chr6	52364159	52442725	50	36048	44161.9	9655.76	438	1
chr14	71151870	71289376	48	32143	56487.5	22014.7	439	1
chr1	27174208	27186629	1	12422	36320.2	1859.42	440	1
chr20	52296461	52462299	66	37001	51907.3	17512.5	441	1
chr2	234352457	234410742	23	19108	39878.6	5577.87	442	1
chr6	15205184	15456426	121	45713	63865.7	29571.2	443	1
chr10	81020896	81111506	42	35903	44099.9	9840.25	444	1
chr2	151324132	151354088	13	15819	38415.6	4178.86	445	1
chr9	73018279	73037012	6	8733	37256.2	3104.06	446	1
chr15	39871180	39937940	33	24055	43621	9479.92	447	1
chr9	134852809	134952005	40	27524	49687.3	15603.5	448	1
chrX	39942746	40036653	23	29786	39018.4	4939.51	449	1
chr1	27189575	27193139	1	3565	34530.5	482.209	450	1
chr14	102412989	102458120	22	17606	41421.2	7383.43	451	1
chr2	36556516	36634266	38	29567	43166.8	9197.83	452	1
chr8	48224081	48312087	41	30409	43941.4	10006.3	453	1
chr9	114653720	114739770	54	27755	47069.3	13243.1	454	1
chr1	209826614	209832677	1	6064	34877.4	1096.19	455	1
chr11	66716045	66753931	19	18354	39928.1	6232.25	456	1
chr17	70550666	70628871	43	27779	41636.3	8047.29	457	1
chr1	32013976	32072224	22	22211	40610.5	7042.18	458	1
chr11	101980183	102055604	25	16082	43442.5	9932.95	459	1
chr2	70554344	70631034	50	35119	42210.2	8742.66	460	1
chr1	17512694	17632066	53	38297	46841.6	13405.5	461	1
chr17	27427159	27508189	31	28374	40733.8	7325.11	462	1
chr3	176887635	176920191	15	13394	38412.8	5088.5	463	1
chr9	100744625	100753704	6	4817	34782.6	1513.47	464	1
chr6	35410240	35462320	23	18943	38580.9	5359.03	465	1
chr22	32011289	32102795	38	31487	41781.6	8564.96	466	1
chr11	35097766	35139206	20	17621	38286.4	5105.41	467	1
chr22	50702146	50753460	24	20039	36971.7	3802.37	468	1
chr14	64966554	64987809	9	6964	37185.6	4027.82	469	1
chr6	45554033	45645672	41	30859	44591.5	11491.5	470	1
chr15	58729864	58769246	24	21278	37704.3	4643.14	471	1
chr6	167084357	167172051	45	29498	42593	9541.11	472	1
chr1	111003526	111037528	12	12161	40741.2	7725.25	473	1
chr11	64034541	64038468	1	3928	34169.2	1200.09	474	1
chr11	68885945	68943252	24	13728	56762.6	23793.9	475	1
chr2	191427948	191539165	50	29255	46333	13423.9	476	1
chr2	20683372	20743165	39	32901	39337.8	6487.54	477	1
chr10	73452785	73534056	40	35954	41675.8	8874.79	478	1
chr11	73087384	73110586	13	16077	41127.9	8387.52	479	1
chr14	51387505	51429134	18	15761	39997.1	7264.26	480	1
chr3	194292165	194320283	15	18228	37517.8	4825.05	481	1
chr12	46822228	46924641	59	33200	47878.1	15198.1	482	1
chr1	87791968	87803597	4	8183	36327.8	3702.67	483	1
chr18	29029657	29097129	31	22938	42918.9	10296.2	484	1
chr7	23469345	23514820	15	13461	37998.9	5434.26	485	1
chr9	132070996	132125994	19	13060	39087.1	6528.26	486	1
chr5	175817699	175869412	30	22773	36488.7	3961.22	487	1
chr1	108067559	108118112	26	18119	45796	13270.2	488	1
chr1	100501405	100541658	21	13914	42249.5	9733.18	489	1
chr1	23692791	23733043	14	15049	37043.9	4540.43	490	1
chr14	105142923	105175977	18	15322	37156	4683.75	491	1
chr17	78785092	78876097	39	28088	40670.1	8226.85	492	1
chr7	24761024	24798331	20	15415	37266	4831.26	493	1
chr9	124624779	124748545	52	30922	51387.6	18973.3	494	1
chr2	219714897	219774643	12	14941	37908.8	5616.12	495	1
chr6	158406053	158505381	46	32087	42959.4	10667.8	496	1
chr1	28832517	28856652	12	12905	34988.5	2720.01	497	1
chr7	75894298	75950327	26	21576	36138.7	3905.22	498	1
chr16	69047234	69157176	52	33317	43515	11302	499	1
chr11	10320097	10331196	2	7886	33636.6	1584.94	500	1
chr3	189978668	190104319	46	32288	58691.6	26650.6	501	1
chr5	43063695	43076011	4	6661	33684.3	1682.37	502	1
chr10	33389854	33446685	25	20942	39719.2	7717.65	503	1
chr6	111878159	111928403	31	25681	37863.9	5868.5	504	1
chr10	126771865	126851322	40	25777	41246.1	9344.14	505	1
chr21	38710046	38752967	19	13055	36680.3	4802.86	506	1
chr17	73109849	73159685	29	24231	36021.5	4290.88	507	1
chr15	65114404	65190837	38	29381	38789.7	7070.05	508	1
chr11	67779139	67809215	13	16149	35916.8	4231.69	509	1
chr10	43877933	43917993	14	12253	36086	4458.68	510	1
chr6	3723059	3845032	53	28004	46032.6	14478.2	511	1
chr11	11982146	12030888	32	33563	37828.7	6326.71	512	1
chr12	27472789	27503001	14	15626	35789.1	4329.38	513	1
chr8	37887331	37948291	32	24154	39910.5	8455.15	514	1
chr9	117908402	118039474	63	36693	54014.8	22583.7	515	1
chr8	42305409	42410744	55	28634	43629.8	12229.4	516	1
chr16	85748872	85822907	39	21457	38135.4	6737.19	517	1
chr16	11273798	11352716	31	24843	39411.6	8065.42	518	1
chr3	152838397	152892223	23	15990	37376.8	6141.55	519	1
chr2	47020988	47120091	36	27058	41712.5	10504.9	520	1
chr12	106452342	106539433	31	25609	42012.7	10886.4	521	1
chr17	79360129	79405203	16	16948	35302	4196.39	522	1
chr1	40391240	40484090	45	30892	40454.7	9424.27	523	1
chr22	46445679	46454274	1	8596	32144.4	1146.57	524	1
chr21	34728384	34818200	45	28069	39905.2	8936.69	525	1
chr3	196041749	196071800	17	13875	35006.4	4050.87	526	1
chr6	74223732	74236173	11	9074	32566.8	1650.92	527	1
chr7	5457572	5463515	1	5944	31720.8	809.437	528	1
chr1	38463012	38510278	13	19641	36309.7	5430.86	529	1
chr8	38833120	38911696	35	19983	41111	10324.9	530	1
chr15	90345971	90417982	40	28811	37546.5	6819.44	531	1
chr3	128897783	128964955	26	20485	37327.5	6609.72	532	1
chr2	113621803	113651120	15	18071	34728.9	4060.4	533	1
chr19	41075379	41152676	23	26144	37280.3	6647.54	534	1
chrX	64886607	64979006	41	34739	36737.8	6126.05	535	1
chr6	35353573	35396845	29	24195	35547.9	4958.97	536	1
chr3	48626745	48652518	13	16449	32141.5	1554.11	537	1
chr2	105971714	106027662	33	20215	36869.7	6299.74	538	1
chr1	31072857	31186859	41	31604	43149.8	12620	539	1
chr8	130796347	130816966	7	11365	34196.6	3678.43	540	1
chr6	86158974	86202596	26	25056	36385.1	5923.87	541	1
chr11	66079364	66110420	8	14494	34351	3925.48	542	1
chr2	159883003	160024571	61	36960	45981.3	15600.8	543	1
chr16	68935857	69033974	45	30995	41660.5	11303.1	544	1
chr6	42034650	42111946	31	24256	38192	7884.19	545	1
chr11	12744583	12875962	77	40768	46718.4	16461.8	546	1
chr21	39591554	39709573	53	35568	44870.8	14622.6	547	1
chr11	94427143	94528398	50	31760	37646.6	7442.24	548	1
chr16	57019016	57111946	39	25663	40257.3	10092.2	549	1
chr3	136658808	136740339	37	29171	38376.6	8218.32	550	1
chr17	4848715	4854235	1	5521	30858.5	713.736	551	1
chr8	128461921	128530193	41	22334	44288	14146	552	1
chr6	30848508	30855093	1	6586	30996.3	875.146	553	1
chr1	3581123	3637056	30	27347	36048.8	5928.9	554	1
chr7	5567401	5572592	1	5192	30741.6	623.439	555	1
chr14	103812100	103870798	32	18077	39286.6	9168.63	556	1
chr15	33111436	33175667	39	25040	38769.8	8651.92	557	1
chr3	126610489	126763069	65	36032	45362	15334.3	558	1
chr1	954462	962701	1	8240	30844.3	895.579	559	1
chr1	116313836	116382664	28	22137	38949.8	9009.59	560	1
chr19	2046886	2096645	27	24174	32313.5	2393.41	561	1
chr18	11942401	12076943	43	29116	43793.4	13925.1	562	1
chr1	9327392	9446764	60	38250	41911.5	12044.6	563	1
chr9	33101364	33195209	43	33969	35876.9	6099.93	564	1
chr5	167715099	167794326	52	34377	37054.5	7280.96	565	1
chr4	57886398	57986076	58	35297	39412.7	9658.8	566	1
chr11	68808204	68856625	17	10840	45995.1	16346.9	567	1
chr2	95924719	95960165	17	15329	33000.2	3431.17	568	1
chr10	76945791	76993998	35	21712	34935.6	5399.18	569	1
chr20	52180446	52277473	37	25367	38956.3	9469.84	570	1
chr11	64050503	64054327	1	3825	30515.5	1030.95	571	1
chr7	129580398	129650873	22	17942	34673.7	5194.01	572	1
chr14	64520174	64590262	30	19404	41856.6	12377.5	573	1
chr6	128801260	128842859	25	15146	35650.3	6181.61	574	1
chr10	125753862	125867240	53	29111	42664.1	13219.9	575	1
chr18	20393800	20453242	34	25758	38643.2	9225.4	576	1
chr12	10513248	10550234	18	15727	34334.1	4952.43	577	1
chr8	49602795	49626990	14	19876	32731	3351.01	578	1
chr8	123770338	123821486	17	15191	38217.8	8879.29	579	1
chr11	64948056	64993938	8	8080	35489.7	6180.31	580	1
chr19	10572215	10647653	21	17477	36149.9	6947.84	581	1
chr11	61722376	61753614	15	15448	32768.7	3570.5	582	1
chr16	73052752	73117332	20	23017	36029.2	6832.56	583	1
chr2	176968026	176974015	1	5990	29939	765.993	584	1
chr11	391284	407799	5	7875	30475.1	1312.94	585	1
chr2	70295095	70337040	17	13414	33291.7	4152.56	586	1
chr15	80859842	80908979	29	22244	34690.7	5552.48	587	1
chr20	36737917	36860775	41	35770	43676	14546.4	588	1
chr6	12279594	12382429	44	28961	42851.3	13738.8	589	1
chr16	4508450	4580062	37	26706	35956.4	6867.59	590	1
chr5	176896513	176930539	17	16121	31923.2	2854.78	591	1
chr19	35583654	35619548	19	20281	32541.5	3478.13	592	1
chr11	9737996	9810665	28	16332	36923.1	7877.32	593	1
chr19	39896665	39902881	1	6217	29777.1	777	594	1
chr20	10899156	10985395	42	24254	41282.6	12306.3	595	1
chr10	33469076	33603684	61	32830	47705.1	18737.4	596	1
chr9	134569344	134615979	31	25230	36044.2	7088.52	597	1
chr1	98781231	98799471	10	10579	35910.9	6960.38	598	1
chr13	33761824	33886791	73	41395	41751.5	12859.1	599	1
chr20	17536802	17561999	13	12542	32524.3	3646.01	600	1
chr18	24108473	24131576	14	9804	32577.5	3733.44	601	1
chr15	69108341	69114563	2	5669	29522.1	702.464	602	1
chr3	186463866	186503775	11	8452	34257.9	5447.58	603	1
chr14	103943043	104018795	24	19080	40239.5	11438.6	604	1
chr8	143799212	143821036	7	10865	32039.8	3267.05	605	1
chr11	65336333	65346115	1	9783	30577.6	1808.69	606	1
chr1	155086031	155110414	8	12497	31276.1	2560.22	607	1
chr7	22885335	22907693	10	11397	31386.2	2723.2	608	1
chr2	64993892	65104218	48	25814	40666.2	12003.5	609	1
chr8	38241352	38268147	7	15343	33381.2	4721.28	610	1
chr1	19322902	19374375	31	21703	34883.3	6248.82	611	1
chr20	19715292	19839767	60	30240	43541.4	14912.1	612	1
chr20	3765266	3799087	11	17428	32018.3	3422.69	613	1
chr14	61641200	61656398	14	10315	31440.1	2876.98	614	1
chr14	91575335	91624819	22	14067	35148.5	6596.22	615	1
chr15	96855502	96903641	12	17162	34053.5	5511.92	616	1
chr2	75061518	75180041	56	30402	41056.4	12527.9	617	1
chr7	26238147	26242598	3	4223	29140.3	644.505	618	1
chr3	5018653	5069324	28	28107	31927.8	3460.83	619	1
chr20	60708326	60752807	25	15893	33187.3	4741.67	620	1
chr10	123810461	123914729	40	29343	39402.9	10969	621	1
chr11	10915531	10956184	13	13791	32912.7	4504.35	622	1
chr5	180212285	180259965	18	17667	32393.8	4019.42	623	1
chr18	8721174	8831348	65	39750	38571.9	10224.1	624	1
chr19	48218421	48253353	24	20246	31051.1	2749.15	625	1
chr3	123287183	123363389	27	21503	37272.4	8984.69	626	1
chr1	20901534	20945647	22	21222	33164.2	4878.9	627	1
chr1	90308113	90332482	11	9246	36492.6	8253.78	628	1
chr18	46443842	46503081	35	31188	32024.6	3809.07	629	1
chr6	83072440	83126284	20	13180	34524.8	6375.13	630	1
chr8	102501803	102533677	8	8131	34401.6	6288.74	631	1
chr9	111364692	111437324	28	18458	39780.5	11730.1	632	1
chr20	36133155	36157546	4	7667	31391.2	3344.01	633	1
chr10	21805207	21818812	6	10574	30048	2042.11	634	1
chr17	17738258	17748029	1	9772	29132.2	1126.6	635	1
chr14	59769166	59833177	30	17596	41120.7	13122.3	636	1
chr3	105070052	105122632	25	17114	35165.5	7313.88	637	1
chr6	117802833	117880078	49	30325	38151.3	10335.4	638	1
chr2	206543339	206643207	43	32817	37700.2	9886.93	639	1
chr1	169064229	169103438	18	18777	32853.2	5046.2	640	1
chr11	13090056	13191680	39	28986	40548	12753.8	641	1
chr18	3245618	3283109	13	12645	31957.3	4184	642	1
chr2	113379115	113423294	20	17706	33006.1	5244.05	643	1
chr1	202536675	202569395	17	17266	32157.2	4453.19	644	1
chr12	53607702	53627661	9	15313	30313.7	2618.62	645	1
chr1	153569448	153586366	5	9167	29574.4	1933.73	646	1
chr7	139719306	139763534	20	15054	31919.3	4303.38	647	1
chr19	15937148	15950601	4	12883	28790.8	1217.5	648	1
chr2	17754945	17827322	38	27422	35870	8301.64	649	1
chr6	40862902	40933936	36	25205	36504.4	8964.49	650	1
chr1	203595031	203676751	38	27649	36896.6	9373.28	651	1
chr1	41414134	41492311	37	22500	36258.5	8755.82	652	1
chr6	3356426	3484986	59	34866	43414.7	15915.7	653	1
chr10	54068189	54102741	16	13326	32530.7	5068.78	654	1
chr11	126180652	126286948	41	27544	36831.6	9396.57	655	1
chr12	116774513	116895657	43	27260	40098.7	12708	656	1
chr7	30181524	30221055	17	17788	32802.8	5419.7	657	1
chr11	64421301	64456596	10	11604	32697.3	5350.72	658	1
chr3	185647702	185680567	10	9338	33486.1	6152.33	659	1
chr6	43043587	43097521	28	23874	33212.6	6002.85	660	1
chr8	67419286	67474127	30	18552	34067.2	6860.61	661	1
chr2	27975146	28034216	30	21340	33599	6397.28	662	1
chr8	125568262	125686283	64	33287	46689.1	19556.1	663	1
chr22	43053862	43166404	51	34573	35304.4	8181.8	664	1
chr8	42107603	42184217	32	19151	35250.1	8128.75	665	1
chr6	30778451	30798121	13	14723	29546.3	2450.88	666	1
chr5	34555505	34610744	25	19822	35839.1	8744.33	667	1
chr15	81245577	81296040	20	15559	32013.7	4935.28	668	1
chr11	1840610	1869693	12	20645	30246.3	3181.68	669	1
chr17	38221450	38281195	30	21108	32519.2	5454.72	670	1
chrX	68042814	68069179	14	17687	28798.5	1758.55	671	1
chr21	39829978	39879014	31	23391	33457.3	6423.72	672	1
chr11	128317932	128396121	41	27669	37671.5	10641.5	673	1
chr1	209821319	209826455	1	5137	27961.4	979.949	674	1
chr22	37576537	37596965	16	11029	29212	2240.95	675	1
chr12	49794344	49909748	48	30310	40333.7	13363.8	676	1
chr15	89626106	89750526	36	30083	40486.3	13561.8	677	1
chr17	34091403	34134278	19	18781	31067.2	4146.01	678	1
chr8	32154999	32202683	32	27103	30880.2	4010.22	679	1
chr17	29852184	29938127	26	17331	34437.4	7571.58	680	1
chr9	114773548	114838179	45	28901	37040	10185.8	681	1
chr3	187454210	187468691	4	10503	29856.9	3075.76	682	1
chr6	125269020	125308914	18	10633	32633.3	5856.44	683	1
chr1	27424710	27488882	49	31327	33664.6	6904.91	684	1
chr16	57624059	57689822	26	24379	34874.1	8121.73	685	1
chr12	46940288	46957116	9	14873	29767	3032.41	686	1
chr8	144344208	144369210	10	10091	30499.9	3782.8	687	1
chr16	84511323	84538366	16	12810	29666.2	3004.48	688	1
chr12	124973181	125049014	41	26982	34450.9	7795.63	689	1
chr11	64124024	64128986	1	4963	27727.7	1092.63	690	1
chr20	39619452	39659588	11	14563	31193.7	4635.71	691	1
chr3	119804509	119834314	14	11764	30627.6	4083.28	692	1
chr6	35675243	35702275	8	10640	29737.9	3203.29	693	1
chr22	18109323	18131909	11	11574	28828.8	2299.25	694	1
chr2	208175719	208207974	15	12197	30987.4	4525.38	695	1
chr8	143863603	143905150	12	14893	32248.8	5812.43	696	1
chr14	24887521	24907304	8	8925	30070.2	3649.96	697	1
chr11	65025020	65085829	13	13053	35050.3	8659.2	698	1
chr10	120992479	121106389	47	30894	38125.7	11744.1	699	1
chr17	7489766	7495171	1	5406	27124.5	744.809	700	1
chr20	1783147	1842631	22	21704	34102.2	7732.92	701	1
chr3	192586806	192629395	34	21486	33828.4	7461.59	702	1
chr10	21552969	21668623	50	27807	38512.8	12178.4	703	1
chr8	94833513	94956790	63	30893	40311.6	13979.6	704	1
chr5	57102768	57156620	28	22527	32225	5902.18	705	1
chr22	38705737	38716185	1	10449	27631.8	1345.7	706	1
chr3	101841940	101926188	36	23449	37473.5	11196.6	707	1
chr12	54810270	54819065	1	8796	27523.1	1321.89	708	1
chr12	46120326	46125414	1	5089	26916.5	753.533	709	1
chr22	37697183	37774657	39	24253	33267.3	7143.1	710	1
chr19	13054966	13058710	1	3745	27612	1492.36	711	1
chr7	41721505	41751412	13	16390	31046.5	4934.65	712	1
chr6	157097643	157103746	3	4545	26945.4	870.898	713	1
chr19	41700915	41745269	15	15460	29703.9	3637.03	714	1
chr2	174826768	174857136	8	6333	29353.7	3301	715	1
chr19	18561450	18644164	60	30353	32978.1	6972.79	716	1
chr6	143642666	143667419	15	15967	29832.3	3831.76	717	1
chr14	37130195	37136772	3	6407	27347.8	1416.69	718	1
chr19	42582408	42634787	23	18643	30495.1	4635.54	719	1
chr1	113147226	113180978	13	10167	30349.8	4492.39	720	1
chr8	49282870	49351678	30	17432	33619.6	7775.3	721	1
chr19	54957748	54983178	9	10893	28039.1	2212.41	722	1
chr15	45410541	45491617	34	24198	33541.1	7823.83	723	1
chr19	41221731	41228873	1	7143	26489.7	796.333	724	1
chr1	16158084	16162435	1	4352	26289.6	598.263	725	1
chr9	113004041	113021655	5	5674	28372.6	2687.9	726	1
chr11	44580671	44636052	27	22142	31356.7	5693.17	727	1
chr16	8939272	9015683	32	22973	33873	8221.82	728	1
chr7	27135743	27156055	6	9971	28430.7	2792.9	729	1
chr17	79290148	79324637	8	9394	28663.8	3028.13	730	1
chr10	17241226	17281250	14	12681	31142.7	5551.33	731	1
chr8	101997944	102041081	18	12776	33224.1	7639.56	732	1
chr4	103732240	103750700	7	7320	28343.5	2781.92	733	1
chr3	50175303	50210462	12	22206	27589.3	2039.22	734	1
chr6	31699950	31721253	5	7625	27779.1	2285.81	735	1
chr5	131539086	131611074	24	20938	31804.3	6313.35	736	1
chr2	74156200	74239176	43	25361	34601	9127.36	737	1
chr1	1277593	1284829	1	7237	26318.1	856.742	738	1
chr14	23775031	23779369	1	4339	26414.9	973.447	739	1
chr3	150439522	150484417	26	20464	31220	5795.94	740	1
chr1	108180008	108247664	30	21208	44761.2	19349.6	741	1
chr11	20016384	20082807	34	25095	33649.9	8243.09	742	1
chr1	24734826	24749003	7	10517	27465.1	2062.75	743	1
chr12	53295152	53347117	16	18894	30576.2	5180.91	744	1
chr7	92458799	92466990	5	7304	26286.6	903.467	745	1
chr8	102435377	102473182	19	15985	30837.5	5500.63	746	1
chr9	119560705	119634295	36	18833	36132.7	10847.2	747	1
chr14	105487725	105495509	1	7785	26668.8	1470.4	748	1
chr7	44648134	44721063	31	20108	33503.6	8306.61	749	1
chr16	67264064	67281427	8	11643	27442.2	2255.45	750	1
chr19	46682291	46735872	32	26180	30294.7	5133.06	751	1
chr8	28198444	28276923	37	27790	29735.7	4598.87	752	1
chr2	110304467	110375275	38	20685	32614.2	7491.49	753	1
chr12	80050619	80088757	16	13203	30529.5	5419.41	754	1
chr15	45923095	45942793	8	16592	27567.4	2464.22	755	1
chr3	151001308	151045449	22	17944	31340.1	6241.54	756	1
chr5	148906906	148945848	16	11317	28684.7	3590.45	757	1
chr8	32081208	32140173	40	32044	29606.3	4522.62	758	1
chr3	194183004	194258876	30	15974	38057.4	12981.7	759	1
chr12	116918485	117003539	33	24564	34446.9	9389.96	760	1
chr2	65526628	65620070	39	24668	34844.5	9886.16	761	1
chr2	85619654	85744268	31	24998	35876.4	10928.6	762	1
chr10	25335877	25370349	14	14233	29421.9	4502.04	763	1
chr20	46411623	46487097	39	22629	30868.9	6000.18	764	1
chr21	37780695	37873440	37	24401	33462.4	8643.83	765	1
chr10	102108625	102136196	18	11541	27711.6	2908.74	766	1
chr17	15546321	15566666	17	14231	26556.3	1782.22	767	1
chr8	123896506	123983418	35	24488	39423.3	14714.2	768	1
chr14	105192334	105256571	16	17873	32664.5	7958.96	769	1
chr3	124751218	124883653	48	31736	40631.1	15998.1	770	1
chr1	36620380	36624520	1	4141	25186.9	582.498	771	1
chr21	44982277	45042696	30	29297	28680.9	4078.28	772	1
chr7	39620474	39683537	23	14424	33202.7	8608.1	773	1
chr14	29118801	29146952	18	14022	31205.4	6612.67	774	1
chr2	227655597	227666490	4	10054	25885	1339.84	775	1
chr11	18404258	18430853	14	9270	27164.1	2667.48	776	1
chr1	97829106	97861420	10	11335	35160.9	10670.1	777	1
chr11	46686357	46737374	24	17124	29186.8	4708.87	778	1
chr12	49592364	49676519	19	12801	32643.7	8171.45	779	1
chr6	114175853	114194708	3	6333	26896.7	2426.64	780	1
chr16	14394745	14431329	11	12489	28312.4	3844.98	781	1
chr6	43691436	43712872	13	13872	27438.1	2994.61	782	1
chr3	156533246	156536797	1	3552	25286	862.183	783	1
chr1	27653330	27699150	12	13371	28843.7	4426.21	784	1
chr1	20806372	20831871	15	11720	27480.3	3085.38	785	1
chr12	112520163	112568559	28	17022	29865.2	5478.43	786	1
chr20	52481908	52567378	47	26427	34940.1	10564.1	787	1
chr3	197083136	197128042	18	15512	31622.8	7256.81	788	1
chr8	49210072	49237168	15	16487	28182.5	3847.63	789	1
chr17	43247012	43251157	1	4146	24754.4	491.183	790	1
chr6	34623713	34691480	28	18643	31525.2	7298.51	791	1
chr14	104090346	104108138	9	7715	26994	2777.33	792	1
chr1	93367758	93418240	22	12244	40850	16643.9	793	1
chr12	104970371	105000695	16	18272	28237.7	4042.19	794	1
chr11	57529267	57569434	31	25898	29514.7	5366.31	795	1
chr1	113228722	113250867	3	13128	26669.2	2528.96	796	1
chr5	148962994	149020992	25	19257	29161.4	5034.23	797	1
chr1	33789956	33833365	23	16997	29648.3	5586.74	798	1
chr20	57185944	57237082	19	15400	30396.4	6346.23	799	1
chr16	28831330	28851583	6	5376	26079.8	2124.54	800	1
chr5	38807163	38874106	24	16307	34950.9	11005.4	801	1
chrX	153575537	153603529	7	10611	25651.9	1710.31	802	1
chr10	99165771	99188822	13	15429	26271.2	2335.07	803	1
chr1	33399488	33477341	42	28917	32908.5	8976.45	804	1
chr13	97874571	97997216	67	33478	35898.2	12031.5	805	1
chr22	46283842	46375387	42	29075	32031.6	8165.81	806	1
chr6	34190911	34216917	15	17334	26703	2842.46	807	1
chr10	23603518	23688845	54	28822	34830.5	11015.7	808	1
chr10	112112487	112186375	42	27871	32577.2	8763.12	809	1
chr12	56324324	56328969	1	4646	24618	829.597	810	1
chr6	116686886	116747403	32	20487	32219.3	8442.12	811	1
chr18	24037223	24073270	21	20828	29014.2	5291.7	812	1
chr3	119851613	119902551	33	25318	29447.3	5776.37	813	1
chr19	4677782	4724698	23	19585	26024.3	2402.1	814	1
chr1	201348832	201377511	17	13626	27047.2	3427.14	815	1
chr1	32124861	32227215	40	23614	33674.5	10061.4	816	1
chr1	165798940	165883320	32	19927	33178.2	9585.57	817	1
chr1	24641470	24720922	34	23576	33600.3	10018.9	818	1
chr19	4042392	4084262	9	14257	25356.5	1792.04	819	1
chr8	128303149	128321380	18	12049	27386.6	3824.86	820	1
chr7	134966481	135020969	33	19500	28649.8	5089.18	821	1
chr8	49812157	49842983	12	9457	28008.5	4457.44	822	1
chr1	40501386	40543032	27	15765	28644.1	5105.8	823	1
chr2	119587236	119622855	15	14978	26895.9	3376.68	824	1
chr7	24859595	24875954	14	12584	25896.3	2381.87	825	1
chr7	43904030	43946735	16	13847	28488.5	4979.4	826	1
chr5	141694597	141709050	8	10104	24821.6	1383.15	827	1
chr12	122427830	122527169	31	20851	32881.2	9546.48	828	1
chr3	111564523	111663861	56	25906	36476.9	13142.4	829	1
chr10	129833987	129870087	19	20458	27468.5	4151.5	830	1
chr6	150156547	150190039	21	18074	27523.7	4226.69	831	1
chr8	101426112	101524608	29	18975	40206.1	16911.8	832	1
chr5	112522560	112631428	41	25528	35011.9	11768.6	833	1
chr2	238581906	238653833	34	25367	31281.1	8070.21	834	1
chr9	131057832	131096328	20	14188	27582.4	4442.44	835	1
chr1	151025596	151037279	7	8755	24605.6	1470.89	836	1
chr17	39732755	39756571	10	14485	25154.5	2026.74	837	1
chr4	103455437	103639428	74	35613	47340.9	24213.2	838	1
chr12	53250921	53274279	9	16240	25871.3	2807.63	839	1
chr2	65165077	65234354	21	18234	30987.6	7939.14	840	1
chr22	19928360	19974688	22	16302	27444.7	4470.65	841	1
chr2	29328573	29353958	23	14508	26344.6	3371.13	842	1
chr5	175955629	175992566	24	20625	25892.8	2932.8	843	1
chr22	28143442	28201367	28	18855	28950.9	5995.24	844	1
chr1	26594633	26630823	22	15560	26860.2	3919.38	845	1
chr1	179075652	179116201	28	19702	29300.7	6418.91	846	1
chr11	65664984	65667940	1	2957	23339.4	457.884	847	1
chr5	180667479	180674518	1	7040	23653.2	784.848	848	1
chr3	10211719	10280653	38	24929	26394.8	3536.31	849	1
chr1	150567463	150600490	24	20571	26164	3306	850	1
chr5	149672440	149703097	10	17038	25859.2	3019.71	851	1
chr5	66299121	66358023	25	18333	29462.8	6644.15	852	1
chr5	145299255	145361126	33	21933	29011.3	6230.41	853	1
chr14	105581522	105641717	21	14271	30795.8	8054.09	854	1
chr11	35638947	35652683	7	8348	24621.8	1895.57	855	1
chr11	119178928	119193604	7	8207	24347.5	1633.44	856	1
chr15	99939962	100027740	29	26613	31468.4	8812.91	857	1
chr1	159023794	159066939	16	14055	28562	5910.86	858	1
chr12	54409482	54416036	1	6555	23639.6	992.931	859	1
chr9	91738305	91795859	14	13871	30331	7689.21	860	1
chr16	5941022	5967963	18	14585	25669.4	3028.17	861	1
chr1	95319697	95350061	13	10667	32380.2	9789.35	862	1
chr13	99176427	99238930	27	19962	28345.1	5762.78	863	1
chr17	55938790	56033207	40	29327	30402.3	7827.17	864	1
chr1	226270742	226321639	17	15103	27464	4891.2	865	1
chr16	11044454	11158858	54	34253	35739.8	13167.9	866	1
chr22	38137562	38182266	27	18496	26661.5	4103.83	867	1
chr12	110969451	111019008	39	22830	28316.9	5768.43	868	1
chr2	72308010	72377026	32	25123	29469.8	6922.3	869	1
chr2	219154356	219163809	1	9454	23841.4	1305.46	870	1
chr22	29662458	29666605	2	3889	23100.4	586.801	871	1
chr9	97766116	97771102	1	4987	23463.6	967.783	872	1
chr13	109851292	109927253	42	24423	29457.7	7026.39	873	1
chr16	19098081	19154767	21	19795	28592.4	6201.45	874	1
chr9	127629858	127634130	1	4273	23176	787.33	875	1
chr7	47796876	47841592	14	13888	27853.6	5486.65	876	1
chr11	70950638	70965133	4	5186	28060.9	5706.68	877	1
chr10	24972485	25035432	23	12762	30195.7	7843.2	878	1
chr14	75038717	75043108	1	4392	23309.6	987.975	879	1
chr5	172276513	172361226	37	25960	29039.6	6734.68	880	1
chr8	145022856	145028035	1	5180	23265.6	1016.64	881	1
chr8	101873715	101929745	25	18489	31953.9	9754.82	882	1
chrX	9738420	9853865	50	27374	31020.1	8831.54	883	1
chr11	122927048	122936309	8	5928	23450.7	1273.39	884	1
chr13	109797462	109815134	14	14969	24189.4	2023.44	885	1
chr5	64438428	64520820	44	26563	30196.7	8049.7	886	1
chr10	99277509	99336284	24	17182	27259.8	5136.94	887	1
chr2	241364486	241392493	20	15306	24811.4	2694.27	888	1
chr12	111834330	111884630	28	27041	27418.5	5301.62	889	1
chr14	81769063	81832717	24	16246	33685.7	11572.3	890	1
chr14	100703886	100712863	7	5342	23384.2	1274.73	891	1
chr16	23151681	23164748	3	11823	23838.1	1728.76	892	1
chr1	234835369	234921515	22	17510	33683.1	11586.6	893	1
chr3	11209229	11296450	46	27445	27439.7	5355.37	894	1
chr14	35335130	35344968	4	3507	23747.9	1676.4	895	1
chr17	35788342	35877093	46	26596	30512.6	8457.97	896	1
chr15	44999199	45022819	8	8732	24942.7	2891.09	897	1
chr1	204015535	204103256	42	25109	30790.1	8754.56	898	1
chr11	71849381	71853543	1	4163	23373.4	1339.33	899	1
chr12	57021895	57031057	5	8220	23225.7	1193.81	900	1
chr8	126556543	126592028	10	9507	28973.5	6951.51	901	1
chr10	114706664	114730680	14	11030	25015.1	2994.8	902	1
chr14	32544190	32555652	3	4299	24521.8	2507.89	903	1
chr8	41124799	41189534	31	20029	29337.9	7334.48	904	1
chr16	57773847	57850989	31	23130	29915.7	7930.2	905	1
chr7	80481528	80574060	43	21020	32710.1	10743	906	1
chr6	134478751	134502687	10	10391	24962.9	3015.94	907	1
chr17	70382044	70471834	55	33114	31139.2	9230.41	908	1
chr6	163805373	163844642	14	8230	26432	4523.79	909	1
chr12	6376118	6407534	22	17124	25277.3	3386.64	910	1
chr13	44748274	44906295	51	29240	37229.7	15343.8	911	1
chr9	71764576	71817148	30	20767	28814.7	6950.02	912	1
chr5	142556500	142654898	41	26454	31979.3	10115.3	913	1
chr10	54195064	54260035	30	24239	31679.9	9823.62	914	1
chr16	3173865	3241931	31	18558	28363.1	6507.11	915	1
chr1	68145834	68236792	42	24494	28224.3	6403.44	916	1
chr12	66112864	66137607	8	8533	25307.1	3488.76	917	1
chr3	185529972	185544401	9	7054	25035.8	3247.97	918	1
chr4	183046372	183067159	5	8172	24514.1	2731.41	919	1
chr7	148891984	148935378	22	16252	25051.4	3276.25	920	1
chr2	172947769	172986901	9	17006	25944.5	4171.47	921	1
chr12	107773419	107868186	49	30253	32126	10367.5	922	1
chr2	159741560	159757389	9	10506	23430.1	1687.37	923	1
chr14	91812391	91864704	30	21311	29520.2	7784.17	924	1
chr15	42189028	42287241	46	30639	32292.4	10567.7	925	1
chr1	12026746	12092230	24	14035	27503.3	5801.88	926	1
chr11	36381959	36523121	52	25197	38480.8	16784.2	927	1
chr8	128577276	128651847	39	18584	35003.6	13318.4	928	1
chr11	64303479	64350723	22	16183	28729.1	7053.53	929	1
chr16	88805236	88852201	25	17839	25849.5	4189.28	930	1
chr18	56514744	56538929	13	13736	23220	1581.7	931	1
chr17	27043500	27049301	1	5802	22309.5	679.877	932	1
chr8	142235750	142256815	10	11786	25478.1	3848.58	933	1
chr6	36985757	37053866	29	19112	29109.8	7485.18	934	1
chr10	82258793	82267543	1	8751	22883.9	1267.88	935	1
chr17	78649124	78772522	43	25734	32725.1	11130.5	936	1
chr6	42748696	42751929	1	3234	21987	417.704	937	1
chr10	105841075	105847448	1	6374	22633.7	1068.75	938	1
chr8	36999351	37010862	2	7651	24167.3	2625.66	939	1
chr9	111592354	111603504	8	8385	23557.7	2025.95	940	1
chr6	88405680	88448901	19	13581	26732.2	5212.45	941	1
chr10	105629064	105632090	1	3027	21953.6	511.394	942	1
chr6	12007937	12045240	10	8705	26294.9	4853.12	943	1
chr21	37425015	37502464	29	18387	29322.2	7884.31	944	1
chr12	106620804	106643217	6	9610	24116.4	2709.73	945	1
chr11	69140343	69198170	20	14937	47105.9	25704.1	946	1
chr2	220133604	220155415	17	15764	23859.1	2462.46	947	1
chr11	122982579	123069353	37	23432	30969.6	9597.2	948	1
chr9	114859940	114943382	32	21455	33660.5	12291	949	1
chr1	42306336	42372816	32	20469	29144.8	7784.81	950	1
chr8	143745241	143764766	10	13488	24418	3063.47	951	1
chr8	49747318	49787044	17	12175	26171.5	4834.65	952	1
chr16	48983477	49013496	17	16580	25471.1	4157.63	953	1
chr14	98954303	98980658	17	14165	26718.7	5408.05	954	1
chr22	46401913	46409429	1	7517	22088	799.702	955	1
chr8	49532382	49573312	23	17508	26604.5	5324.99	956	1
chr16	85184969	85279786	27	24879	30246.6	8969.69	957	1
chr1	17753743	17770992	8	8609	23213.7	1942.24	958	1
chr10	75645831	75650937	1	5107	21911.4	692.884	959	1
chr19	13960665	13965548	1	4884	21707.4	489.277	960	1
chr18	12271784	12328711	17	11108	27643.8	6449.83	961	1
chr16	69597739	69602044	2	4167	21900.4	737.877	962	1
chr11	203070	226724	14	9253	23533.4	2379.59	963	1
chr1	22217654	22301320	42	23256	28822.9	7688.91	964	1
chr6	41649743	41703363	19	19808	26681.3	5549.67	965	1
chr1	109357362	109405907	15	10775	32530	11417.8	966	0
chr17	76693220	76806900	40	24299	31500.7	10390.4	967	0
chr17	40552710	40626553	32	20414	26753.3	5648.99	968	0
chr1	154377184	154452416	28	19727	28693.5	7621	969	0
chr17	27069511	27075237	1	5727	21727.3	672.805	970	0
chr11	8828138	8834689	1	6552	22041.5	989.856	971	0
chr3	150125013	150133631	5	5624	22456.8	1413.35	972	0
chr20	49045332	49048584	1	3253	21510.4	495.28	973	0
chr2	219080843	219100240	13	11391	23200.8	2193.8	974	0
chr21	36330246	36436509	51	25709	34673.6	13686.7	975	0
chr15	40168924	40235181	27	16495	29597	8620.04	976	0
chr12	51147252	51184332	14	10410	24569.2	3607.88	977	0
chr4	177787313	177849870	26	12809	35845.2	14907.3	978	0
chr5	14026101	14040420	9	8117	23393	2457.14	979	0
chr7	99154771	99163457	4	7333	21893.9	979.781	980	0
chr9	116329567	116389864	28	23466	28882.3	7989.35	981	0
chr6	20402054	20412112	4	3683	22180.9	1299.49	982	0
chr20	47892931	47898026	1	5096	21649.7	779.535	983	0
chr19	36618351	36661698	16	11745	23762.8	2908.58	984	0
chr1	6658934	6664489	1	5556	21534	720.484	985	0
chr10	4693770	4776329	46	30502	27294	6497.39	986	0
chr12	7069791	7075210	1	5420	21558.4	783.587	987	0
chr1	95364222	95452773	30	13009	46684.1	25910	988	0
chr20	11157639	11195406	28	18257	26886.3	6114.48	989	0
chr5	118606815	118676188	47	29504	26986.1	6243.57	990	0
chr16	31462190	31473785	6	9544	22053.7	1329.95	991	0
chr10	124039438	124102247	30	19641	28421.1	7706.66	992	0
chr19	39325891	39356922	15	13075	23298.1	2587.99	993	0
chr6	143261939	143269280	3	4823	21805.7	1108.49	994	0
chr15	84021379	84052521	15	9993	24309.4	3615.59	995	0
chr20	35436716	35492876	28	23535	26254.8	5571.07	996	0
chr17	2075849	2148698	44	27688	28797.2	8115.38	997	0
chr14	62107516	62165972	22	12715	31800.1	11124.2	998	0
chr3	196485213	196528324	22	16013	28091.1	7419.4	999	0
chr2	72234699	72291227	20	19858	26636	5969.36	1000	0
chr17	3560701	3581849	7	8801	22643.2	2000.6	1001	0
chr2	201158717	201187989	17	12341	24480.2	3846.34	1002	0
chr2	119129315	119200851	16	17303	28442.7	7818.88	1003	0
chr8	48636961	48652004	9	6629	22161.3	1564.47	1004	0
chr1	186449555	186482892	23	16940	25309.5	4720.52	1005	0
chr17	4739011	4785995	24	19075	24849.8	4275.54	1006	0
chr12	58255552	58299191	12	9181	25668.5	5101.4	1007	0
chr14	71571329	71611693	18	12001	26878.4	6341.18	1008	0
chr3	99739203	99793127	32	17347	28105.2	7581.71	1009	0
chr7	6407289	6448355	25	17103	25099.5	4591.18	1010	0
chr12	132216867	132293830	33	19554	28484	7988.76	1011	0
chr17	7250444	7257721	3	4955	21251	791.738	1012	0
chr1	178061800	178144019	30	16311	37015	16558.9	1013	0
chr8	131243941	131292818	28	16289	30323.3	9873.15	1014	0
chr17	43354809	43423409	37	23577	27001	6551.3	1015	0
chr6	6677356	6752753	32	21868	29593.3	9145.66	1016	0
chr19	30135560	30182010	13	17151	24925.1	4496.36	1017	0
chr13	106734954	106836049	52	28953	30702.6	10301.6	1018	0
chr8	41648684	41692684	18	14831	26087.6	5698	1019	0
chr12	49443851	49455382	3	4625	21759	1384.87	1020	0
chr1	44996937	45043116	20	15871	25546.2	5181.28	1021	0
chr20	61505739	61567235	12	9874	27710.1	7367.22	1022	0
chr1	15726412	15760271	24	20336	24131.3	3788.82	1023	0
chr2	64818233	64879076	18	16462	27245.5	6905.68	1024	0
chr1	19389572	19437253	27	20708	25805	5488.08	1025	0
chr13	45735531	45866983	69	31027	32981.3	12685.1	1026	0
chr10	134259713	134267162	7	5435	21155.9	864.084	1027	0
chr6	290516	297162	5	5089	21752.4	1464.78	1028	0
chr6	138407567	138429747	15	11076	23484.2	3207.23	1029	0
chr16	30938509	30970707	13	11211	23076.3	2823.76	1030	0
chr6	29756858	29765849	5	5934	21264.6	1014.18	1031	0
chr15	92482156	92537288	27	23181	26193.2	5943.23	1032	0
chr17	42115032	42192314	24	16594	25912.7	5695.68	1033	0
chr2	220111246	220119515	1	8270	21133.1	937.705	1034	0
chr1	26945870	26963854	4	4386	21780.4	1607.77	1035	0
chr22	30673038	30722941	25	22677	25590.3	5429.45	1036	0
chr22	37622162	37667757	23	21870	24580.3	4450.07	1037	0
chr19	42781573	42789780	1	8208	20985.3	857.631	1038	0
chr8	131044934	131120233	39	19899	32100	11972.5	1039	0
chr6	159252893	159291734	13	11312	24302.8	4179.29	1040	0
chr3	197182738	197273595	40	21815	34543.8	14428.1	1041	0
chr1	243407742	243433580	12	12058	23267.1	3196.16	1042	0
chr9	131387777	131429590	18	9488	23645.3	3575.01	1043	0
chr6	36625574	36669334	13	11813	25258.3	5207.44	1044	0
chr1	146630391	146645406	10	10614	22300.3	2267.26	1045	0
chr17	76369078	76418861	32	21911	24324	4311.21	1046	0
chr4	102266585	102289509	9	9849	23178.5	3181.85	1047	0
chr10	63778283	63814379	28	17760	25249.2	5255.58	1048	0
chr16	68261213	68273851	4	4941	21508.6	1521.62	1049	0
chr6	86098913	86127871	7	7827	23667.4	3706.62	1050	0
chr11	62646356	62651904	1	5549	20742.9	793.364	1051	0
chr10	101372888	101391638	11	7744	22329.4	2405.62	1052	0
chr16	57217651	57235639	14	9569	22272.7	2349.23	1053	0
chr8	145727146	145741280	3	6390	21914.8	1997.13	1054	0
chr1	93292241	93300065	3	3084	22169.3	2279.91	1055	0
chr1	117205089	117267320	22	19878	27506.1	7635.74	1056	0
chr6	44597939	44670186	31	24051	28501.4	8640.74	1057	0
chr8	49455279	49518578	34	18928	27598.4	7747.8	1058	0
chr17	62610165	62709213	49	23195	27891.9	8052.6	1059	0
chr6	64266076	64286526	5	4355	22580.9	2742.34	1060	0
chr11	34066148	34075566	2	4942	21036	1247.88	1061	0
chr11	70984482	71019340	17	10053	32236.7	12454.8	1062	0
chr4	8165485	8211222	24	20076	22717.6	2940.89	1063	0
chr20	2082052	2138245	13	10021	26073.6	6321.71	1064	0
chr1	35219178	35223095	1	3918	20392.3	641.213	1065	0
chr12	48140829	48150519	1	9691	21155.2	1411.83	1066	0
chr9	103187963	103206830	5	6534	22342.3	2603.65	1067	0
chr3	188664268	188678651	3	5765	22985.5	3264.94	1068	0
chr12	122330964	122406979	40	24384	27205.8	7487.48	1069	0
chr3	149676041	149690008	2	4568	21502.2	1793.36	1070	0
chr9	110036766	110048675	5	4293	21548.1	1851.85	1071	0
chr16	118473	167730	18	12145	23899.5	4221.32	1072	0
chr11	694597	699435	1	4839	20208.8	548.629	1073	0
chr6	45386958	45425585	18	15907	25320	5662.72	1074	0
chr5	1788604	1813770	16	12442	23530.2	3875.56	1075	0
chr14	59946935	59951957	4	4243	20728.8	1099.32	1076	0
chr20	56869688	56891786	11	9911	22301.3	2673.86	1077	0
chr9	117821051	117890371	30	17545	31540.6	11916.1	1078	0
chr11	128040779	128089971	22	12548	26180	6572.05	1079	0
chr2	232468852	232513669	21	17051	23425.8	3818.41	1080	0
chr1	200857938	200887235	14	18945	22769.6	3184.58	1081	0
chr14	101940609	101948465	6	7113	21167.2	1583.77	1082	0
chr11	3009107	3044848	15	12788	23245.9	3663.45	1083	0
chr6	15060767	15098508	21	12625	23391.9	3811.84	1084	0
chr2	10257830	10286763	10	11025	22521.4	2956.95	1085	0
chr3	151976097	151990894	4	5278	21846.3	2283.18	1086	0
chr1	19750868	19814339	33	17895	26816.5	7261.08	1087	0
chr1	16476354	16483974	1	7621	20628.9	1078.23	1088	0
chr3	42054518	42144768	47	31118	25215.8	5676.73	1089	0
chr8	124518178	124571207	31	20042	29425.8	9895.21	1090	0
chr14	71786339	71791671	3	2673	20728.2	1198.63	1091	0
chr10	47049533	47059256	3	4159	22728.5	3203.73	1092	0
chrX	15680402	15699978	5	8292	21725.4	2216	1093	0
chr15	31724467	31782373	23	20394	25501.8	6039.6	1094	0
chr16	86595751	86669064	26	18448	27023.2	7565.9	1095	0
chr6	43725869	43784979	19	11548	26091.2	6638.05	1096	0
chr1	245025053	245028738	2	3310	20032.4	580.756	1097	0
chr20	55327364	55405213	27	18353	27737.6	8306.49	1098	0
chr20	60876787	60904998	9	7784	22010.2	2586.95	1099	0
chr17	40805503	40832430	13	14659	21937.4	2563.45	1100	0
chr10	129707253	129797852	33	23224	29326.9	9965.89	1101	0
chr3	134182334	134215482	14	11938	23734	4398.74	1102	0
chr20	22738906	22757877	12	8565	21922.9	2604.72	1103	0
chr1	207222352	207250996	11	9635	22872.2	3560.45	1104	0
chr14	102537554	102564295	11	7404	22946.5	3636.78	1105	0
chr10	131791248	131844041	13	14631	25182.3	5902.26	1106	0
chr6	7042725	7070772	14	9801	22230.1	2950.54	1107	0
chr18	57529103	57595217	39	21913	23602.7	4350.3	1108	0
chr14	23515262	23550891	15	15582	25642.2	6398.97	1109	0
chr11	118481239	118513541	13	13266	22582.3	3359.41	1110	0
chr22	31198571	31241332	27	18697	23873.5	4656.67	1111	0
chr10	75924694	75969140	15	12012	24747.5	5533.53	1112	0
chr17	80781244	80848779	18	17839	24555.7	5362.28	1113	0
chr2	110854824	110883975	13	12212	21755.4	2562.37	1114	0
chr15	99845130	99882563	18	13671	24005.8	4817.63	1115	0
chr7	22588329	22642418	21	18323	26260.2	7074.84	1116	0
chr14	56043546	56079273	14	8538	26877.4	7702.74	1117	0
chr12	69394002	69464979	36	21600	28341.1	9184.42	1118	0
chr8	128399460	128421484	19	11778	23885	4730.76	1119	0
chr4	185359682	185395807	14	9426	23492.1	4338.61	1120	0
chr8	38769927	38807615	24	12043	23351.5	4221.06	1121	0
chr10	73575815	73663601	30	17640	27678.9	8559.14	1122	0
chr3	194032762	194054704	11	10389	22080.2	2966.56	1123	0
chr13	52149816	52222385	30	17302	27162.6	8055.16	1124	0
chr2	174507844	174541420	14	10907	22932.4	3841.09	1125	0
chr8	98655456	98660149	2	3300	20181.3	1103.32	1126	0
chr11	64012226	64014189	1	1964	19409.6	362.566	1127	0
chr7	105688228	105712949	13	13663	21729.8	2694.59	1128	0
chr3	184078762	184082103	1	3342	19670.5	636.461	1129	0
chr2	27926125	27961358	27	15987	23021.2	3988.38	1130	0
chr1	1078976	1102236	5	7668	21141	2114.33	1131	0
chr9	113779282	113815242	12	8728	23974.5	4958.88	1132	0
chr1	12630978	12680008	24	16458	24122.8	5128.54	1133	0
chr12	110431252	110494517	21	15781	25698.2	6712.42	1134	0
chr7	107610782	107671466	21	17282	25147.4	6165.49	1135	0
chr1	15466451	15540201	35	24596	26749.1	7780.62	1136	0
chr22	21235013	21277149	32	15420	22926.2	3960.78	1137	0
chr9	140153585	140216441	24	19985	25513.3	6555.88	1138	0
chr4	10085895	10131745	30	23555	21641.2	2709.74	1139	0
chr17	7919370	7984009	21	14792	25118.7	6218.27	1140	0
chr2	128142254	128181413	19	15635	23409.3	4530.7	1141	0
chr5	142779887	142791729	3	4743	20187.1	1320.38	1142	0
chr5	57742552	57758287	12	10861	20823.7	1960.58	1143	0
chr1	10950407	10983501	17	11760	22166.4	3309.4	1144	0
chr11	65678457	65681908	1	3452	19496.8	641.196	1145	0
chr16	14448418	14504055	36	23411	23712.5	4884.93	1146	0
chr19	3133661	3177753	21	15335	20807	1979.73	1147	0
chr5	133828241	133864151	9	10090	21786.6	2962.57	1148	0
chr9	124446947	124534554	29	20181	30241.9	11424	1149	0
chr6	11170608	11237239	41	22435	27525.3	8708.67	1150	0
chr16	50268508	50368271	27	16509	29450	10664.7	1151	0
chr4	185292375	185346764	33	18460	25524.8	6749.67	1152	0
chr6	189071	237129	15	13310	24245.3	5473.81	1153	0
chr10	63656594	63667626	8	7211	20485.3	1736.44	1154	0
chr22	29981220	30030644	22	15418	23456.6	4710.11	1155	0
chr14	105322444	105361437	15	11538	23169.6	4437.4	1156	0
chr10	50741502	50781597	17	14741	23696.1	4987.82	1157	0
chr7	74064392	74106601	16	9995	21944.5	3245.87	1158	0
chr10	112233723	112296683	25	20945	26015.1	7334.84	1159	0
chr13	73628855	73671150	21	13918	22974.6	4297.17	1160	0
chr17	7744476	7748211	1	3736	19175.9	501.237	1161	0
chr5	52280499	52346528	49	24904	26101.3	7428.26	1162	0
chr6	128887495	128929819	18	14917	24755.3	6086.19	1163	0
chr1	116190753	116223604	17	16943	23058.1	4428.31	1164	0
chr11	8703320	8706348	1	3029	19080.9	451.475	1165	0
chr9	139398746	139473022	22	17375	26338.3	7717.28	1166	0
chr12	48210258	48216055	1	5798	19374.2	777.957	1167	0
chr1	36624917	36629309	1	4393	19266.4	677.686	1168	0
chr22	41839925	41845240	2	5146	19238.2	656.403	1169	0
chr5	40833186	40837039	1	3854	19360.2	784.856	1170	0
chr10	101412393	101470042	38	17918	25913.2	7338.72	1171	0
chr6	82691072	82751014	16	16411	27015.9	8457.82	1172	0
chr6	160382363	160412144	15	12190	22279.2	3725.6	1173	0
chr13	73898908	73947569	34	22072	24033.7	5503.56	1174	0
chr11	723038	782328	18	12610	23170.5	4642.41	1175	0
chr6	37094231	37112367	10	8998	20744	2228.91	1176	0
chr6	41593059	41624342	14	13031	21751.1	3244.05	1177	0
chr8	99370165	99429475	20	13164	29192.4	10711.4	1178	0
chr5	1930553	1975865	21	15247	24332.5	5854.31	1179	0
chr2	55272954	55279805	3	4797	19424	957.085	1180	0
chr16	67574193	67598389	12	8854	21050.5	2603.49	1181	0
chr5	131400814	131440845	19	18584	22481.4	4039.13	1182	0
chr9	140505339	140509212	1	3874	19062.9	638.27	1183	0
chr12	133334753	133345418	5	6819	19405	999.311	1184	0
chr11	70390364	70415535	11	10714	27446.5	9041.42	1185	0
chr20	34327350	34335269	4	4421	19446.7	1042.14	1186	0
chr3	171504924	171548192	16	12006	27020.9	8636.29	1187	0
chr2	201211932	201276864	31	21886	26446.8	8077.54	1188	0
chr15	42564659	42568472	1	3814	18938.8	570.043	1189	0
chr13	114539739	114567945	20	15116	20754	2389.05	1190	0
chr2	127966167	127985395	8	6273	19916.4	1555.55	1191	0
chr15	75728584	75752422	7	8364	20951.2	2593.57	1192	0
chr14	22988078	23053425	23	13771	30125	11788.6	1193	0
chr19	49990768	49994467	1	3700	19049.1	735.361	1194	0
chr9	134268385	134322276	19	16675	25415	7124.39	1195	0
chr3	30637577	30708525	37	21165	23498	5271.44	1196	0
chr5	2739350	2760218	4	8469	21258.2	3034.21	1197	0
chr6	30708875	30713341	1	4467	18872	652.483	1198	0
chr14	103516513	103542396	8	13244	22163.6	3960.1	1199	0
chr15	91413180	91417935	1	4756	18831.2	633.841	1200	0
chr7	2547628	2575187	8	14099	21030.3	2838.58	1201	0
chr12	110274771	110335035	34	19149	24208	6026.4	1202	0
chr6	21587156	21616533	8	8106	21586.2	3419.48	1203	0
chr7	129464560	129566797	43	22881	28227.6	10070.3	1204	0
chr2	61760204	61766726	3	3781	18969.2	819.163	1205	0
chr12	59430871	59495255	29	18864	27640.1	9490.2	1206	0
chr16	573068	586415	5	7387	19430.6	1281.31	1207	0
chr20	23027141	23043206	4	5251	20216.2	2093.27	1208	0
chr5	134359894	134375441	8	8690	19656.1	1539.15	1209	0
chr12	54387804	54392563	1	4760	18733.3	641.989	1210	0
chr21	46420891	46440173	10	12836	19309	1218.62	1211	0
chr14	104156702	104209095	20	13041	24933.8	6847.77	1212	0
chr7	116314591	116382026	40	22916	25450	7384.13	1213	0
chr20	6099878	6123165	8	6210	20942	2878.27	1214	0
chr17	80150998	80178279	7	10746	20411.6	2370.72	1215	0
chr3	99552487	99700166	72	32289	37628.6	19597	1216	0
chr5	14397628	14491791	47	24568	32627.5	14632.9	1217	0
chr12	53734302	53777241	12	10340	21482.4	3495.23	1218	0
chr7	92321205	92402086	52	28071	27159.8	9188.08	1219	0
chr7	100462734	100466716	1	3983	18417.1	446.382	1220	0
chr11	65868120	65911254	16	14966	25220.4	7255.14	1221	0
chr6	74389368	74442658	22	13317	24119.1	6154.99	1222	0
chr1	198125353	198157766	19	10945	22873.9	4913.81	1223	0
chr17	33565395	33584735	13	8203	20322.5	2365.28	1224	0
chr18	72916494	72934648	6	6552	20483.2	2532.48	1225	0
chr6	26121533	26132315	9	7399	19261	1313.25	1226	0
chr10	120836122	120891874	12	9124	23114.8	5173.79	1227	0
chr1	110089108	110092052	1	2945	18849	926.477	1228	0
chr1	21050040	21083062	17	13098	22273.3	4352.3	1229	0
chr7	1606055	1611613	1	5559	18558.7	653.065	1230	0
chr11	72259594	72284954	10	7629	27097.2	9195.54	1231	0
chr1	203475664	203577110	41	21829	28973	11077.9	1232	0
chr11	128554990	128595945	22	16074	23196.9	5303.67	1233	0
chr12	57078048	57084087	4	5065	18629.7	737.966	1234	0
chr19	13118194	13155109	17	12748	28826.9	10937.9	1235	0
chr19	1249808	1256150	1	6343	18252.9	381.788	1236	0
chr5	95253148	95310008	24	12240	24756.8	6885.75	1237	0
chr8	128864581	128868246	1	3666	18746.1	879.966	1238	0
chr3	50264294	50309328	25	22534	20269.8	2404.82	1239	0
chr2	70354393	70374824	10	9750	19899.8	2043.1	1240	0
chr5	150003585	150036862	14	15652	20808.1	2951.67	1241	0
chr1	117077011	117118142	26	14675	23329.5	5474.54	1242	0
chr7	143069520	143089630	8	8097	19553	1701.31	1243	0
chr11	67227367	67236749	7	5407	19280	1429.82	1244	0
chr19	41802160	41841601	12	12712	21191.6	3352.49	1245	0
chr17	48737450	48799164	17	12951	23081	5251.86	1246	0
chr12	3276852	3360559	21	16231	26426.3	8621.82	1247	0
chr15	22903682	23009581	65	28381	27343.1	9541.5	1248	0
chr19	1016064	1031182	6	9383	18625.4	831.49	1249	0
chr6	17702190	17715957	5	6109	19565.7	1774.57	1250	0
chr4	53681926	53734658	16	11798	22089.4	4308.2	1251	0
chr1	15649761	15691746	22	18958	22751.7	4975.22	1252	0
chr7	44833731	44846007	8	6560	19113.7	1339.31	1253	0
chr14	103017851	103023038	1	5188	18542.5	780.125	1254	0
chr11	63948367	63971949	11	7245	21754.4	4006.58	1255	0
chr12	104644740	104688572	25	13897	22534	4799.6	1256	0
chr11	62480977	62498090	3	5694	19847.7	2127.15	1257	0
chr20	49923105	50021929	40	21976	29597.8	11908.3	1258	0
chr3	184281879	184377743	29	20764	31740.6	14063.2	1259	0
chr12	64535525	64582399	20	14072	23497.9	5831.13	1260	0
chr3	49935348	49945191	4	8916	18402.5	739.209	1261	0
chr3	172253856	172281881	24	13821	23000.1	5344.37	1262	0
chr17	39818476	39824173	1	5698	18333.5	681.361	1263	0
chr19	658386	681060	6	10445	18531.5	879.751	1264	0
chr14	24628825	24632814	1	3990	18385.3	750.73	1265	0
chr1	3373031	3421495	19	20655	22322.5	4691.32	1266	0
chr12	49751435	49769386	10	7863	19887.9	2267.21	1267	0
chr1	23112851	23161099	15	14539	23033.6	5413.43	1268	0
chr9	21668532	21692520	17	16211	19792.5	2187.71	1269	0
chr6	106530671	106612854	29	19770	27860	10264.7	1270	0
chr14	21569887	21573669	1	3783	18447.5	863.809	1271	0
chr7	5593588	5598648	1	5061	18213.5	634.018	1272	0
chr1	228268876	228280927	11	8896	19102	1530.48	1273	0
chr7	41041917	41105907	30	18617	26491.9	8926.6	1274	0
chr15	40627242	40634182	1	6941	18488.2	924.408	1275	0
chr10	27763240	27802841	12	11588	22525	4962.01	1276	0
chr10	3109712	3179191	31	17753	21073	3515.64	1277	0
chr6	151695121	151713937	5	6189	19754.9	2199.59	1278	0
chr11	308761	327271	6	10202	18700.7	1151.32	1279	0
chr14	65672225	65730230	26	15866	26722.9	9199.59	1280	0
chr1	90347284	90423231	30	16388	41786	24272.7	1281	0
chr11	495578	519172	11	9908	19328.2	1880.44	1282	0
chr17	3692366	3716718	21	18788	19949.2	2510.69	1283	0
chr18	74269968	74285786	12	12143	19563.7	2130.68	1284	0
chr1	225839218	225845680	4	5921	18388.9	964.13	1285	0
chr11	67139288	67143925	1	4638	18177.5	757.222	1286	0
chr17	65240311	65256869	10	9452	18970.5	1556.45	1287	0
chr16	15968585	16018969	26	14469	22597.2	5189.55	1288	0
chr11	70827857	70866952	15	9677	26326.6	8925.39	1289	0
chr7	25005340	25025194	8	7713	20261	2872.87	1290	0
chr12	53488284	53494751	4	4968	18298.4	915.081	1291	0
chr1	26187897	26223295	14	13593	20775.1	3430.07	1292	0
chr9	107808535	107835977	13	12035	21327.9	3990.07	1293	0
chr9	132164765	132177777	10	6959	18844	1522.4	1294	0
chr6	24718793	24722662	2	3794	17911.9	597.374	1295	0
chr9	112810378	112915287	48	21083	33340.1	16030.1	1296	0
chr9	116916221	116941779	18	13848	20944.8	3639.46	1297	0
chr12	53361608	53424866	16	9924	23456.1	6155	1298	0
chr11	59304228	59333807	15	12114	20696.4	3395.67	1299	0
chr7	157061044	157112702	26	19024	21035.1	3740.04	1300	0
chr6	33279892	33283424	1	3533	17766.7	481.412	1301	0
chr10	13723729	13760826	23	16144	21364.2	4084.38	1302	0
chr11	67075211	67082382	1	7172	18385	1111.51	1303	0
chr15	33374818	33438616	32	19039	25646.8	8376.68	1304	0
chr19	50092704	50097910	3	4825	17911.8	653.353	1305	0
chr17	7787271	7790791	1	3521	17621.5	364.672	1306	0
chr2	70144294	70193250	20	13659	22857.6	5629.94	1307	0
chr22	24946423	24977401	13	9644	20457.9	3231.01	1308	0
chr17	35275237	35297113	9	12768	19443.4	2242.29	1309	0
chr3	160116338	160119451	1	3114	17843.4	648.749	1310	0
chr2	97521092	97558358	19	18804	20682.6	3488.1	1311	0
chr8	37325376	37358646	14	7927	22926.4	5752.38	1312	0
chr11	33262369	33281414	3	4322	18972.6	1811.18	1313	0
chr15	32936863	33007628	31	19628	26034.4	8909.31	1314	0
chr17	27051327	27056221	1	4895	17706	586.791	1315	0
chr3	177056736	177079389	8	6213	21151.1	4041.3	1316	0
chr1	934047	937800	1	3754	17487.9	397.818	1317	0
chr16	53775443	53857459	43	22715	28541.6	11465.8	1318	0
chr1	22366108	22397456	15	9875	20269.6	3203.77	1319	0
chr14	61567611	61574692	5	4777	18487.1	1436.03	1320	0
chrX	46167269	46194211	15	16758	19056.1	2012.57	1321	0
chr10	75500784	75534169	11	11264	20568.5	3538.81	1322	0
chr8	127836422	127858651	10	9576	21499.9	4476.92	1323	0
chr1	17215792	17276164	19	9245	21709.8	4696.94	1324	0
chr1	32678024	32705393	15	13344	19910.9	2901.11	1325	0
chr5	95400557	95433175	25	17568	21038.6	4031.58	1326	0
chr2	191842296	191906946	17	11812	24851.5	7854.98	1327	0
chr5	77779747	77849689	40	23849	23787.3	6791.37	1328	0
chr1	41921395	41982572	20	19914	24146.6	7163.83	1329	0
chr19	47282031	47296981	7	7966	18436.3	1463.61	1330	0
chr17	1388238	1417156	4	9008	19242	2272.95	1331	0
chr1	16001386	16011854	4	7513	18120.1	1153.57	1332	0
chr11	65654966	65660379	1	5414	17939.8	994.368	1333	0
chr9	110800782	110820822	11	12951	20777.5	3837.66	1334	0
chr19	47400993	47494918	45	23110	25791.8	8866.52	1335	0
chr12	123503952	123649545	62	30295	31884.9	14967	1336	0
chr8	17582155	17611811	15	14502	19098.5	2188.61	1337	0
chr6	47064393	47173292	41	22591	31036.2	14135.1	1338	0
chr19	15353221	15444212	37	19563	24695	7807.03	1339	0
chr17	80444460	80510584	25	19435	21900.3	5018.81	1340	0
chr12	11848529	11924891	45	20353	26826	9949.97	1341	0
chr1	245126658	245135961	3	3980	17996.7	1127.52	1342	0
chr11	119983168	120024083	15	19098	21423.1	4607.03	1343	0
chr16	2788848	2825268	15	9821	20639.2	3827.74	1344	0
chr17	79518528	79560901	26	19097	20762.8	3957.64	1345	0
chr10	102751080	102774051	8	7941	19153.2	2377.5	1346	0
chr21	44936984	44943508	1	6525	17236.4	463.204	1347	0
chr6	106033974	106061345	24	14115	20758.2	3985.22	1348	0
chr1	10094597	10150151	29	19243	22593.8	5822.06	1349	0
chr10	134451044	134525680	23	12574	23861.1	7097.88	1350	0
chr9	127413181	127432992	13	8282	20559.9	3797.77	1351	0
chr20	48803213	48815066	8	8851	18256	1495.85	1352	0
chr9	136213194	136217234	1	4041	17298.5	563.176	1353	0
chr4	177902448	177946566	19	12810	26466.4	9732.43	1354	0
chr13	28174723	28237287	20	13989	22973.5	6243.89	1355	0
chr6	43459544	43465848	1	6305	17661.3	969.555	1356	0
chr11	95916627	96073977	59	31210	27504.8	10825.7	1357	0
chr14	71338584	71377339	11	9666	23260.8	6584.47	1358	0
chr14	20844301	20896078	16	8300	23884.7	7222.89	1359	0
chr9	127143355	127182317	17	10642	23022.6	6381.98	1360	0
chr19	51495506	51521819	12	13714	19355.8	2720.76	1361	0
chr8	10537132	10594670	24	17410	19936.9	3308.43	1362	0
chr6	7106871	7184368	37	17863	25752.3	9136.9	1363	0
chr14	50099829	50102493	1	2665	17060.3	466.466	1364	0
chrX	153234784	153239778	1	4995	16954.6	362.065	1365	0
chr19	39919114	39939431	7	9292	18445.8	1869.16	1366	0
chr8	123853693	123882550	15	12832	21613.9	5044.2	1367	0
chr10	105877757	105881638	1	3882	17211.5	652.396	1368	0
chr4	99350587	99373776	12	11007	19822	3265.01	1369	0
chr2	230206988	230230114	11	9693	19037.3	2488.36	1370	0
chr1	59346657	59409664	23	17417	20817.5	4271.87	1371	0
chr20	43268465	43289702	7	10142	18939.2	2397.66	1372	0
chr6	108875987	108951609	38	16906	26271.1	9732.55	1373	0
chr1	175127530	175166739	16	11319	25795.6	9280.77	1374	0
chr1	44228459	44269769	23	11884	21923.2	5419.87	1375	0
chr20	62326541	62333836	1	7296	17337.3	845.49	1376	0
chr17	75115477	75142288	13	13062	18706	2225.31	1377	0
chr6	113949995	113976045	18	12761	19951.7	3472.47	1378	0
chr1	10678878	10707309	20	11863	19262	2783.39	1379	0
chr6	129965137	130038795	31	20404	25787.7	9317.74	1380	0
chr6	42417317	42421479	1	4163	17051.3	613.063	1381	0
chr7	90203430	90270193	27	13976	22699.4	6262.37	1382	0
chr13	52092376	52133209	17	17614	20294	3875.05	1383	0
chr2	121650728	121717719	27	24934	22636.3	6223.46	1384	0
chr10	99472681	99475849	1	3169	16785.3	383.962	1385	0
chr8	27185006	27238340	32	22062	19610.9	3242.71	1386	0
chr6	1604464	1642246	13	11757	20629	4261.81	1387	0
chr1	89828280	89831485	1	3206	17560.5	1196.75	1388	0
chr14	94575661	94579638	1	3978	17189	841.135	1389	0
chr8	37549091	37557912	4	4523	17928.7	1582.49	1390	0
chr16	88330316	88367824	12	12966	19860.5	3555.76	1391	0
chrX	129225885	129260240	12	11661	18311.2	2009.77	1392	0
chr6	33587111	33591724	1	4614	16849.4	550.331	1393	0
chr1	11779638	11809295	11	9692	19300.8	3004.25	1394	0
chr13	73964156	74025625	37	20907	22921.8	6644.8	1395	0
chr2	48333229	48356354	10	8198	18763.6	2490.56	1396	0
chrX	41189364	41195969	3	5514	16719.9	452.442	1397	0
chr9	115061765	115104616	15	6677	23045.3	6800.45	1398	0
chr21	40273997	40299070	13	16268	19293.7	3051.38	1399	0
chr10	99402359	99419678	13	8769	18172.8	1948.39	1400	0
chr13	31366289	31446757	38	24111	23601.3	7395.01	1401	0
chr15	42065500	42071165	1	5666	17061.8	858.247	1402	0
chr1	244992171	245001195	3	4250	17244	1046.78	1403	0
chr11	124938245	124962569	19	15700	18683.3	2488.35	1404	0
chr2	36656946	36720777	47	24707	24249.4	8061.86	1405	0
chr2	157287245	157333996	23	12584	21023.9	4848.08	1406	0
chr1	160964204	161012003	25	15634	20706.5	4531.35	1407	0
chr6	43593909	43606830	4	6559	17559.6	1396.76	1408	0
chr10	93431674	93460944	17	14111	20301.7	4144.63	1409	0
chr11	47212919	47239978	10	7013	18462.4	2316.25	1410	0
chr9	123152327	123202691	23	13135	22865.3	6728.63	1411	0
chr17	76290462	76354244	29	20144	21609.3	5478.87	1412	0
chr15	75065979	75111687	21	19668	20340.1	4209.71	1413	0
chr12	47051959	47074257	14	11229	19657.9	3532	1414	0
chr16	14579761	14624202	35	16823	22802.7	6692.81	1415	0
chr2	143614414	143641214	17	14504	19443.4	3341.96	1416	0
chr11	66671276	66674792	1	3517	16773.4	684.214	1417	0
chr12	94161275	94213190	18	14043	22764.7	6686.65	1418	0
chr13	45284000	45343528	24	16435	21430.1	5357.52	1419	0
chr1	16173049	16177226	1	4178	16561	496.645	1420	0
chr6	4313353	4372052	27	17311	22734.1	6674.08	1421	0
chr6	151325535	151448964	56	25228	28215.9	12157.8	1422	0
chr6	42368575	42375314	1	6740	17205.3	1150.35	1423	0
chr10	81951043	81968134	8	7467	17947.3	1895.39	1424	0
chr6	126239133	126274790	22	16283	20927.1	4877.88	1425	0
chr1	45271270	45276596	1	5327	16797.1	749.368	1426	0
chr8	23376134	23419576	21	20248	18575.8	2532.67	1427	0
chr12	63086578	63133269	22	11437	21907.4	5878.4	1428	0
chr20	1302826	1323009	6	9065	18628.9	2603.61	1429	0
chr6	143714055	143751159	30	16496	21653.9	5636.1	1430	0
chr10	45469549	45479514	5	9165	17305.2	1294.45	1431	0
chr9	132929023	133003696	35	24020	24365.8	8355.91	1432	0
chr14	21148973	21152149	2	3107	16725.5	716.188	1433	0
chr7	2387542	2399212	2	3324	17299.6	1290.7	1434	0
chr1	186125574	186181839	20	11873	22905.5	6898.09	1435	0
chr1	16469774	16474404	1	4631	16782.8	788.026	1436	0
chr5	140886378	140906094	17	14459	18136.7	2147.07	1437	0
chr6	74157285	74166586	4	6242	16842.3	857.552	1438	0
chr14	50233524	50237349	1	3826	16871.3	901.17	1439	0
chr2	216270864	216331416	30	16372	23167.2	7199.63	1440	0
chr11	122629619	122688445	21	10749	22595.1	6635.57	1441	0
chr5	36874787	36879232	2	3807	16708.3	759.206	1442	0
chr8	113077696	113140869	19	12818	27019.1	11080.5	1443	0
chr20	326814	364855	14	12976	19967.7	4032.35	1444	0
chr2	219146078	219152959	1	6882	16735.3	805.077	1445	0
chr2	114633866	114653743	9	6758	18284.9	2355.42	1446	0
chr11	86164749	86236830	51	26401	21090.9	5175.42	1447	0
chr10	79252875	79310406	30	19070	23236.8	7323.7	1448	0
chr8	103871725	103882558	4	3637	17889.6	1990.02	1449	0
chr15	56310007	56353456	29	16467	21077.1	5179.12	1450	0
chr1	226102794	226132568	15	10081	18861.8	2986.33	1451	0
chr14	52538760	52549687	8	7531	18461.2	2588.61	1452	0
chr19	10754564	10767228	3	4609	17834.7	1964.19	1453	0
chr2	26177706	26243360	37	19183	22046.6	6178.04	1454	0
chr20	35089736	35122836	13	15066	19856.7	3988.55	1455	0
chr1	23329891	23362722	15	9489	19672.3	3805.11	1456	0
chr12	124844471	124910428	28	21384	21877.9	6021.87	1457	0
chr8	99913832	99984895	16	13973	29142.9	13303	1458	0
chr1	204378356	204420338	15	11111	20533.4	4693.59	1459	0
chr5	52764117	52787039	10	8232	18500.3	2663.54	1460	0
chr1	29505944	29530039	13	7709	18158	2325.17	1461	0
chr21	34913170	34916595	1	3426	16355.4	524.71	1462	0
chr3	123442204	123477173	11	8751	20317	4490.02	1463	0
chr1	59038102	59060270	14	13123	17399.7	1576.14	1464	0
chr12	51748713	51789630	18	12992	20078	4255.37	1465	0
chr3	106918952	106956172	21	14222	20895.3	5073.09	1466	0
chr15	90541404	90550232	4	7255	16965.7	1150.29	1467	0
chr9	130211257	130215312	1	4056	16604.4	790.725	1468	0
chr14	75045742	75050958	1	5217	16933.7	1126.13	1469	0
chr4	10001074	10065457	32	21767	20164.8	4365.17	1470	0
chr3	150052278	150092004	25	14852	21285.2	5513.97	1471	0
chr14	94403330	94462004	17	13086	25529.1	9769.22	1472	0
chr17	37023475	37029256	1	5782	16425.6	673.486	1473	0
chr16	34825003	34836201	7	6526	16821.6	1072.77	1474	0
chr18	11848155	11867193	10	9353	18346.9	2602.49	1475	0
chr1	27316921	27337606	15	13880	18097.3	2366.36	1476	0
chr1	27186694	27189476	1	2783	16120	413.683	1477	0
chr16	68291395	68335329	16	11589	20512.8	4810.77	1478	0
chr10	120248453	120303722	15	11202	22566.3	6875.46	1479	0
chr14	31497337	31560380	32	15556	25387.4	9702.32	1480	0
chr8	11699101	11754830	29	19900	18691.5	3009.37	1481	0
chr4	111077023	111120351	11	9607	19397.9	3721.88	1482	0
chr17	48210579	48239324	13	7852	18235.8	2564.05	1483	0
chr20	49326870	49389257	28	16629	22721.3	7062.21	1484	0
chr6	150205680	150222829	9	10555	17841.8	2184.78	1485	0
chr3	145873945	145898422	8	8487	18933	3284.81	1486	0
chr17	41429587	41448104	11	8645	17630	1986.87	1487	0
chr21	40684525	40694883	6	6386	16734.4	1094.84	1488	0
chr19	50378247	50381927	1	3681	16101.8	476.56	1489	0
chr3	168799840	168850851	29	16667	26872.6	11268.3	1490	0
chr1	1814472	1841764	11	6882	18040	2439.9	1491	0
chr17	27938406	27970426	13	12442	18664.5	3109.14	1492	0
chr11	15117735	15154015	18	13827	19830.6	4277.41	1493	0
chr22	31446047	31483748	19	12414	18266.1	2714.47	1494	0
chr7	129989928	130015151	22	13881	18238.8	2688.77	1495	0
chr11	60680773	60715447	12	11003	19552.7	4015.25	1496	0
chr15	42080569	42087748	1	7180	16525.3	1016.55	1497	0
chr6	129810361	129829324	14	10151	18297.4	2791.35	1498	0
chr12	52624238	52630883	1	6646	16436.4	940.932	1499	0
chr5	95554166	95598976	28	16567	20926.3	5435.45	1500	0
chr4	143432577	143489688	20	15276	21867.8	6396.43	1501	0
chr1	210037083	210078269	28	17926	21243.7	5778.4	1502	0
chr18	74513715	74536016	11	6963	18030.4	2569.08	1503	0
chr12	14921871	14930515	2	5949	16698.5	1251.65	1504	0
chr17	70677045	70723535	33	22905	19972.1	4528.13	1505	0
chr1	38581440	38605183	11	10766	18251.2	2825.42	1506	0
chr7	54836575	54956575	46	25580	30852	15432	1507	0
chr13	52025271	52030815	2	3454	16016.1	599.861	1508	0
chr7	940683	989774	25	15797	19400.8	3991.1	1509	0
chr8	125699664	125741432	24	11066	22554.7	7150.68	1510	0
chr6	160136741	160162994	7	5636	18490	3089.98	1511	0
chr15	73921346	73943889	11	9378	18259.8	2862.96	1512	0
chr20	62242979	62274360	8	5873	17880.9	2497.93	1513	0
chr20	11064523	11140706	39	16022	33375.8	17994.4	1514	0
chr19	38793005	38796850	1	3846	15769.5	395.266	1515	0
chr6	31742801	31764463	5	7315	17578.7	2224.69	1516	0
chr1	44009485	44018934	1	9450	16619.8	1267.11	1517	0
chr1	221861948	221917978	26	13410	23005.9	7653.7	1518	0
chr16	85384285	85431499	22	17868	19938.5	4608.09	1519	0
chr1	94269086	94309722	19	14867	26945.7	11617.8	1520	0
chr17	79824912	79830434	1	5523	15908.3	582.571	1521	0
chr9	127621638	127626998	1	5361	16135.7	816.328	1522	0
chr11	64608922	64613552	1	4631	16099.4	785.248	1523	0
chr6	113671130	113697506	11	9965	18901	3587.14	1524	0
chr2	110448944	110479583	13	10479	18165.9	2858.62	1525	0
chr1	154974708	154979500	1	4793	15935.8	630.148	1526	0
chr5	6704176	6737304	8	6539	19608.5	4306.64	1527	0
chr17	16092255	16133609	11	6513	18266.1	2965.08	1528	0
chr14	67809980	67838842	7	5821	20466	5166.3	1529	0
chr3	32429962	32466440	18	15416	17721	2433.08	1530	0
chr9	117350015	117396610	15	11555	21331.2	6043.37	1531	0
chr11	69859981	69868029	6	4953	20318.8	5033.22	1532	0
chr10	17679789	17718325	14	10056	20643.7	5379.63	1533	0
chr19	42754765	42759347	1	4583	15735	478.819	1534	0
chr6	26053818	26057702	1	3885	15770.6	525.505	1535	0
chr20	56966137	57047058	33	18203	25368.7	10139.4	1536	0
chr11	57666366	57673196	5	6184	16264.3	1067.53	1537	0
chr13	113830666	113873073	18	11119	19265.5	4071.07	1538	0
chr16	1344401	1362154	9	6759	16714.4	1523.21	1539	0
chr1	46744224	46773243	6	5769	18305.2	3125.35	1540	0
chr5	17219701	17267436	36	18659	23490.4	8315.44	1541	0
chr6	2988152	2991624	1	3473	15757.3	593.365	1542	0
chr9	114244355	114247454	1	3100	15614.3	454.933	1543	0
chr7	44765750	44794597	14	13187	17893.8	2743.35	1544	0
chr2	208230568	208289142	18	10257	21824.7	6677.44	1545	0
chr22	39712159	39716880	1	4722	15721.4	575.49	1546	0
chr14	100484473	100500988	6	5365	18085.6	2939.67	1547	0
chr18	77928353	77968511	15	11357	20139.2	4995.66	1548	0
chr20	30786792	30796593	5	8441	16497	1354.5	1549	0
chr17	37884490	37912583	7	8388	17501.9	2362.62	1550	0
chr1	85738114	85810521	31	18406	20426	5292.95	1551	0
chr17	7338709	7344778	1	6070	15902	770.156	1552	0
chr9	90988192	91015665	9	6830	18478.3	3351.71	1553	0
chr1	153535767	153537637	1	1871	15416.1	299.761	1554	0
chr17	6914766	6919291	1	4526	15623.5	513.587	1555	0
chr10	112587537	112633957	19	14905	20503.7	5394	1556	0
chr9	89560023	89622697	18	13419	25715.1	10617	1557	0
chr3	139238422	139259098	7	8778	17632.5	2547.28	1558	0
chr6	27838623	27843594	1	4972	15741.2	664.126	1559	0
chr17	42392600	42432442	8	9779	18048.4	2972.21	1560	0
chr19	31820541	31845068	12	12007	17787	2720.04	1561	0
chr10	47105332	47141903	15	16191	28536.4	13480.1	1562	0
chr4	79472137	79492148	18	14798	16705.2	1656.91	1563	0
chr18	43343570	43387713	15	11574	17515.9	2472.01	1564	0
chr19	17172578	17247641	21	14922	20732.4	5697.28	1565	0
chr16	57923845	57966418	20	17386	20277.5	5244.99	1566	0
chr5	121477297	121528572	16	14993	20699.7	5671.02	1567	0
chr2	120967854	121005127	15	12558	18670	3649.03	1568	0
chr11	67119961	67124524	1	4564	16053.5	1038.54	1569	0
chr19	49375598	49385972	5	4855	15901.3	895.276	1570	0
chr1	36635157	36641834	1	6678	15962.7	962.156	1571	0
chr10	65365489	65392567	13	7569	18464.5	3474.11	1572	0
chr11	79123072	79152054	16	13030	16887.8	1938.9	1573	0
chr3	183891479	183896194	1	4716	15888.6	942.057	1574	0
chr1	211748760	211787599	16	11310	19466.1	4528.63	1575	0
chr11	67346924	67354321	5	6290	16021.2	1110.29	1576	0
chr8	37371588	37406577	17	14550	21269.8	6368	1577	0
chr19	6039252	6110612	34	20648	19310	4424.32	1578	0
chr1	2358066	2361644	1	3579	15352.5	468.002	1579	0
chr1	28666611	28702332	17	13798	18207	3336.34	1580	0
chr12	57903731	57921100	10	7750	16839.2	1969.64	1581	0
chr2	173974365	174026577	25	17641	21020.6	6166.24	1582	0
chr5	167312981	167397181	35	22739	23458.1	8605.24	1583	0
chr10	126686866	126757718	41	24901	22112.9	7262.33	1584	0
chr16	2199701	2205426	1	5726	15640.7	794.63	1585	0
chr17	27272415	27278603	5	4510	15539.3	712.858	1586	0
chr3	71544148	71587416	25	18876	17501.9	2682.62	1587	0
chr19	58310017	58332351	10	9624	16402.1	1583.48	1588	0
chr14	69596226	69620628	8	7360	19387.4	4572.93	1589	0
chr3	172465558	172469675	3	3541	15774.3	963.79	1590	0
chr12	122903130	122908550	3	4118	15496.3	686.714	1591	0
chr13	107141288	107188041	31	16270	19827.9	5021.27	1592	0
chr19	52190656	52195742	1	5087	15313.9	513.177	1593	0
chr10	27442382	27446132	1	3751	15330.8	540.75	1594	0
chr15	40336821	40397119	28	21385	21261.1	6476.01	1595	0
chr1	22106689	22128458	8	6530	16746.9	1963.56	1596	0
chr16	74480854	74514949	19	14859	18141.9	3361.77	1597	0
chr4	146841039	146860379	6	6532	16599.5	1823.76	1598	0
chr17	17584243	17587581	1	3339	15183.2	407.57	1599	0
chr1	47070083	47083103	5	11380	16394.8	1619.69	1600	0
chr15	74809211	74835717	14	11354	17523.1	2748.67	1601	0
chr17	15848065	15852329	1	4265	15325.2	556.452	1602	0
chr11	71643998	71660498	10	7033	21268.5	6501	1603	0
chr7	4707684	4742719	13	7055	18008	3244.24	1604	0
chr19	13956584	13960591	1	4008	15227.8	487.652	1605	0
chr8	32396670	32451035	27	14652	18842.9	4104.56	1606	0
chr7	30026668	30030070	2	3190	15235.5	500.774	1607	0
chr2	238772504	238788128	11	12181	16416.1	1682.7	1608	0
chr4	183096574	183186777	43	20230	25825.1	11095	1609	0
chr15	86290426	86344065	19	15575	19599.7	4870.42	1610	0
chr9	136109641	136162207	12	13078	21105.2	6381.51	1611	0
chr4	74515357	74597299	44	22874	20510.1	5793.3	1612	0
chr2	61158951	61201274	19	10560	19633.6	4917.93	1613	0
chr8	144677632	144681594	1	3963	15250.1	569.736	1614	0
chr16	58312935	58319343	5	4852	15635.5	959.278	1615	0
chr17	40160818	40177271	10	9431	16253.9	1584.42	1616	0
chr5	3298067	3326238	11	9756	18604.1	3935.49	1617	0
chr17	41593855	41638708	22	16535	18631.9	3965.01	1618	0
chr19	13228546	13231915	1	3370	15764.2	1097.96	1619	0
chr12	52671287	52682510	8	8990	16062.4	1399.51	1620	0
chr5	141211908	141230906	10	7463	16066.6	1432.45	1621	0
chr6	139002553	139015023	9	8757	16431.7	1798.17	1622	0
chr16	30668168	30677888	3	4396	15739.6	1133.35	1623	0
chr20	46537827	46563970	19	11327	17947.2	3346.3	1624	0
chr19	13277463	13281509	1	4047	16080.4	1484.48	1625	0
chr12	120547639	120580777	8	8133	18056.9	3466.23	1626	0
chr19	49946379	49974183	10	8963	16637.9	2063.06	1627	0
chr14	104320746	104377431	15	10985	21602.7	7062.95	1628	0
chr2	9122957	9146012	12	8879	17438.8	2902.62	1629	0
chr19	13877298	13915044	13	11315	17004.6	2468.59	1630	0
chr16	11874532	11904109	9	8339	17731.4	3197.27	1631	0
chr19	776503	801573	11	11082	15631.1	1098.07	1632	0
chr11	67054053	67058161	1	4109	15203.3	672.069	1633	0
chr16	15738339	15784203	33	17206	18740	4214.9	1634	0
chr13	48727470	48739739	4	8006	15846.6	1327.51	1635	0
chr14	105946719	105949924	1	3206	15112.2	597.091	1636	0
chr17	69395137	69438105	22	17210	19950	5439.75	1637	0
chr3	107241285	107245155	1	3871	15024.5	521.676	1638	0
chr16	66959962	66983183	8	9765	17104.6	2610.04	1639	0
chr19	58894725	58913424	4	6813	16238.2	1750.23	1640	0
chr3	113462224	113473347	4	4697	16006	1519.4	1641	0
chr9	77686469	77704435	5	6681	17125.2	2648.19	1642	0
chr14	105485297	105487536	1	2240	14845.5	368.539	1643	0
chr6	133133499	133137585	1	4087	15054	579.395	1644	0
chr1	109622238	109639000	6	4838	17945.4	3491.52	1645	0
chr6	6781257	6857991	27	18769	23718.5	9269.47	1646	0
chr5	138709758	138730561	4	8015	16103.6	1658	1647	0
chr11	70907504	70925490	6	5724	20725.3	6280.71	1648	0
chr20	52713660	52769793	30	16341	21897.5	7476.92	1649	0
chr12	46654587	46663956	6	4926	15979.8	1561.81	1650	0
chr18	74187488	74208698	4	7973	17294.6	2884.56	1651	0
chr16	67981523	68003626	7	11932	16904.4	2499.85	1652	0
chr16	1579528	1611318	20	14822	17560.8	3169.46	1653	0
chr1	229384831	229437158	16	9843	20637.8	6253.08	1654	0
chr11	11437704	11500566	25	19593	21259.9	6877.1	1655	0
chr6	33264828	33268161	1	3334	14881.5	499.617	1656	0
chr7	101671732	101777562	41	21163	22584.1	8222.99	1657	0
chr10	75004792	75023165	4	5819	16570.6	2210.27	1658	0
chr22	19718361	19768297	10	10033	18945.7	4609.09	1659	0
chr19	46219370	46240881	12	11136	16230	1899.42	1660	0
chr1	120188057	120230586	11	9602	20069.4	5741.41	1661	0
chr21	37691433	37720129	11	9092	17366.8	3044.65	1662	0
chr5	14659693	14688445	13	10098	19309.8	4991.35	1663	0
chr5	10683575	10727493	23	13035	20909.4	6600.88	1664	0
chr4	157672206	157728191	29	16474	20714.5	6427.08	1665	0
chr2	74714977	74733539	8	7081	16282.6	1997.27	1666	0
chr2	9766948	9799711	15	10610	17754.3	3479.43	1667	0
chr12	58220816	58240861	9	7760	16563.2	2291.14	1668	0
chr2	182635283	182678242	17	11525	19387.4	5116.42	1669	0
chr1	112932445	112947507	8	6193	16426.6	2164.41	1670	0
chr1	145448143	145474555	12	10273	17431.9	3174.72	1671	0
chr2	157189012	157199896	4	5772	15666.4	1411.65	1672	0
chr1	10539130	10591542	24	14128	20215.3	5974.97	1673	0
chr22	33359287	33398702	23	17204	18777.3	4544.55	1674	0
chr11	808438	812474	1	4037	14760.5	533.156	1675	0
chr6	29892029	29895635	1	3607	14722.2	510.61	1676	0
chr18	9891432	9935561	13	8280	18869.6	4668.85	1677	0
chr17	73870983	73875300	1	4318	14706.7	507.679	1678	0
chr6	26019636	26023632	1	3997	14766	574.225	1679	0
chr17	77809753	77841275	11	12282	16832.7	2641.54	1680	0
chr10	24704673	24757179	25	13128	20902.6	6726.02	1681	0
chr5	446512	480981	18	11393	18620.2	4456.84	1682	0
chr22	43004624	43034646	22	15979	16599.2	2446.79	1683	0
chr1	203232594	203278212	23	15517	19488	5337.31	1684	0
chr9	107750422	107770519	12	8495	17044.3	2908.04	1685	0
chr12	93292529	93337060	12	8243	18854.4	4724.74	1686	0
chr1	100112930	100128390	14	7345	18776.2	4658.1	1687	0
chr13	30111031	30167645	29	24719	19435.6	5327.38	1688	0
chr6	18325278	18362939	17	13623	18254.3	4161.54	1689	0
chr16	18795201	18816220	7	7880	16726.9	2635.78	1690	0
chr7	148841303	148879287	9	10288	16849.7	2772.83	1691	0
chr19	46008607	46052657	19	11886	17703.7	3642.93	1692	0
chr18	46516387	46548948	14	15678	16007	1963.43	1693	0
chr20	23601674	23623381	13	12590	16725.2	2682.99	1694	0
chr18	28620271	28626311	3	4401	15016.6	982.708	1695	0
chr17	8054189	8059662	1	5474	14683	661.686	1696	0
chr10	121354426	121357573	1	3148	14530.3	514.849	1697	0
chr3	43893785	43920768	10	10392	15682.5	1667.55	1698	0
chr1	233211135	233278465	26	13726	22252.6	8254.66	1699	0
chr14	103056092	103058844	1	2753	14435.1	440.32	1700	0
chr2	66659324	66673621	4	8860	15749.6	1758.53	1701	0
chr15	101406604	101471061	21	15212	21129	7148.28	1702	0
chr19	11201167	11202609	1	1443	14304.4	325.171	1703	0
chr4	1290730	1353809	24	16159	17012.4	3040.41	1704	0
chr3	177157469	177202122	22	12964	22317.6	8345.65	1705	0
chr1	116915259	116930442	4	7072	16168.4	2201.53	1706	0
chr19	35748512	35761160	6	5688	14936	970.102	1707	0
chr10	71197260	71247732	23	18470	19441.8	5476.21	1708	0
chr4	30718321	30734726	2	8100	15204.2	1248.42	1709	0
chr7	17664084	17737077	27	14378	24503.8	10576.7	1710	0
chr2	119937115	120014514	36	22464	21571.1	7647.02	1711	0
chrX	48886924	48911429	6	7782	14935.8	1012.06	1712	0
chrX	68244034	68254511	6	9565	14766.3	846.542	1713	0
chr19	12844021	12847820	1	3800	14682.4	770.437	1714	0
chr1	161695614	161707653	10	8771	15682	1775.75	1715	0
chr2	223670526	223729636	25	15259	20310.2	6407.52	1716	0
chr5	108063029	108090160	6	6331	16549.9	2647.99	1717	0
chr17	34888565	34892260	1	3696	14353.6	455.594	1718	0
chr6	170491324	170503157	6	7337	15155.7	1283.88	1719	0
chr6	10401887	10406507	1	4621	14652.3	786.786	1720	0
chr14	53160223	53170481	6	6303	15701.9	1837.21	1721	0
chr22	45997214	46041976	19	13123	18159.9	4297.15	1722	0
chr12	57846265	57856601	3	7257	15100.9	1240.32	1723	0
chr11	18329700	18354031	14	10017	16790.8	2934.32	1724	0
chr1	108740513	108759419	4	3080	16920.9	3068.44	1725	0
chr1	90174854	90205773	14	9563	23804.5	9955.92	1726	0
chr1	156864057	156882122	9	9699	15787	1941.99	1727	0
chr12	95491786	95524212	19	11855	17185.8	3343.12	1728	0
chr1	236066094	236117738	16	14185	19495.6	5655.02	1729	0
chr20	48526187	48569148	10	9246	18043.6	4205.88	1730	0
chr16	2952474	2976837	14	11562	15940.7	2104.96	1731	0
chr22	50324731	50364843	16	12134	16622.4	2787.78	1732	0
chr2	237070182	237089290	8	10286	16006.8	2172.58	1733	0
chr11	67268621	67275670	2	4574	14864.9	1043.96	1734	0
chr10	33619909	33636808	7	6516	16231.5	2411.49	1735	0
chr11	66452193	66496117	13	11241	19322.2	5503.68	1736	0
chrX	106943420	106992042	20	15107	16925.3	3106.95	1737	0
chr12	13246376	13255237	2	6350	15185.1	1369.02	1738	0
chr15	42322195	42358791	17	12364	17800.3	3985.3	1739	0
chrX	152969217	153009810	8	9946	15453.8	1648.08	1740	0
chr16	74324411	74332825	4	5667	14822.9	1019.78	1741	0
chr11	107696345	107730761	18	12312	17173.6	3372.77	1742	0
chr17	78226327	78244336	9	9499	15381.5	1582.99	1743	0
chr12	19274385	19285157	4	5231	15414.7	1625.49	1744	0
chr14	34503730	34533432	11	8960	19297.4	5509.72	1745	0
chr1	11967411	12012483	17	12286	17582.6	3795.06	1746	0
chr17	46123296	46127688	1	4393	14391.3	603.9	1747	0
chr18	21125560	21173696	24	10979	20173.8	6387.65	1748	0
chr5	73917776	73948703	16	11034	17207.8	3426.71	1749	0
chr17	17593678	17599390	1	5713	14529.6	753.984	1750	0
chr17	48919514	48945569	8	7373	16323.5	2553.39	1751	0
chr1	25028876	25115447	36	17199	22205.5	8440.67	1752	0
chr8	22921009	22950744	8	10376	15652.5	1894.12	1753	0
chr9	132307374	132373677	16	13309	21223.6	7472.35	1754	0
chr12	112035137	112038330	1	3194	14207.6	456.918	1755	0
chr11	121332233	121365993	10	9543	17443.8	3696.72	1756	0
chr12	52971980	52977346	2	5056	14660.4	915.44	1757	0
chr10	127730219	127780480	15	11828	19516.3	5774.99	1758	0
chr9	112202788	112245368	28	17843	20813.1	7072.54	1759	0
chr2	158093186	158120044	8	9879	17460.4	3722.52	1760	0
chrX	9867805	9909083	20	12695	17419.3	3698.51	1761	0
chr3	184048771	184055651	1	6881	15108.5	1391.14	1762	0
chr1	110769998	110786760	7	8131	17655.4	3939.07	1763	0
chr3	142716374	142728587	6	5400	15269.9	1562.04	1764	0
chr2	113568697	113575106	1	6410	14549.7	851.115	1765	0
chr16	67428828	67443695	7	9416	15530.1	1839.05	1766	0
chr6	36535380	36595996	15	9310	19857.8	6170.71	1767	0
chr6	35550237	35576964	24	13685	17487.5	3803.25	1768	0
chr8	74204746	74208487	1	3742	14199	524.114	1769	0
chr1	241742926	241801293	22	14182	21379.8	7710.28	1770	0
chr3	48443062	48477847	13	13198	15635.9	1968.83	1771	0
chrX	13375012	13421770	27	15060	18324.5	4661.77	1772	0
chr6	31153220	31184559	6	8431	16462.4	2801.71	1773	0
chr10	65250780	65283720	10	7128	17777.7	4130.68	1774	0
chr11	93861122	93886172	17	13697	15360.7	1723.44	1775	0
chr4	11591592	11653106	29	18707	17992.8	4373.65	1776	0
chr3	45004211	45037635	13	16119	16076.9	2463.35	1777	0
chr5	124071081	124085639	6	9339	15256.8	1649.42	1778	0
chr6	31801299	31805261	1	3963	14107.5	501.589	1779	0
chr2	17719158	17724890	2	4685	14373.6	768.661	1780	0
chr19	56164927	56167864	1	2938	13902.3	302.217	1781	0
chr3	172299523	172353850	28	15123	22725	9126.94	1782	0
chr9	111296244	111342193	22	13108	21839.6	8243.25	1783	0
chr9	5490055	5514829	10	10845	15129.5	1535.99	1784	0
chr7	101565910	101603164	24	13546	16753.1	3162.86	1785	0
chr2	46361005	46427242	23	15515	20752.1	7166.84	1786	0
chr1	2454327	2480323	11	12972	16502.3	2921.95	1787	0
chr17	73778571	73782815	1	4245	14156.7	576.76	1788	0
chr11	65541821	65561501	11	11573	16489.9	2926.42	1789	0
chr22	36631033	36654866	10	10612	16142.1	2583.5	1790	0
chr10	131747621	131775364	13	9734	16920.5	3362.45	1791	0
chr12	56550352	56555293	1	4942	14183.1	629.977	1792	0
chr14	24730892	24735885	1	4994	14374.3	823.346	1793	0
chr1	161041799	161070634	10	16587	17104.9	3558.24	1794	0
chr11	9373007	9387742	8	5382	14928	1388.04	1795	0
chr6	108277230	108289595	6	6820	14944.3	1410.85	1796	0
chr2	73277555	73300137	8	8851	15662.9	2131.74	1797	0
chr2	192542803	192554874	12	5889	15214.3	1693.56	1798	0
chr2	74650309	74656815	1	6507	14396.5	887.418	1799	0
chr22	40379606	40421211	24	20509	17544.8	4039.85	1800	0
chr9	99176000	99198793	8	6661	16659.4	3159.11	1801	0
chr20	4663945	4707823	10	8789	19073.8	5576.89	1802	0
chr7	101433805	101461269	11	10447	15764.3	2274.02	1803	0
chr4	15884458	15938226	30	16251	17055.2	3580.95	1804	0
chr6	26194506	26199537	1	5032	14177.4	703.334	1805	0
chr2	241501311	241526927	9	11470	15843.5	2377.16	1806	0
chr8	134579961	134588020	7	5547	15227.5	1772.98	1807	0
chr11	349325	364530	8	5862	14736.7	1284.82	1808	0
chr2	37831759	37917321	32	19577	23341.3	9890.97	1809	0
chr17	8124266	8127703	1	3438	14024.3	586.696	1810	0
chr18	57357693	57416566	25	15651	17432.3	4003.36	1811	0
chr22	42217768	42262908	26	16838	17825.8	4401.15	1812	0
chr17	1616111	1619560	1	3450	13867.4	445.956	1813	0
chr14	99351992	99377740	12	10314	17959.2	4541.95	1814	0
chr5	36441777	36464776	17	12727	17453.9	4043.22	1815	0
chr2	28971016	28988474	5	5323	15549.8	2143.84	1816	0
chr19	47216657	47222004	1	5348	14051.9	649.126	1817	0
chr14	20915190	20926851	3	4409	15407.7	2013.85	1818	0
chr9	110489522	110518923	8	10388	17640.6	4248.44	1819	0
chr12	118459710	118501059	7	6494	17449.3	4064.61	1820	0
chr1	26654286	26713736	28	19820	19202.3	5826.1	1821	0
chr8	24835432	24868859	12	13274	15536.9	2166.07	1822	0
chr11	27466594	27494388	18	13188	16918.2	3557.63	1823	0
chr3	184433872	184506755	19	14320	24211.7	10859.6	1824	0
chr1	161351554	161380174	12	6058	15924.2	2590.11	1825	0
chr13	99582436	99720869	56	27128	26759.1	13428	1826	0
chr1	43995038	43999758	1	4721	13963.6	635.784	1827	0
chr19	16931086	17008890	29	17296	18992	5664.13	1828	0
chr10	30234663	30247082	4	6540	14987.2	1672.84	1829	0
chr10	101723888	101767473	33	14627	17839.3	4537.2	1830	0
chr6	7197190	7276405	34	17956	21443.5	8151.22	1831	0
chr3	149084455	149109255	18	14470	16596.2	3318.24	1832	0
chr3	196664830	196672016	3	3656	14497	1222.34	1833	0
chr8	25027958	25059153	23	15151	15263.7	1993.36	1834	0
chr11	63654611	63686598	8	7361	18731.6	5466.58	1835	0
chr16	69740890	69775465	9	6835	16734.3	3471.33	1836	0
chr2	178075333	178087402	2	3730	14403.1	1145.35	1837	0
chr20	48290933	48341748	33	17808	19436.7	6184.19	1838	0
chr5	132558186	132583651	20	14555	15874.9	2635.63	1839	0
chr17	63050611	63103829	24	12287	17854.6	4619.32	1840	0
chr14	74352201	74356806	2	4433	14173.3	958.761	1841	0
chr13	111032008	111110681	48	24387	20746.1	7544.74	1842	0
chr5	66529166	66582086	27	16058	18707.2	5514.26	1843	0
chr1	150227989	150242204	6	7991	14984	1796.78	1844	0
chr14	88313298	88345879	17	11186	18747.1	5564.83	1845	0
chr17	8279283	8321226	16	10611	17146.3	3972	1846	0
chr22	41682518	41687606	1	5089	13833.8	671.107	1847	0
chr2	159824336	159868686	20	12175	17983.9	4825.28	1848	0
chr11	34181160	34301974	40	23342	25805.9	12649.2	1849	0
chr1	36615397	36618014	1	2618	13538.3	383.39	1850	0
chr1	155944910	155950107	1	5198	13913.4	759.282	1851	0
chr16	24732613	24776835	19	8160	19059.7	5908.06	1852	0
chr9	79118636	79154161	20	10519	18320.2	5168.89	1853	0
chr5	10627421	10657399	13	12004	16985.5	3834.19	1854	0
chr3	194583872	194594453	4	4604	15081.1	1933.15	1855	0
chr19	41770127	41773707	4	2779	13587.5	448.574	1856	0
chr3	9435198	9465124	9	6741	15411.9	2277.37	1857	0
chr16	11171369	11236195	37	20006	19888.6	6754.87	1858	0
chr15	63178704	63195081	9	6501	15152	2024.2	1859	0
chr4	177738449	177768214	10	9001	20764.1	7637.7	1860	0
chr4	54772218	54810951	20	12421	16771.4	3648.65	1861	0
chr1	245247849	245256510	6	6028	14346.9	1228.13	1862	0
chr19	1853120	1876693	10	10985	14315.9	1199.87	1863	0
chr9	131643534	131647216	1	3683	13724.3	608.635	1864	0
chr6	32816745	32829559	5	5173	14691.3	1576.12	1865	0
chr17	48958786	49011314	34	17905	17959.3	4848.33	1866	0
chr16	1820474	1825016	1	4543	13632.8	523.238	1867	0
chr3	181412701	181437500	10	10494	17986.7	4882.92	1868	0
chr6	18260549	18278037	5	5106	15219.8	2117.8	1869	0
chr2	20089252	20114356	8	5782	16272.4	3175.66	1870	0
chr4	41121672	41165242	34	20641	16208	3115.26	1871	0
chr5	177626906	177667137	14	10884	16494.7	3403.54	1872	0
chr1	43473687	43539425	22	12422	20050.1	6961.65	1873	0
chr12	108953473	108960480	3	4928	14098.8	1014.61	1874	0
chr6	44213501	44217140	1	3640	13568	484.715	1875	0
chr11	20381092	20396790	10	9466	14974.3	1899.46	1876	0
chr9	131660479	131665804	1	5326	13888.1	821.115	1877	0
chr9	128388506	128447398	30	14489	22490.9	9428.61	1878	0
chr11	65147615	65151075	1	3461	13713.7	651.864	1879	0
chr12	56329031	56335049	1	6019	14000.9	944.224	1880	0
chr7	25048680	25071197	16	9161	16032.1	2979	1881	0
chr1	26850182	26874950	10	10251	15650.9	2603.12	1882	0
chr10	23701457	23732764	8	7858	17115.5	4073.04	1883	0
chr11	64009025	64012040	1	3016	13588	551.142	1884	0
chr10	25137920	25219190	33	19450	22885.6	9849.92	1885	0
chr8	101318274	101327249	2	2659	14761.2	1730.38	1886	0
chr13	41627640	41636893	3	3589	14118.2	1088.15	1887	0
chr3	122502866	122520759	14	8826	15727.9	2714.37	1888	0
chr16	89784884	89790405	1	5522	13616.4	612.831	1889	0
chr3	31903335	32021432	51	23572	20430.8	7428.3	1890	0
chr3	128501171	128532160	18	13583	16842.5	3842.64	1891	0
chr17	74248109	74274740	13	10497	15286.2	2295.59	1892	0
chr2	182740858	182765104	8	5810	16307.9	3331.4	1893	0
chr14	93772179	93800338	9	6595	18362.5	5389.63	1894	0
chr20	30193073	30197642	1	4570	13617.4	650.626	1895	0
chr13	110746051	110791432	25	14565	17335.5	4370.19	1896	0
chr16	30903714	30908914	1	5201	13633.4	669.76	1897	0
chr8	66840634	66887893	21	13739	18932	5973.54	1898	0
chr6	27833068	27837407	1	4340	13530.3	576.219	1899	0
chr16	1660044	1696544	7	7293	16461.5	3511.3	1900	0
chr6	139693663	139700745	4	6732	14014.6	1065.84	1901	0
chr16	57287582	57335112	24	16119	18379.9	5437.43	1902	0
chr6	157736148	157756075	7	7478	15658.6	2735.98	1903	0
chr4	56410414	56420355	6	5058	13830.9	913.578	1904	0
chr14	35761546	35787271	8	6356	17464.7	4548.18	1905	0
chr16	79662005	79698526	18	13542	16927.5	4013.66	1906	0
chr1	231512975	231558655	27	15094	18678.6	5764.82	1907	0
chr6	170702775	170717728	9	9467	14526.8	1613.43	1908	0
chr1	117416655	117430529	10	9338	14836.9	1927.1	1909	0
chr2	74666742	74669877	1	3136	13242.9	336.699	1910	0
chr11	13318486	13370147	32	19487	19398.7	6493.79	1911	0
chr9	131985865	132045865	19	12684	20292	7398	1912	0
chr3	53256591	53306115	21	11350	15362.3	2471.25	1913	0
chr19	10298576	10312264	8	4817	14413.5	1523.47	1914	0
chr15	94771888	94785382	10	9482	14877.1	1987.67	1915	0
chr7	157128178	157150848	11	8674	14783.1	1899.75	1916	0
chr10	105504173	105509689	1	5517	13674.2	790.994	1917	0
chr9	96918991	96931700	8	3585	14746.3	1864.41	1918	0
chr12	123001772	123015939	5	4003	14994.4	2115.13	1919	0
chr3	71599974	71634200	6	6481	15066.3	2204.15	1920	0
chr7	190913	228531	23	14281	16047.8	3190.01	1921	0
chr12	54365854	54369614	1	3761	13426.6	573.024	1922	0
chr1	32388658	32423602	10	9513	16766.1	3924.21	1923	0
chr17	48253299	48300142	18	15233	17327.2	4487.56	1924	0
chr8	99152278	99185715	12	9195	18524.1	5704.35	1925	0
chr9	123671781	123709088	18	12643	18493.1	5685.59	1926	0
chr1	116518264	116526276	3	4573	14068.3	1262.69	1927	0
chr17	60770140	60828522	11	10427	17999.2	5201.84	1928	0
chr9	72870528	72875053	1	4526	13556	761.558	1929	0
chr3	196466623	196468743	1	2121	13209.3	429.936	1930	0
chr3	185000174	185071966	26	14612	25414.4	12635.4	1931	0
chr2	1679733	1745137	22	14038	18600.9	5827.5	1932	0
chr1	154897809	154916813	7	5909	14842.1	2069.54	1933	0
chr1	24124469	24128154	1	3686	13299.2	534.693	1934	0
chr10	88839248	88857389	10	7326	14545.5	1781.45	1935	0
chr1	30146769	30187503	9	8841	16929.1	4167.09	1936	0
chr5	158634464	158668013	12	6932	15784.8	3026.12	1937	0
chrX	18999241	19034615	15	10686	15518.6	2766.25	1938	0
chr16	29817628	29820826	1	3199	13059.4	318.521	1939	0
chr17	5484356	5491880	4	6326	13709.5	970.596	1940	0
chr3	189100717	189114745	10	8279	15888.1	3149.29	1941	0
chr1	89449499	89471640	7	6223	19229.5	6509.45	1942	0
chr11	841816	846884	1	5069	13227	524.538	1943	0
chr10	103891893	103894831	1	2939	13186.9	485.064	1944	0
chr5	40674708	40694755	11	8912	16330.3	3632.52	1945	0
chr6	33682990	33750703	24	19750	19514.9	6818.7	1946	0
chr6	12560468	12608695	28	15851	19175.1	6491.35	1947	0
chr21	46327907	46352947	12	11911	14085	1402.24	1948	0
chr16	70545917	70560660	4	5247	14306.6	1626.15	1949	0
chr2	129120243	129181696	22	16298	18091.8	5426.3	1950	0
chr2	9672588	9706228	18	9466	16204.4	3538.93	1951	0
chr17	72753037	72758457	1	5421	13242.1	588.07	1952	0
chr2	226978286	227018793	20	12977	17871.7	5221.35	1953	0
chr17	42979317	43027113	15	13248	16915	4268.18	1954	0
chr4	143317951	143342642	15	11578	15098.5	2451.82	1955	0
chr6	33171865	33177084	1	5220	13409.2	770.324	1956	0
chr11	46258438	46271402	10	7831	14292.8	1663.28	1957	0
chrX	46023987	46071028	29	16809	15688.2	3062.37	1958	0
chr15	79271193	79298003	15	12410	15482.8	2860.63	1959	0
chr13	100611973	100646486	7	10393	15624	3002.63	1960	0
chr6	30688071	30690561	1	2491	12936.3	316.728	1961	0
chr10	85916559	85939745	7	8333	14853	2239.77	1962	0
chr1	1237725	1243882	1	6158	13300.4	695.125	1963	0
chr14	81849138	81869158	14	9598	16484.5	3881.88	1964	0
chr8	67024827	67042969	8	7124	15072.4	2474.57	1965	0
chr10	105611683	105616432	1	4750	13252.6	654.887	1966	0
chr19	19472139	19521026	19	12580	16215.8	3622.53	1967	0
chr5	154133225	154162820	7	4833	15276.9	2687.23	1968	0
chr5	32582563	32587049	1	4487	13371.9	789.536	1969	0
chr11	76474146	76505304	11	13870	14522.7	1941.14	1970	0
chr19	46071244	46096207	12	9482	14610.8	2029.49	1971	0
chr6	125415858	125447003	12	9826	16858.8	4304.24	1972	0
chr1	220631687	220691328	11	9674	19419.1	6864.68	1973	0
chr11	66370167	66389864	5	4412	15070.2	2536.97	1974	0
chr2	200320174	200328338	4	5834	13446.1	916.817	1975	0
chr20	23335509	23348256	8	5626	14102	1572.98	1976	0
chr17	6655152	6661572	2	5330	13324.1	796.722	1977	0
chr18	20492938	20561840	23	10513	22937.5	10431.8	1978	0
chr15	90794801	90830712	10	6853	15481.2	2977.02	1979	0
chr12	11948155	12040264	33	15824	23487.8	10988.6	1980	0
chr2	138006926	138016243	6	7536	13910.3	1426.43	1981	0
chr8	144949163	144964020	3	9064	14634.1	2161.69	1982	0
chr11	65822123	65851706	15	9564	17391.8	4919.65	1983	0
chr2	17597415	17624041	16	8417	16295.1	3823.49	1984	0
chr9	131115157	131147550	10	5562	16261.3	3789.98	1985	0
chr15	66745724	66782436	22	12866	15833.9	3370.16	1986	0
chr10	79784252	79801608	5	7801	14636.3	2172.97	1987	0
chr19	19034415	19064633	13	8217	14643.6	2184.76	1988	0
chr9	139619901	139623754	1	3854	13119.5	661.175	1989	0
chr9	100613456	100640562	8	8526	16545.5	4098.43	1990	0
chr18	19748873	19770987	11	9176	15614.7	3168.94	1991	0
chr17	34899651	34902815	1	3165	12850.9	411.32	1992	0
chr2	113827035	113844792	15	10314	14518.1	2088.22	1993	0
chr14	100523396	100575555	19	13697	20994	8569.72	1994	0
chr1	156771601	156787424	10	9406	14302.4	1878.19	1995	0
chr11	128809133	128813438	1	4306	13101	677.177	1996	0
chr15	63329507	63390693	18	14021	19451	7036.39	1997	0
chr9	97850783	97857011	1	6229	13336	922.367	1998	0
chr10	27528590	27532567	1	3978	12961	554.394	1999	0
[truncated: 38,591 more rows]
