# Supplementary material for: Molecular dissection of the oncogenic role of ETS1 in the mesenchymal subtypes of head and neck squamous cell carcinoma
Source: PLoS Genet. 2019 Jul 15;15(7):e1008250. doi: 10.1371/journal.pgen.1008250 (PMC6657958; doi:10.1371/journal.pgen.1008250)
Supplement: S5 Table — The output of DESeq2 analysis of the transcriptomic profile comparisons of SCC25 cells either with ETS1 knocked down using shRNA and compared with non-targeting control shRNA (Sheet 1) or SCC25s transiently transfected with ETS1-targeting siRNA and compared with non-targeting control siRNA (Sheet 2). Only genes that were statistically significant (q-value ≤0.1) are shown. The overlap between the genes bound by ETS1 as determined by the IDR Optimal ETS1 ChIP-Seq analysis and the significantly altered genes as determined from the shRNA knockdown of ETS1 in SCC25 cells is displayed in sheet 3. (XLSX) [file pgen.1008250.s015.xlsx]

## Sheet: ETS1_shRNA
	baseMean	log2FoldChange	lfcSE	stat	pvalue	padj
HES4	456.636	0.422137	0.167868	2.5147	0.0119132	0.0322727
ISG15	1993.91	-1.25921	0.234641	-5.36654	8.02604e-08	5.9536e-07
AGRN	1638.69	-0.504654	0.0973732	-5.18268	2.18724e-07	1.5153e-06
ACAP3	562.603	-0.350039	0.138007	-2.53639	0.0112003	0.0305821
PUSL1	261.624	-0.441288	0.188382	-2.34251	0.0191546	0.0488882
DVL1	2070.3	-0.221262	0.0985507	-2.24516	0.024758	0.0609193
AURKAIP1	1995.25	-0.225597	0.101548	-2.22158	0.0263119	0.0641465
ATAD3C	32.2642	-0.872504	0.396991	-2.19779	0.027964	0.0675424
ATAD3B	1548.65	-0.495106	0.100218	-4.9403	7.80036e-07	4.98817e-06
ATAD3A	1412.35	-0.586918	0.102856	-5.70621	1.15521e-08	9.55384e-08
SSU72	2211.76	-0.642266	0.101876	-6.30438	2.89354e-10	2.9331e-09
C1orf233	237.549	-0.692601	0.195441	-3.54379	0.000394418	0.00155686
CDK11B	247.467	-0.901451	0.192772	-4.67625	2.92166e-06	1.71663e-05
GNB1	5112.94	-0.690046	0.103615	-6.65969	2.7441e-11	3.1261e-10
PRKCZ	384.36	0.464319	0.160612	2.89094	0.00384094	0.0118472
SKI	557.162	-1.201	0.155183	-7.73925	1.00008e-14	1.65895e-13
PLCH2	467.376	-0.794452	0.148768	-5.34019	9.28496e-08	6.81399e-07
FAM213B	107.554	-0.617334	0.267091	-2.31133	0.0208149	0.0525551
ARHGEF16	401.256	-0.886215	0.169109	-5.24049	1.60155e-07	1.13234e-06
MEGF6	305.551	0.441609	0.186126	2.37263	0.0176618	0.0455524
LRRC47	1842.92	0.242319	0.10118	2.39493	0.0166235	0.0432026
CEP104	1151.24	-0.501802	0.118875	-4.22126	2.42938e-05	0.000121201
C1orf174	870.707	-0.519279	0.117881	-4.40511	1.05731e-05	5.63792e-05
AJAP1	295.722	-1.85953	0.185687	-10.0144	1.31813e-23	4.30701e-22
KCNAB2	319.758	-0.754808	0.174043	-4.33691	1.44498e-05	7.50951e-05
RPL22	10274.3	0.16806	0.0743064	2.26172	0.0237149	0.0587308
GPR153	652.331	-1.29755	0.13287	-9.76558	1.58202e-22	4.82517e-21
ACOT7	1219.95	-0.893836	0.106884	-8.36263	6.13345e-17	1.22399e-15
HES2	1581.31	1.33185	0.10049	13.2535	4.30458e-40	3.32051e-38
TNFRSF25	132.686	-0.643086	0.245707	-2.61729	0.00886313	0.0248353
PLEKHG5	682.824	-0.690379	0.129081	-5.34843	8.87207e-08	6.53328e-07
NOL9	2385.58	-0.294418	0.0899522	-3.27305	0.00106393	0.00379142
DNAJC11	1700.16	-0.240839	0.0957642	-2.51491	0.0119061	0.0322585
PER3	103.312	-0.757874	0.291505	-2.59986	0.00932611	0.0260055
TNFRSF9	33.8291	-1.16784	0.391669	-2.98171	0.00286646	0.00915841
PARK7	3372.86	-0.195459	0.0844111	-2.31556	0.0205826	0.0520679
ERRFI1	5966.2	0.271381	0.076612	3.54228	0.000396687	0.00156474
H6PD	1678.17	0.22284	0.102732	2.16915	0.0300713	0.0718055
SPSB1	2542.18	1.67342	0.0899512	18.6036	3.00549e-77	6.80268e-75
SLC25A33	507.259	0.432216	0.142696	3.02892	0.00245427	0.00800805
TMEM201	176.263	-1.37091	0.234666	-5.84195	5.15938e-09	4.46212e-08
PIK3CD	201.467	-0.506444	0.207625	-2.43922	0.0147189	0.0388873
CLSTN1	2424.09	-0.502685	0.0976897	-5.14573	2.66486e-07	1.8256e-06
CTNNBIP1	1064.89	0.232612	0.11477	2.02677	0.0426861	0.0970842
NMNAT1	967.564	0.670271	0.11435	5.86159	4.58457e-09	4.00324e-08
UBE4B	1672.55	-0.273035	0.110638	-2.46782	0.0135937	0.0362653
KIF1B	3251.21	-0.514691	0.0995139	-5.17205	2.31537e-07	1.59891e-06
PGD	2461.32	-0.701302	0.094793	-7.39825	1.37992e-13	2.02021e-12
APITD1	123.498	-0.552153	0.252625	-2.18566	0.0288405	0.0693381
CASZ1	428.029	0.42441	0.152136	2.78968	0.00527606	0.0157076
TARDBP	2795.04	-0.770615	0.100393	-7.67597	1.64166e-14	2.66666e-13
SRM	604.684	-1.35404	0.139788	-9.68637	3.44556e-22	1.01491e-20
PTCHD2	35.165	-1.77505	0.395859	-4.48405	7.3239e-06	4.01356e-05
FBXO2	2595.74	0.508391	0.108016	4.70663	2.51848e-06	1.49441e-05
MAD2L2	1058.32	-0.257042	0.127666	-2.01339	0.0440736	0.0996522
MTHFR	289.723	0.867939	0.179894	4.82472	1.40197e-06	8.66571e-06
CLCN6	177.231	-0.465033	0.217686	-2.13625	0.0326587	0.0771273
MFN2	6346.03	-0.20944	0.0770505	-2.71822	0.00656337	0.0190876
MIIP	611.582	-0.313755	0.147662	-2.12481	0.0336025	0.0790954
TNFRSF8	172.115	-2.79527	0.248715	-11.2388	2.62792e-29	1.2087e-27
TNFRSF1B	107.45	-0.668866	0.272042	-2.45869	0.0139445	0.037092
DHRS3	3068.47	-0.344981	0.0886171	-3.89294	9.90353e-05	0.000440664
PDPN	3145.42	-1.23724	0.0851388	-14.5321	7.59018e-48	7.63546e-46
PRDM2	576.211	-0.55535	0.17382	-3.19497	0.00139847	0.00484423
EFHD2	1262.66	-0.568738	0.105982	-5.36639	8.03286e-08	5.95609e-07
CASP9	222.378	1.07842	0.201985	5.33913	9.33953e-08	6.85111e-07
DNAJC16	1071.73	0.335194	0.112552	2.97814	0.00290007	0.00924799
ZBTB17	872.299	0.402251	0.122699	3.27835	0.00104417	0.00373347
EPHA2	1703.21	-0.512927	0.104474	-4.90962	9.12516e-07	5.77312e-06
FBXO42	989.63	0.459807	0.113258	4.05983	4.9109e-05	0.000231953
SZRD1	1760.88	-0.904124	0.109332	-8.26951	1.34514e-16	2.59407e-15
ATP13A2	748.069	-0.566951	0.12413	-4.56739	4.93842e-06	2.79076e-05
RCC2	4476.83	-0.636608	0.0812407	-7.83608	4.64847e-15	7.94861e-14
ALDH4A1	445.191	-0.437456	0.15232	-2.87195	0.00407954	0.0124958
IFFO2	5353.16	0.255979	0.0841325	3.04257	0.00234566	0.00770333
UBR4	4905.34	-0.684541	0.282877	-2.41993	0.0155237	0.0407009
MRTO4	2712.51	-0.399136	0.0887272	-4.49847	6.84453e-06	3.77129e-05
CAPZB	3273.19	-0.26166	0.0931136	-2.81012	0.00495231	0.0148751
MINOS1	587.897	-0.566556	0.139097	-4.0731	4.63914e-05	0.000220266
CDA	1186.94	-0.563734	0.108013	-5.21914	1.79758e-07	1.2616e-06
PINK1	1044.91	0.776027	0.121198	6.40296	1.52392e-10	1.59552e-09
DDOST	7524.59	0.239521	0.0793935	3.01688	0.00255387	0.00830309
SH2D5	148.993	-1.17987	0.248559	-4.74684	2.06615e-06	1.24337e-05
EIF4G3	2201.98	-0.217144	0.107729	-2.01565	0.0438364	0.0992464
ECE1	1220.05	-0.45903	0.122607	-3.74393	0.000181165	0.000767777
RAP1GAP	79.1528	-0.64924	0.297469	-2.18255	0.0290691	0.0697942
USP48	1646.44	-0.22329	0.10392	-2.14868	0.0316597	0.0750359
HSPG2	814.254	-0.37459	0.158247	-2.36713	0.0179266	0.0461291
CDC42	15768.6	0.320881	0.0757683	4.23503	2.28522e-05	0.000114641
WNT4	214.233	0.906791	0.202912	4.4689	7.86235e-06	4.28679e-05
EPHB2	934.593	-1.05685	0.118553	-8.91463	4.89436e-19	1.14861e-17
LUZP1	3712.36	-0.43793	0.100839	-4.34286	1.40638e-05	7.33108e-05
HTR1D	27.1397	-1.43506	0.412713	-3.47714	0.000506802	0.0019534
HNRNPR	7709.22	-0.235931	0.0777046	-3.03625	0.00239542	0.00783831
ZNF436	1606.95	0.720559	0.0982026	7.33748	2.17658e-13	3.11872e-12
ASAP3	1084.66	0.840436	0.112801	7.45057	9.29352e-14	1.395e-12
E2F2	389.644	-0.430578	0.158074	-2.7239	0.00645151	0.0187877
ID3	4940.71	0.760918	0.0995416	7.64423	2.10205e-14	3.38572e-13
RPL11	35723.7	0.498033	0.0815958	6.10366	1.03666e-09	9.782e-09
TCEB3	2363.21	-0.597831	0.0940014	-6.35981	2.02002e-10	2.08699e-09
PITHD1	1872.72	0.357582	0.101662	3.51737	0.000435846	0.00170551
GALE	916.691	-0.393868	0.119677	-3.2911	0.000997961	0.00358316
HMGCL	1243.44	0.761226	0.115008	6.61892	3.6183e-11	4.07343e-10
FUCA1	895.99	0.723941	0.116832	6.19642	5.77607e-10	5.63585e-09
PNRC2	4160.18	0.22515	0.0813635	2.76721	0.00565381	0.0166879
IL22RA1	155.136	-1.3247	0.234063	-5.65956	1.51758e-08	1.23781e-07
NIPAL3	1996.17	-0.316165	0.0944547	-3.34726	0.000816133	0.00300495
RCAN3	1216.07	-0.32151	0.11121	-2.89102	0.00383997	0.0118463
SRRM1	849.241	-1.00331	0.146242	-6.86059	6.85778e-12	8.3283e-11
CLIC4	8336.77	0.271704	0.0779585	3.48524	0.000491696	0.00190047
RUNX3	90.7081	-1.52566	0.294333	-5.18344	2.17825e-07	1.51029e-06
SYF2	1694.36	0.477559	0.102055	4.67945	2.87648e-06	1.69167e-05
TMEM57	972.864	0.278879	0.126024	2.2129	0.0269042	0.0654236
LDLRAP1	789.379	-0.325011	0.123257	-2.63686	0.00836765	0.0235774
SEPN1	360.848	-0.898602	0.188544	-4.76602	1.87905e-06	1.13895e-05
AUNIP	721.557	-0.57654	0.126762	-4.54822	5.41019e-06	3.04038e-05
PAQR7	901.231	0.296596	0.117105	2.53274	0.0113175	0.0308435
STMN1	6850.25	-0.520802	0.0766942	-6.79063	1.11645e-11	1.32358e-10
PAFAH2	653.986	0.615505	0.134157	4.58794	4.47635e-06	2.55736e-05
CEP85	1640.58	-0.210703	0.0997322	-2.11268	0.0346277	0.0811424
SH3BGRL3	1416.65	-0.976869	0.116806	-8.36317	6.10544e-17	1.21981e-15
AIM1L	397.238	0.433633	0.174792	2.48085	0.0131069	0.0351137
HMGN2	8589.56	-0.592486	0.0755569	-7.84159	4.44875e-15	7.62986e-14
RPS6KA1	2515.71	-0.756796	0.0895945	-8.44691	2.99125e-17	6.12565e-16
ARID1A	489.268	-1.11382	0.194999	-5.71194	1.11698e-08	9.25095e-08
ZDHHC18	679.799	-0.365594	0.131811	-2.77362	0.00554368	0.0163966
SFN	11081.3	-0.171019	0.0715853	-2.38902	0.0168933	0.0438175
NUDC	2351.93	-1.10431	0.11375	-9.70821	2.78178e-22	8.32211e-21
TRNP1	994.217	0.912546	0.121641	7.50198	6.28624e-14	9.64637e-13
FAM46B	2047.23	1.14056	0.108159	10.5452	5.34445e-26	2.00295e-24
SLC9A1	242.414	-1.26814	0.212227	-5.97541	2.29516e-09	2.08016e-08
MAP3K6	357.069	-0.595649	0.169349	-3.51728	0.00043599	0.00170569
WASF2	1715.16	-0.82462	0.284263	-2.9009	0.0037209	0.011539
AHDC1	65.2334	-1.3273	0.326923	-4.05996	4.90815e-05	0.000231887
STX12	1702.16	0.735265	0.0960508	7.65496	1.93372e-14	3.1263e-13
PTAFR	129.396	-0.692942	0.247117	-2.80411	0.0050456	0.0151177
SESN2	307.518	-0.879334	0.176373	-4.98564	6.1757e-07	4.00884e-06
PHACTR4	458.736	-1.05665	0.180016	-5.86974	4.36488e-09	3.81722e-08
RCC1	2899.18	-0.648541	0.0852597	-7.60665	2.81295e-14	4.49289e-13
TAF12	1373.97	0.40679	0.105932	3.84009	0.000122989	0.000536831
GMEB1	513.522	-0.519093	0.148106	-3.50488	0.000456811	0.00177966
TMEM200B	163.779	-1.05744	0.232439	-4.54933	5.38168e-06	3.02832e-05
SRSF4	1696.46	-0.756775	0.0980822	-7.71572	1.20297e-14	1.98023e-13
PTPRU	512.163	-0.565657	0.148039	-3.821	0.000132909	0.00057604
LAPTM5	33.2165	-2.88378	0.423473	-6.80982	9.77217e-12	1.16899e-10
SDC3	544.846	-0.782879	0.141145	-5.54661	2.91264e-08	2.29831e-07
SNRNP40	2333.32	-0.208012	0.0950215	-2.1891	0.0285895	0.0688597
SERINC2	1970.25	-1.04843	0.0931641	-11.2535	2.22503e-29	1.0289e-27
TINAGL1	6276.22	-0.346338	0.0873478	-3.96505	7.33812e-05	0.000335719
COL16A1	1299.84	-0.433088	0.10791	-4.01342	5.98447e-05	0.000278455
SPOCD1	190.71	-0.614366	0.213813	-2.87338	0.00406108	0.0124437
KHDRBS1	2359.56	-0.720745	0.116379	-6.19307	5.90041e-10	5.75391e-09
TMEM39B	331.38	-0.49698	0.170047	-2.92261	0.00347108	0.0108681
KPNA6	5005.71	-0.205693	0.0855162	-2.40531	0.0161589	0.0421352
LCK	60.3302	-2.44903	0.352235	-6.95284	3.58008e-12	4.46588e-11
MARCKSL1	312.4	-1.63051	0.179507	-9.08326	1.05366e-19	2.5856e-18
BSDC1	2920.7	0.661764	0.0893659	7.40511	1.31044e-13	1.92504e-12
ZBTB8OS	1247.45	0.240819	0.105254	2.28798	0.0221384	0.055417
RBBP4	1269.91	-0.246599	0.105045	-2.34755	0.0188971	0.0482942
SYNC	178.431	1.83434	0.227051	8.079	6.53009e-16	1.19883e-14
KIAA1522	769.077	-0.429813	0.143765	-2.9897	0.00279256	0.00895723
YARS	3814.75	-1.29546	0.0882374	-14.6816	8.46155e-49	8.92979e-47
TMEM54	710.364	-0.451649	0.129787	-3.47992	0.00050156	0.00193449
RNF19B	756.49	-0.692064	0.124061	-5.57844	2.42691e-08	1.93187e-07
PHC2	937.799	-0.705474	0.114988	-6.13522	8.50433e-10	8.10928e-09
GJB3	2617.26	-0.276999	0.0892964	-3.10201	0.00192209	0.00645273
SFPQ	7296.51	-0.28761	0.0734924	-3.91346	9.09835e-05	0.000408216
KIAA0319L	1020.29	0.742643	0.112214	6.61809	3.63865e-11	4.09099e-10
PSMB2	4780.63	-0.728193	0.0999155	-7.28809	3.14386e-13	4.42922e-12
C1orf216	451.263	0.52062	0.151483	3.43681	0.000588609	0.00223318
CLSPN	1137.66	-1.32069	0.111931	-11.7991	3.94481e-32	2.15424e-30
AGO4	731.623	0.465815	0.128599	3.62222	0.000292081	0.00118622
AGO1	1262.97	-0.866075	0.123544	-7.01024	2.37913e-12	3.02705e-11
MAP7D1	2384.71	-0.634581	0.0892642	-7.10902	1.16874e-12	1.53823e-11
THRAP3	5293.58	-0.370858	0.0839248	-4.41893	9.91909e-06	5.32049e-05
LSM10	150.77	-1.76956	0.246585	-7.17627	7.16394e-13	9.70347e-12
OSCP1	83.3171	1.12758	0.295335	3.81798	0.00013455	0.000582313
MRPS15	3320.03	-0.174078	0.0851391	-2.04464	0.0408908	0.0935377
ZC3H12A	1020.87	-0.408816	0.116302	-3.51513	0.000439531	0.00171758
C1orf109	799.591	0.454572	0.126008	3.60748	0.000309183	0.00124937
CDCA8	1116.98	-1.28762	0.118251	-10.8888	1.30298e-27	5.40092e-26
C1orf122	1229.12	0.316046	0.11416	2.76846	0.00563219	0.0166269
MTF1	562.893	-0.45663	0.149074	-3.06311	0.00219047	0.00725183
SF3A3	4105.37	-0.185601	0.0792999	-2.34049	0.0192582	0.0491221
FHL3	140.482	-1.46609	0.246886	-5.93834	2.87923e-09	2.57425e-08
RRAGC	725.29	-0.306943	0.132738	-2.31239	0.0207564	0.0524459
RHBDL2	259.989	-0.63419	0.19562	-3.24194	0.00118719	0.00417799
AKIRIN1	2782.58	0.203586	0.0878988	2.31614	0.0205507	0.0520026
NDUFS5	6310.63	0.443496	0.0855035	5.18688	2.13849e-07	1.48512e-06
PABPC4	3197.27	-0.422533	0.100211	-4.21644	2.48184e-05	0.00012346
TRIT1	1589.4	0.642075	0.106499	6.02895	1.65026e-09	1.52132e-08
MYCL	730.65	2.30857	0.133366	17.3101	3.95016e-67	6.59715e-65
RLF	2786.02	0.289746	0.0866752	3.34289	0.000829099	0.00305008
ZMPSTE24	3399.74	-0.616622	0.0856952	-7.19552	6.22227e-13	8.4747e-12
COL9A2	72.7482	0.994642	0.310646	3.20185	0.00136547	0.00474233
SMAP2	622.993	-0.534688	0.133078	-4.01786	5.87289e-05	0.000273559
NFYC	785.65	-0.256018	0.12537	-2.04209	0.0411422	0.0940002
CITED4	166.372	-0.654287	0.22367	-2.92524	0.0034419	0.0107846
CTPS1	2437.33	-0.924038	0.0988174	-9.35096	8.68578e-21	2.30932e-19
SLFNL1	36.5596	-0.893418	0.383682	-2.32854	0.0198837	0.0504929
EDN2	227.534	1.52007	0.206918	7.34623	2.03872e-13	2.93965e-12
FOXJ3	1329.59	-0.501543	0.118554	-4.23051	2.33159e-05	0.000116729
PPCS	2083.52	0.445665	0.0991298	4.49577	6.93186e-06	3.81208e-05
PPIH	1164.8	-0.316898	0.113755	-2.7858	0.00533953	0.0158828
SLC2A1	3012.87	0.279617	0.0852832	3.27868	0.00104292	0.00372981
EBNA1BP2	4740.11	-0.364028	0.0841175	-4.32761	1.50737e-05	7.81722e-05
CDC20	4331.82	-1.16727	0.0798361	-14.6208	2.06821e-48	2.14321e-46
ELOVL1	1890.44	-0.292043	0.0956215	-3.05416	0.00225692	0.00744415
MED8	1292.2	0.220992	0.104061	2.12367	0.0336978	0.0792331
HYI	71.757	-1.49925	0.315203	-4.75646	1.97017e-06	1.18999e-05
PTPRF	3588.36	-1.13408	0.214692	-5.28233	1.27551e-07	9.16896e-07
ARTN	502.031	-0.820655	0.15002	-5.4703	4.49279e-08	3.45949e-07
B4GALT2	1978.68	-0.328884	0.101575	-3.23785	0.00120434	0.00423401
CCDC24	139.673	0.601435	0.25003	2.40545	0.0161524	0.0421247
SLC6A9	261.023	-1.71755	0.193888	-8.85845	8.11316e-19	1.87332e-17
DMAP1	438.627	-0.589257	0.160477	-3.67192	0.000240738	0.000993086
KIF2C	2761	-0.968241	0.0876559	-11.0459	2.29364e-28	9.98865e-27
RPS8	28602.5	0.451673	0.0785644	5.74908	8.97308e-09	7.51119e-08
PLK3	224.051	-1.62884	0.218674	-7.44873	9.42439e-14	1.41341e-12
UROD	2243.29	0.506156	0.109051	4.64145	3.45974e-06	2.01062e-05
HPDL	314.61	-0.579007	0.177368	-3.26444	0.00109683	0.00389263
MUTYH	470.387	-0.387507	0.151374	-2.55993	0.0104692	0.0287869
TOE1	317.255	-0.389011	0.174945	-2.22362	0.0261743	0.0638835
PRDX1	27142.7	0.208377	0.0838691	2.48455	0.0129714	0.0348266
AKR1A1	1855.84	0.294883	0.101754	2.89801	0.00375538	0.0116292
NASP	3221.05	-0.905177	0.0891119	-10.1578	3.06054e-24	1.04046e-22
MAST2	574.326	-1.11353	0.156452	-7.1174	1.09984e-12	1.45871e-11
TSPAN1	72.9871	-0.928367	0.311767	-2.97776	0.00290362	0.00925478
RAD54L	156.585	-1.35002	0.234952	-5.74593	9.14174e-09	7.63751e-08
UQCRH	7487.2	0.265596	0.0851418	3.11946	0.00181182	0.00611717
MOB3C	606.954	0.290216	0.141031	2.05782	0.0396069	0.0910583
EFCAB14	2897.58	-0.203475	0.097404	-2.08898	0.0367092	0.085277
CYP4B1	84.4099	3.64173	0.353306	10.3076	6.51112e-25	2.34318e-23
STIL	1386.44	-0.896274	0.102103	-8.7781	1.66253e-18	3.74821e-17
CMPK1	6810.01	0.276985	0.078033	3.54958	0.000385839	0.00152755
RNF11	4408.12	0.37626	0.0837003	4.49533	6.94623e-06	3.81754e-05
EPS15	3068.02	-0.405053	0.0844318	-4.79739	1.60744e-06	9.85433e-06
OSBPL9	2747.11	0.411924	0.0869481	4.73758	2.16285e-06	1.29635e-05
NRD1	2308.97	-0.635811	0.106934	-5.94581	2.75091e-09	2.46593e-08
TXNDC12	1586.42	-1.28929	0.101427	-12.7115	5.10578e-37	3.51319e-35
BTF3L4	1482.55	0.301083	0.100251	3.00328	0.00267084	0.0086388
ORC1	511.446	-0.896008	0.149084	-6.0101	1.85404e-09	1.69554e-08
PRPF38A	601.226	-0.569659	0.140017	-4.0685	4.73165e-05	0.000224287
ZCCHC11	763.144	0.497056	0.134639	3.69176	0.000222708	0.000924751
GPX7	267.92	0.834199	0.192274	4.3386	1.43392e-05	7.45883e-05
SCP2	1742.72	0.460532	0.103191	4.46293	8.08472e-06	4.39827e-05
MAGOH	337.472	-0.394844	0.180022	-2.19331	0.0282849	0.0682122
LRP8	479.256	-1.15946	0.15802	-7.33743	2.17741e-13	3.11872e-12
NDC1	1906.85	-0.692707	0.0937596	-7.38812	1.4892e-13	2.17095e-12
YIPF1	496.44	0.413122	0.144944	2.85021	0.00436905	0.0132949
HSPB11	334.647	-0.737525	0.175893	-4.19303	2.75247e-05	0.000136332
TMEM59	3603.07	0.963644	0.0869289	11.0854	1.47649e-28	6.56294e-27
MRPL37	1386.52	-0.506191	0.101666	-4.97895	6.39316e-07	4.13751e-06
DHCR24	5406.79	1.47961	0.0767687	19.2736	8.94938e-83	2.26393e-80
USP24	1823.34	-0.215461	0.101013	-2.133	0.032925	0.0776816
PPAP2B	222.691	2.63055	0.2322	11.3288	9.44666e-30	4.43993e-28
OMA1	571.487	0.894284	0.144187	6.20224	5.5664e-10	5.43743e-09
TACSTD2	4511.52	0.19018	0.0789537	2.40876	0.016007	0.0418023
FGGY	209.271	0.455971	0.203953	2.23566	0.025374	0.0621683
HOOK1	627.906	0.357406	0.133455	2.67811	0.00740394	0.0211701
USP1	1619.69	-0.790819	0.098505	-8.02821	9.89068e-16	1.79094e-14
DOCK7	863.691	-0.765545	0.123705	-6.18845	6.07581e-10	5.8982e-09
ITGB3BP	477.797	-0.427932	0.147275	-2.90566	0.00366477	0.0113793
EFCAB7	154.374	0.48532	0.23268	2.08578	0.0369983	0.0858553
JAK1	4038.88	0.910054	0.0827652	10.9956	4.01175e-28	1.72095e-26
DNAJC6	92.3035	2.87779	0.316028	9.10612	8.53827e-20	2.11331e-18
LEPR	272.17	0.607723	0.183456	3.31264	0.000924195	0.0033533
LEPROT	1391.13	0.903138	0.102606	8.80196	1.34443e-18	3.04702e-17
MIER1	801.959	-0.296768	0.126895	-2.3387	0.0193512	0.0493155
IL23R	71.8519	1.03492	0.310432	3.3338	0.000856681	0.00313478
IL12RB2	427.067	-0.560972	0.154847	-3.62276	0.000291477	0.0011845
SERBP1	7567.44	-0.725956	0.0833024	-8.71472	2.91489e-18	6.43671e-17
GADD45A	667.138	0.77142	0.131676	5.85848	4.67116e-09	4.07265e-08
GNG12	4507.93	0.194628	0.0832474	2.33794	0.0193902	0.0493928
WLS	651.501	-0.447848	0.140094	-3.19677	0.00138974	0.00481592
DEPDC1	1781.47	-0.469461	0.10164	-4.61886	3.85846e-06	2.23103e-05
SRSF11	2428.15	-0.226008	0.089765	-2.51778	0.0118098	0.0320228
ANKRD13C	1123.42	0.576553	0.110647	5.21075	1.88081e-07	1.3168e-06
ZRANB2	1000.32	-0.960082	0.118007	-8.13582	4.09159e-16	7.57626e-15
FPGT	484.101	0.55052	0.15866	3.46982	0.000520808	0.00200289
SLC44A5	494.906	0.520939	0.148022	3.51934	0.000432625	0.00169522
ACADM	1139.75	0.265017	0.110231	2.40419	0.0162085	0.0422388
PIGK	1255.96	0.311836	0.116319	2.68086	0.00734332	0.0210218
USP33	1851.89	0.477152	0.0964776	4.94573	7.58582e-07	4.86282e-06
FAM73A	544.081	0.417812	0.149929	2.78674	0.00532413	0.0158398
FUBP1	5160.16	-0.225923	0.0776725	-2.90866	0.00362981	0.011287
IFI44L	354.36	-1.31552	0.175506	-7.49558	6.60064e-14	1.00928e-12
IFI44	2131.67	-1.1383	0.0964146	-11.8063	3.62175e-32	1.98412e-30
PRKACB	364.655	-0.459406	0.166121	-2.76548	0.00568387	0.0167622
GNG5	784.397	-0.563133	0.125727	-4.479	7.49934e-06	4.09795e-05
SSX2IP	638.64	-0.323291	0.132646	-2.43725	0.0147993	0.0390637
LPAR3	1221.14	-0.391364	0.107723	-3.63307	0.000280069	0.00114192
SYDE2	341.188	1.60133	0.179514	8.92032	4.64924e-19	1.09707e-17
C1orf52	373.854	0.436404	0.160694	2.71575	0.00661255	0.0192014
ZNHIT6	575.563	-0.518322	0.137929	-3.75789	0.000171354	0.00072907
ODF2L	919.834	0.359785	0.119875	3.00135	0.00268787	0.00868295
CLCA2	4388.33	0.896124	0.0843898	10.6189	2.43498e-26	9.32884e-25
CLCA4	28.5759	2.3951	0.426579	5.61466	1.9695e-08	1.5824e-07
LMO4	1728.67	0.224175	0.0971513	2.30748	0.0210279	0.0530304
PKN2	8776.69	-0.164296	0.079884	-2.05669	0.0397162	0.0912391
GTF2B	2799.52	0.596978	0.0977785	6.10541	1.02534e-09	9.69651e-09
CCBL2	1321.91	0.531246	0.104884	5.0651	4.08196e-07	2.72691e-06
GBP1	6332.98	0.505899	0.0804633	6.28733	3.22982e-10	3.25289e-09
GBP2	2956.66	1.53121	0.0919776	16.6476	3.15035e-62	4.59257e-60
GBP4	243.63	-3.13678	0.229743	-13.6534	1.9265e-42	1.64058e-40
GBP5	455.616	-1.69344	0.157225	-10.7708	4.72884e-27	1.92762e-25
GBP6	852.449	-1.22029	0.122255	-9.98145	1.83753e-23	5.964e-22
LRRC8C	994.971	-2.03915	0.120548	-16.9156	3.45021e-64	5.39551e-62
LRRC8D	6131.97	-0.209404	0.0749394	-2.79431	0.00520099	0.0155244
ZNF326	1302.19	-0.316622	0.118842	-2.66423	0.00771656	0.0219587
ZNF644	9490.01	0.389853	0.075636	5.15434	2.54527e-07	1.74716e-06
CDC7	2463.45	-0.759024	0.0921449	-8.23729	1.76152e-16	3.36312e-15
TGFBR3	796.583	1.66914	0.126214	13.2247	6.31888e-40	4.83099e-38
BTBD8	147.528	0.680282	0.234772	2.89762	0.00376001	0.0116414
KIAA1107	547.616	0.765253	0.140949	5.42929	5.65796e-08	4.28759e-07
GLMN	1331.96	0.286554	0.105282	2.72178	0.0064931	0.0189005
RPAP2	2979.71	0.250863	0.0929	2.70035	0.00692661	0.0199719
EVI5	2131.4	-0.558442	0.100994	-5.52944	3.21249e-08	2.5222e-07
RPL5	69767.7	0.437823	0.0715317	6.12069	9.31727e-10	8.85012e-09
MTF2	4105.1	0.205834	0.0798875	2.57654	0.00997936	0.02759
FNBP1L	3646.61	0.664529	0.0841367	7.89821	2.82944e-15	4.95643e-14
BCAR3	5464.69	-0.303741	0.0773838	-3.92512	8.66867e-05	0.000390465
DNTTIP2	9642.45	-0.149229	0.0716234	-2.08353	0.0372032	0.0862377
GCLM	7892.2	-0.410687	0.0784233	-5.2368	1.63382e-07	1.15374e-06
ARHGAP29	11665.8	-0.280025	0.0820123	-3.41443	0.000639163	0.00240536
ABCD3	8761.68	0.189647	0.0755733	2.50945	0.0120921	0.0327006
F3	31017	-1.01837	0.0708697	-14.3696	8.0247e-47	7.84323e-45
CNN3	6754.01	-0.844347	0.0745282	-11.3292	9.40383e-30	4.43191e-28
ALG14	665.552	0.540893	0.135138	4.00251	6.26734e-05	0.000290204
RWDD3	177.695	0.569392	0.230005	2.47557	0.0133024	0.0355821
PTBP2	1166.79	0.301504	0.108805	2.77105	0.00558757	0.0165065
DPYD	6477.06	-0.415178	0.07769	-5.34404	9.08998e-08	6.69088e-07
PALMD	3244.83	0.725015	0.0834776	8.68515	3.78254e-18	8.25726e-17
FRRS1	4067.01	0.420845	0.0827036	5.0886	3.60715e-07	2.42763e-06
SLC35A3	2569.81	0.369408	0.0875259	4.22056	2.43698e-05	0.00012151
SASS6	2035.02	-0.589932	0.0941769	-6.26408	3.75031e-10	3.75512e-09
DBT	3528.98	0.200111	0.0902107	2.21826	0.0265372	0.0646435
RTCA	3133.17	-0.223948	0.0884082	-2.53311	0.0113056	0.0308207
CDC14A	561.941	0.666436	0.137576	4.84415	1.27157e-06	7.88803e-06
EXTL2	1747.84	0.529498	0.0986345	5.36829	7.9488e-08	5.90274e-07
S1PR1	483.83	0.320917	0.146635	2.18854	0.02863	0.068932
VAV3	6514.23	1.21321	0.0787985	15.3963	1.73267e-53	2.08429e-51
HENMT1	1228.38	0.299014	0.111907	2.67199	0.00754023	0.0215174
PRPF38B	2281.85	-0.618689	0.0930798	-6.64686	2.99415e-11	3.40194e-10
STXBP3	3631.63	0.292307	0.0842071	3.47129	0.000517972	0.00199332
GPSM2	7656.35	0.275622	0.079581	3.46341	0.000533381	0.00204348
WDR47	1862.07	-0.310183	0.0943495	-3.2876	0.00101046	0.00362236
TAF13	1865.63	-0.202261	0.0945814	-2.13849	0.0324773	0.076762
TMEM167B	3471.95	0.40073	0.08599	4.6602	3.1591e-06	1.84902e-05
CELSR2	878.863	-0.323351	0.148235	-2.18134	0.0291586	0.0699757
PSRC1	966.402	-1.14302	0.119695	-9.54945	1.30386e-21	3.67087e-20
SORT1	621.984	0.363288	0.153121	2.37256	0.0176654	0.0455524
PSMA5	11288.2	0.225369	0.0783137	2.87777	0.00400491	0.0122985
ATXN7L2	219.946	-0.756801	0.21054	-3.59457	0.000324928	0.00130685
AMIGO1	77.2808	0.619944	0.301268	2.05778	0.039611	0.0910583
AMPD2	1372.53	-0.40819	0.106935	-3.8172	0.000134977	0.000583825
GSTM3	2940.55	0.760986	0.0907901	8.38181	5.21188e-17	1.04737e-15
AHCYL1	7232.16	-0.605601	0.0868272	-6.97479	3.06339e-12	3.85207e-11
KCNC4	115.835	-1.17448	0.269411	-4.35942	1.30407e-05	6.84338e-05
RBM15	2117.46	-0.381929	0.0938958	-4.06758	4.75039e-05	0.000225052
LAMTOR5	2207.08	-0.747119	0.0946797	-7.89102	2.99725e-15	5.22377e-14
CEPT1	1505.5	0.381853	0.100016	3.81794	0.00013457	0.000582313
DENND2D	591.26	0.616219	0.136366	4.51885	6.21775e-06	3.45694e-05
ATP5F1	10069.8	0.333328	0.0821111	4.05947	4.91841e-05	0.000232244
RAP1A	810.001	-0.475849	0.122282	-3.8914	9.96666e-05	0.0004429
CTTNBP2NL	778.542	-0.655112	0.1363	-4.8064	1.53669e-06	9.44077e-06
WNT2B	227.258	-0.607294	0.213741	-2.84126	0.00449359	0.0136305
CAPZA1	12069.7	-0.263097	0.0773326	-3.40215	0.000668574	0.00250562
MOV10	995.625	-0.353093	0.113438	-3.11266	0.00185408	0.00624757
RHOC	2778.87	-0.358061	0.0969895	-3.69174	0.000222721	0.000924751
LRIG2	1393.79	0.306529	0.101755	3.01241	0.00259183	0.00840744
MAGI3	649.92	-0.48392	0.131756	-3.67286	0.000239854	0.000989914
AP4B1	403.488	-0.438674	0.158282	-2.77147	0.00558043	0.0164888
DCLRE1B	599.667	-0.811296	0.135877	-5.9708	2.36086e-09	2.1352e-08
HIPK1	2023.42	-0.67507	0.111601	-6.04896	1.45781e-09	1.35479e-08
BCAS2	2240.3	0.21107	0.09319	2.26494	0.0235161	0.0582635
CSDE1	30677.8	0.21183	0.0710981	2.9794	0.00288815	0.00921572
SIKE1	3071.12	0.254228	0.0867703	2.9299	0.00339069	0.0106397
TSPAN2	84.7288	-1.06505	0.295081	-3.60935	0.000306967	0.00124129
NGF	33.1242	-0.906344	0.391272	-2.3164	0.0205364	0.0519892
VANGL1	1990.37	-0.448271	0.0954757	-4.69513	2.66439e-06	1.57447e-05
NHLH2	435.963	0.748043	0.156658	4.77502	1.79693e-06	1.09303e-05
MAB21L3	559.058	0.49069	0.153896	3.18845	0.00143039	0.00494285
ATP1A1	10106	-0.874465	0.0972188	-8.99482	2.36622e-19	5.7008e-18
PTGFRN	12301.8	-0.475392	0.0778346	-6.10772	1.01067e-09	9.56825e-09
TTF2	1623.13	-0.47632	0.0972098	-4.89992	9.58759e-07	6.04123e-06
TRIM45	121.465	-0.53927	0.254054	-2.12266	0.0337821	0.0794095
MAN1A2	4539.78	0.336705	0.0798551	4.21645	2.48174e-05	0.00012346
FAM46C	37.5897	-1.22159	0.38964	-3.13516	0.00171759	0.00582301
ZNF697	499.261	-0.73157	0.147621	-4.95572	7.20612e-07	4.63401e-06
PHGDH	898.046	-3.00159	0.132833	-22.5967	4.66615e-113	2.11229e-110
FAM72B	137.498	-1.77451	0.255593	-6.9427	3.84666e-12	4.78109e-11
SRGAP2C	80.3325	-0.9222	0.312947	-2.94683	0.00321052	0.0101279
FAM72D	60.8922	-1.61288	0.334807	-4.81734	1.45481e-06	8.96979e-06
SRGAP2B	170.174	-0.747325	0.224066	-3.33529	0.000852113	0.00312073
SEC22B	2819.21	0.407856	0.0917786	4.44391	8.83383e-06	4.7786e-05
TXNIP	25414.8	1.97817	0.0807258	24.5048	1.31206e-132	9.02801e-130
LIX1L	240.69	-0.645082	0.196044	-3.29049	0.00100012	0.00358868
PEX11B	749.588	0.955575	0.126275	7.56743	3.80676e-14	5.98027e-13
PIAS3	367.531	-0.485715	0.172806	-2.81075	0.00494254	0.0148483
PRKAB2	2684.86	0.602944	0.0865992	6.96247	3.34368e-12	4.18922e-11
CHD1L	1869.08	-0.413841	0.0945779	-4.37566	1.21065e-05	6.38039e-05
NBPF15	104.556	-0.64862	0.269074	-2.41056	0.015928	0.0416276
FAM72C	29.2618	-0.994017	0.416372	-2.38733	0.0169714	0.0439938
HIST2H2BF	3302.75	-1.02412	0.0848893	-12.0642	1.63284e-33	9.61919e-32
HIST2H3D	257.673	-1.17206	0.200737	-5.83876	5.25916e-09	4.54385e-08
HIST2H2AA3	64.5236	0.924599	0.323693	2.85641	0.00428459	0.0130518
HIST2H2BE	2325.58	-0.613134	0.103441	-5.92738	3.07797e-09	2.73912e-08
HIST2H2AB	1169.24	-0.747696	0.123576	-6.05048	1.44419e-09	1.34286e-08
SF3B4	664.836	-0.814205	0.144416	-5.63791	1.72124e-08	1.39467e-07
MTMR11	169.556	-1.67825	0.231821	-7.23942	4.50617e-13	6.20617e-12
VPS45	1498.56	0.481495	0.102893	4.67955	2.87501e-06	1.69138e-05
ANP32E	3230.92	-0.987227	0.091679	-10.7683	4.85901e-27	1.976e-25
MRPS21	2120.44	0.395834	0.0934308	4.23665	2.26877e-05	0.000113949
RPRD2	629.873	-0.566171	0.165529	-3.42037	0.000625366	0.00235756
ECM1	217.634	-1.81217	0.246999	-7.33677	2.18805e-13	3.13136e-12
MCL1	14424.1	0.196795	0.0699477	2.81346	0.00490108	0.0147315
ENSA	3744	0.244483	0.0820204	2.98075	0.00287542	0.00918191
GOLPH3L	584.32	-0.369295	0.136435	-2.70675	0.0067946	0.0196636
CTSS	235.481	-0.716663	0.201217	-3.56164	0.000368551	0.00146585
CTSK	799.883	0.781491	0.126262	6.18945	6.0376e-10	5.86773e-09
CERS2	1349.24	-0.245829	0.104377	-2.35519	0.018513	0.0474818
BNIPL	28.2506	1.17356	0.405961	2.89083	0.00384226	0.0118492
MLLT11	1399.03	-0.257222	0.101959	-2.5228	0.0116423	0.0316381
VPS72	1345.41	0.316607	0.11226	2.8203	0.00479788	0.014459
PSMD4	6890.27	0.30047	0.0788657	3.8099	0.000139022	0.000600114
RFX5	1235.8	0.613734	0.112542	5.45338	4.94216e-08	3.7818e-07
SELENBP1	30.9597	1.04692	0.402796	2.59912	0.00934619	0.0260446
PSMB4	9181.05	0.292377	0.0853601	3.42522	0.000614291	0.00231988
POGZ	497.834	-0.357523	0.162029	-2.20654	0.0273464	0.0663301
TUFT1	1651.89	0.745961	0.104927	7.10933	1.16611e-12	1.53594e-11
SNX27	966.855	-0.434948	0.127246	-3.41817	0.000630447	0.00237567
S100A10	4726.05	-0.72796	0.0913234	-7.97123	1.57099e-15	2.80334e-14
S100A11	5147.71	-1.10626	0.10971	-10.0835	6.53876e-24	2.16724e-22
S100A9	2800.03	-0.686165	0.0867098	-7.91335	2.50553e-15	4.39797e-14
S100A8	598.037	-0.596411	0.138875	-4.29459	1.75014e-05	8.99223e-05
S100A7	169.393	0.953191	0.227721	4.18578	2.84192e-05	0.000140399
S100A6	9193.31	0.48414	0.0831426	5.823	5.77988e-09	4.95147e-08
S100A4	175.439	0.578687	0.223317	2.59132	0.00956074	0.0265779
S100A2	28953.7	0.194057	0.073891	2.62626	0.00863281	0.0242491
S100A16	7626.42	0.21819	0.0788092	2.76858	0.00563011	0.0166236
S100A13	1629.69	1.01233	0.103845	9.74843	1.8734e-22	5.62413e-21
CHTOP	1004.87	-0.361635	0.114605	-3.15547	0.00160238	0.00547233
SNAPIN	818	0.286442	0.127006	2.25534	0.0241122	0.0596032
GATAD2B	487.361	-0.803191	0.17748	-4.52554	6.02424e-06	3.35434e-05
DENND4B	393.398	-0.919714	0.162326	-5.66585	1.46301e-08	1.19564e-07
CRTC2	202.601	-0.516986	0.212227	-2.43601	0.0148505	0.0391798
CREB3L4	340.372	0.657851	0.175062	3.75782	0.000171403	0.000729099
JTB	3132.26	0.31957	0.103878	3.07639	0.00209524	0.00697142
RAB13	884.192	-0.51561	0.131043	-3.93466	8.33142e-05	0.000377051
RPS27	20937.2	0.532732	0.0773687	6.88563	5.75341e-12	7.03913e-11
TPM3	12875.5	-0.541246	0.0732698	-7.38703	1.50149e-13	2.18701e-12
C1orf43	4117.67	-0.195992	0.0814978	-2.40487	0.0161781	0.0421787
UBAP2L	2670.67	-0.331682	0.0950237	-3.49052	0.000482084	0.00186523
AQP10	14.3797	-1.50739	0.446327	-3.37732	0.000731968	0.00272303
ATP8B2	1997.58	-0.570996	0.094667	-6.03163	1.62314e-09	1.4979e-08
IL6R	587.642	0.602015	0.136442	4.41225	1.02303e-05	5.47376e-05
ADAR	8216.34	-0.446766	0.0769891	-5.80298	6.51457e-09	5.55595e-08
PBXIP1	1143.9	1.55131	0.117382	13.216	7.09653e-40	5.37773e-38
PYGO2	637.393	-0.310549	0.133853	-2.32007	0.020337	0.0515375
CKS1B	2711.99	-0.830811	0.102431	-8.11097	5.02178e-16	9.28868e-15
ZBTB7B	1000.33	0.328649	0.114788	2.8631	0.00419512	0.0128133
EFNA1	1146.09	1.01045	0.111808	9.03736	1.60499e-19	3.89957e-18
MUC1	33.9281	1.06367	0.389337	2.73199	0.00629525	0.0183856
THBS3	174.958	0.606488	0.218431	2.77656	0.00549369	0.0162739
FAM189B	143.216	-0.925657	0.241762	-3.82879	0.000128774	0.000559527
SCAMP3	1168.49	-0.484345	0.107206	-4.51789	6.24587e-06	3.47033e-05
CLK2	516.523	-0.324854	0.141597	-2.29422	0.0217781	0.0546582
FDPS	1059.93	-0.288039	0.123646	-2.32954	0.0198304	0.0503693
RUSC1	709.89	-0.54679	0.127449	-4.29027	1.78456e-05	9.15265e-05
RIT1	1359.78	0.444501	0.103265	4.30449	1.67371e-05	8.62268e-05
ARHGEF2	1063.38	-1.42776	0.11612	-12.2955	9.57523e-35	5.90369e-33
MEX3A	106.326	-0.644216	0.282017	-2.28431	0.0223531	0.0558405
LMNA	8540.12	-0.407876	0.0851025	-4.79276	1.645e-06	1.0063e-05
SLC25A44	614.93	-0.493095	0.145611	-3.38639	0.000708184	0.00264256
PMF1	490.403	-0.429461	0.148246	-2.89696	0.00376804	0.01166
TMEM79	424.39	-0.362625	0.154326	-2.34974	0.0187865	0.0480616
CCT3	18544.7	0.186516	0.0796644	2.34127	0.0192185	0.0490354
MEF2D	267.603	-0.619853	0.206542	-3.0011	0.00269007	0.00868679
IQGAP3	1084.43	-1.40172	0.113923	-12.3041	8.60812e-35	5.34574e-33
GPATCH4	1002.5	-0.646262	0.113673	-5.68527	1.30607e-08	1.07395e-07
NES	138.013	-2.12845	0.256832	-8.28732	1.1583e-16	2.24887e-15
CRABP2	777.004	-1.83674	0.133421	-13.7665	4.05478e-43	3.57694e-41
ISG20L2	1026.47	-0.609285	0.115165	-5.29055	1.21947e-07	8.81402e-07
RRNAD1	757.067	-0.267443	0.125121	-2.13748	0.0325593	0.07693
HDGF	15078.1	-0.439291	0.069629	-6.30903	2.80797e-10	2.85984e-09
PRCC	548.007	-0.922224	0.143798	-6.41332	1.42384e-10	1.49347e-09
SH2D2A	150.301	-2.32157	0.251449	-9.23277	2.63729e-20	6.78126e-19
PEAR1	249.882	-0.592504	0.191767	-3.08971	0.00200353	0.0067039
ARHGEF11	918.32	-0.268637	0.123353	-2.17778	0.0294222	0.0705099
ETV3	1081.46	-0.263	0.118214	-2.22479	0.0260955	0.0637454
KIRREL	1662.56	-1.18333	0.124743	-9.48617	2.39689e-21	6.60759e-20
CD1D	40.0779	-1.49826	0.377984	-3.96383	7.37583e-05	0.000337175
IFI16	3479.56	-0.70825	0.0994432	-7.12216	1.06248e-12	1.41351e-11
AIM2	1470.33	-0.36342	0.102097	-3.55957	0.000371467	0.00147677
APCS	34.0218	2.00766	0.402774	4.98458	6.20981e-07	4.02794e-06
DUSP23	749.078	0.585014	0.125126	4.6754	2.93388e-06	1.72306e-05
TAGLN2	9433.63	-0.575846	0.0746793	-7.71091	1.24919e-14	2.05436e-13
SLAMF9	39.8987	-0.870705	0.371876	-2.34138	0.0192125	0.0490274
PEA15	1353.55	-0.661183	0.116214	-5.68935	1.27526e-08	1.05113e-07
PEX19	1324.15	-0.410077	0.106858	-3.8376	0.000124243	0.000541454
NCSTN	1324.05	-0.345767	0.116111	-2.9779	0.00290226	0.00925218
VANGL2	293.784	-0.839573	0.187259	-4.48348	7.3437e-06	4.02185e-05
F11R	4390.22	0.732149	0.0825063	8.87386	7.06538e-19	1.6402e-17
TSTD1	166.783	0.611533	0.222647	2.74665	0.00602079	0.017668
USF1	1255.96	0.510863	0.116059	4.40175	1.0738e-05	5.71872e-05
PVRL4	263.155	1.08444	0.188716	5.74639	9.11711e-09	7.62063e-08
KLHDC9	30.804	0.893398	0.39885	2.23993	0.0250953	0.0616348
PFDN2	677.01	-1.02581	0.140018	-7.32631	2.36583e-13	3.37175e-12
UFC1	1234.29	0.245406	0.11263	2.17887	0.0293417	0.0703562
USP21	209.923	-0.547921	0.203091	-2.69791	0.00697757	0.0200985
B4GALT3	534.549	-1.38903	0.143878	-9.65425	4.7159e-22	1.37264e-20
NDUFS2	2239.48	-0.391796	0.0919628	-4.26037	2.04088e-05	0.00010347
SDHC	1089	-1.07719	0.145277	-7.41475	1.21858e-13	1.79666e-12
ATF6	4287.93	0.271823	0.0786731	3.4551	0.000550096	0.00209957
C1orf226	97.1492	-0.979336	0.277665	-3.52705	0.000420221	0.00165075
UHMK1	9274.32	0.178246	0.0823909	2.16342	0.0305086	0.0726681
UAP1	3450.04	-0.537138	0.082226	-6.53245	6.47007e-11	7.06206e-10
HSD17B7	155.439	0.640632	0.244478	2.62041	0.0087824	0.0246211
NUF2	1334.01	-0.717486	0.108619	-6.6055	3.96175e-11	4.43396e-10
PBX1	358.236	1.11746	0.168353	6.63756	3.18909e-11	3.60201e-10
RXRG	16.2772	-1.48966	0.444073	-3.35453	0.00079499	0.00293527
MGST3	1319.35	0.364692	0.116477	3.13101	0.00174206	0.00590131
ALDH9A1	1409.41	-0.53093	0.107202	-4.95262	7.32199e-07	4.70149e-06
TMCO1	3780.95	0.518323	0.085257	6.07953	1.20535e-09	1.12809e-08
UCK2	2300.27	-0.994618	0.0900706	-11.0427	2.37908e-28	1.03346e-26
POU2F1	791.882	-0.680502	0.15966	-4.26219	2.02433e-05	0.000102721
CREG1	2167.03	0.568473	0.108359	5.24618	1.55287e-07	1.10018e-06
DCAF6	2720.99	0.458497	0.0894063	5.12825	2.9245e-07	1.99474e-06
GPR161	202.285	-1.30321	0.231196	-5.63681	1.73224e-08	1.40226e-07
TIPRL	2230.35	0.195128	0.0921559	2.11737	0.0342282	0.0803924
SFT2D2	3150.27	-0.304371	0.103472	-2.94157	0.00326556	0.0102831
ATP1B1	2370.57	-1.05983	0.0942119	-11.2495	2.32949e-29	1.07431e-27
NME7	481.937	0.637596	0.151535	4.20758	2.58117e-05	0.000128216
BLZF1	1528.21	0.264564	0.102637	2.57767	0.00994701	0.0275138
SLC19A2	789.021	0.593042	0.125882	4.71108	2.46408e-06	1.46516e-05
C1orf112	670.543	-0.864537	0.133228	-6.48913	8.63322e-11	9.28179e-10
SCYL3	342.89	0.44324	0.166506	2.662	0.00776778	0.0220789
GORAB	508.983	0.304741	0.145796	2.09018	0.0366013	0.0850602
FMO4	230.527	0.81956	0.203551	4.02632	5.66575e-05	0.000264915
PRRC2C	6091.94	-0.757631	0.319746	-2.36948	0.0178133	0.0458583
VAMP4	661.83	0.279466	0.13423	2.082	0.0373426	0.0865026
METTL13	1213.65	-0.562977	0.112687	-4.99594	5.85511e-07	3.80937e-06
PRDX6	7572.93	0.272148	0.075743	3.59305	0.000326833	0.00131359
CENPL	822.898	-0.340352	0.127719	-2.66484	0.00770246	0.0219222
DARS2	2143.21	-0.491199	0.0929367	-5.2853	1.25499e-07	9.03277e-07
ZBTB37	891.422	0.529973	0.142864	3.70963	0.000207565	0.0008679
RABGAP1L	2692.29	0.448216	0.0871575	5.1426	2.70956e-07	1.85549e-06
CACYBP	8094.11	-0.51905	0.0748625	-6.93337	4.10924e-12	5.08175e-11
MRPS14	1822.75	0.439802	0.0998668	4.40388	1.0633e-05	5.66457e-05
PAPPA2	76.1327	-2.82721	0.345555	-8.18164	2.80015e-16	5.2522e-15
RASAL2	3458.45	-0.21292	0.0921856	-2.30968	0.0209057	0.0527455
FAM20B	4829.89	-0.222397	0.0805821	-2.75988	0.00578227	0.0170232
TOR3A	1150.09	-0.313706	0.109037	-2.87705	0.00401406	0.0123193
ABL2	5104.91	-0.767704	0.0925684	-8.29337	1.10085e-16	2.13976e-15
SOAT1	5626.76	-0.85044	0.0778653	-10.9219	9.05467e-28	3.78054e-26
TOR1AIP2	4379.68	0.32271	0.0828741	3.89398	9.86125e-05	0.000438896
CEP350	2206.71	0.29014	0.0976801	2.97031	0.00297498	0.00945422
QSOX1	670.606	-0.921078	0.130901	-7.03645	1.97204e-12	2.52216e-11
ACBD6	636.779	-0.331579	0.134082	-2.47295	0.0134004	0.0358108
XPR1	1503.14	-0.43459	0.105154	-4.13288	3.58239e-05	0.000173827
MR1	1055.63	0.71212	0.110709	6.43239	1.25617e-10	1.32568e-09
GLUL	25771.4	2.11561	0.0780045	27.1217	5.46863e-162	5.53361e-159
RNASEL	698.876	0.750068	0.129508	5.79167	6.96891e-09	5.91704e-08
NPL	572.372	1.0626	0.138425	7.67636	1.63675e-14	2.66118e-13
DHX9	9206.49	-0.171887	0.0747289	-2.30014	0.02144	0.0538882
LAMC1	6800.31	-0.189368	0.0926045	-2.04491	0.040864	0.0935136
LAMC2	34256.6	-0.410838	0.0724028	-5.67434	1.39228e-08	1.14156e-07
SMG7	531.331	-0.652698	0.324214	-2.01317	0.0440969	0.0996917
RGL1	131.148	-0.579438	0.251633	-2.30271	0.021295	0.0536255
TSEN15	1241.13	-0.291478	0.105812	-2.75468	0.00587487	0.0172781
C1orf21	883.576	0.440746	0.122369	3.60178	0.000316051	0.00127413
EDEM3	3518.36	0.25967	0.0823458	3.15341	0.00161375	0.00550404
FAM129A	521.629	-1.20314	0.161014	-7.47231	7.87971e-14	1.19214e-12
SWT1	195.174	0.740871	0.219262	3.37893	0.000727688	0.00271004
C1orf27	2374.77	0.499306	0.0935931	5.33485	9.56211e-08	7.00841e-07
PTGS2	1103.33	-2.40597	0.125395	-19.1871	4.74729e-82	1.16661e-79
PLA2G4A	1315.83	-0.940538	0.110062	-8.54555	1.27921e-17	2.69999e-16
RGS2	1131.79	1.07504	0.116995	9.18875	3.97416e-20	1.0024e-18
UCHL5	1946.78	-0.923484	0.0964143	-9.57829	9.86626e-22	2.80992e-20
TROVE2	5977.62	0.28066	0.0779645	3.59984	0.000318412	0.00128215
CDC73	1743.87	-0.675309	0.112335	-6.01156	1.83752e-09	1.68312e-08
CFH	572.157	0.904095	0.138524	6.52665	6.72564e-11	7.32243e-10
CFHR3	35.8943	0.7961	0.386943	2.05741	0.039647	0.0911287
ASPM	7864.82	-0.773195	0.0850863	-9.0872	1.01627e-19	2.50098e-18
ZBTB41	2004.24	0.346184	0.0957105	3.61699	0.000298052	0.00120808
DENND1B	603.551	0.577921	0.140324	4.11848	3.81374e-05	0.000183764
C1orf53	106.947	1.50159	0.277744	5.40639	6.43077e-08	4.82644e-07
NEK7	6590.07	0.377127	0.0753464	5.00524	5.5792e-07	3.64081e-06
KIF14	3139.69	-1.11442	0.0881756	-12.6386	1.29344e-36	8.82925e-35
DDX59	1245.86	0.404405	0.110298	3.66647	0.000245919	0.00101252
CAMSAP2	6525.33	-0.242844	0.0986386	-2.46196	0.0138181	0.0367956
C1orf106	1055.6	-0.871329	0.11446	-7.61255	2.68743e-14	4.30039e-13
KIF21B	100.026	-2.90203	0.308158	-9.41733	4.6269e-21	1.25539e-19
TMEM9	1669.09	0.38126	0.107138	3.5586	0.000372837	0.00148136
PKP1	8231.88	0.285137	0.0849965	3.35469	0.000794542	0.00293425
LAD1	5498.44	-0.190006	0.0834417	-2.27711	0.0227797	0.0567252
PHLDA3	1176.67	0.325081	0.109291	2.97446	0.00293509	0.00934989
CSRP1	3021.64	0.68689	0.0872876	7.86928	3.56695e-15	6.16051e-14
NAV1	1036.43	-0.729617	0.361293	-2.01946	0.0434392	0.0984507
IPO9	3519.91	-0.507806	0.0838422	-6.05669	1.38953e-09	1.29344e-08
LMOD1	35.3361	1.90757	0.396764	4.80781	1.5259e-06	9.38119e-06
TIMM17A	2977.09	0.254462	0.0890667	2.85698	0.0042769	0.0130353
UBE2T	1257.44	-0.630436	0.110097	-5.7262	1.02707e-08	8.54748e-08
KDM5B	5124.18	0.996363	0.0796584	12.5079	6.75569e-36	4.46967e-34
RABIF	627.701	0.340076	0.137531	2.47273	0.0134087	0.0358186
KLHL12	3111.4	0.649207	0.0853573	7.60575	2.83249e-14	4.5199e-13
ADIPOR1	9679.09	0.682609	0.0748831	9.11567	7.81894e-20	1.94545e-18
CYB5R1	4449.97	1.50049	0.0895609	16.7539	5.30317e-63	7.87482e-61
TMEM183A	3796.71	0.587695	0.0859963	6.83396	8.26028e-12	9.94355e-11
BTG2	1960.28	0.651711	0.0968672	6.72789	1.72145e-11	2.00219e-10
ZC3H11A	7485.75	0.268857	0.0822863	3.26734	0.00108564	0.00385929
ZBED6	1335.02	0.370688	0.1114	3.32755	0.000876142	0.00319377
SOX13	425.971	-0.499293	0.158764	-3.14487	0.00166158	0.00565095
ETNK2	539.357	1.03848	0.14898	6.9706	3.15584e-12	3.96254e-11
PLEKHA6	241.546	1.94954	0.202373	9.63342	5.77767e-22	1.67319e-20
PIK3C2B	214.92	0.621293	0.200942	3.09191	0.00198874	0.00665572
MDM4	835.276	-0.747837	0.129603	-5.7702	7.91777e-09	6.68966e-08
RBBP5	1700.71	-0.206193	0.102343	-2.01471	0.0439346	0.0994295
NUAK2	147.275	-1.06629	0.24328	-4.38298	1.17065e-05	6.19044e-05
NUCKS1	23604.4	-0.463911	0.0793451	-5.84676	5.01248e-09	4.346e-08
SLC41A1	1051.71	-0.304771	0.123045	-2.47692	0.0132523	0.0354534
FAM72A	125.395	-1.15661	0.260281	-4.4437	8.84251e-06	4.78045e-05
SRGAP2	1170.75	-0.711444	0.12931	-5.50183	3.75867e-08	2.92036e-07
IKBKE	205.454	-0.634808	0.206512	-3.07395	0.00211247	0.00701926
EIF2D	2375.24	0.2812	0.0900308	3.12337	0.0017879	0.00603759
DYRK3	498.023	-0.321886	0.145998	-2.20474	0.0274726	0.0665704
IL24	24.5251	-2.3529	0.432691	-5.43784	5.39293e-08	4.09939e-07
C1orf116	3379.51	-0.692945	0.0933837	-7.42041	1.16763e-13	1.73151e-12
YOD1	2649.25	-0.341893	0.0872317	-3.91937	8.87824e-05	0.000399277
CD55	2786.96	0.19654	0.0853397	2.30303	0.0212774	0.0535891
CD46	7747.77	-0.283697	0.0811968	-3.49394	0.000475948	0.00184348
PLXNA2	1229.28	-1.12444	0.127803	-8.79825	1.38967e-18	3.14541e-17
LAMB3	16534.8	-0.606863	0.0881406	-6.88517	5.77191e-12	7.05674e-11
G0S2	2586.24	-0.718957	0.0927956	-7.74775	9.35341e-15	1.55607e-13
HSD11B1	13.0476	-1.91188	0.446861	-4.27846	1.88189e-05	9.60315e-05
IRF6	10102.3	0.160247	0.0722934	2.21662	0.026649	0.0648948
SYT14	153.432	-1.1363	0.236841	-4.79774	1.60465e-06	9.84071e-06
SERTAD4	269.677	-0.561197	0.184617	-3.03979	0.00236742	0.00776293
HHAT	227.011	1.02007	0.199062	5.1244	2.9849e-07	2.0319e-06
TRAF5	454.014	-0.627105	0.153519	-4.08486	4.41038e-05	0.000210275
SLC30A1	3034.41	-0.312588	0.0848254	-3.68508	0.000228632	0.00094737
NEK2	1577.09	-1.02186	0.0993587	-10.2845	8.27361e-25	2.93449e-23
LPGAT1	3533.9	-0.338631	0.0867854	-3.90193	9.54277e-05	0.000426044
INTS7	1945.7	-0.673181	0.102362	-6.57645	4.8181e-11	5.34027e-10
DTL	2294.07	-0.955192	0.093062	-10.264	1.02339e-24	3.60744e-23
PPP2R5A	2060.09	0.306464	0.0913067	3.35642	0.000789572	0.0029184
NENF	2175.42	0.760717	0.0968624	7.85358	4.04312e-15	6.96891e-14
ATF3	197.492	-0.744809	0.210201	-3.54333	0.000395112	0.00155924
NSL1	1528.38	0.373616	0.103527	3.60888	0.000307519	0.00124323
CENPF	10093.1	-0.829864	0.086709	-9.57068	1.062e-21	3.00965e-20
KCTD3	3636.8	0.221966	0.0816439	2.7187	0.00655382	0.019063
SPATA17	76.5323	0.737527	0.302505	2.43806	0.0147662	0.0389882
LYPLAL1	1050.63	0.755045	0.115801	6.5202	7.02118e-11	7.60569e-10
SLC30A10	85.866	2.52832	0.315137	8.02292	1.03258e-15	1.86581e-14
EPRS	10364.6	-0.266674	0.0758622	-3.51524	0.000439359	0.00171731
BPNT1	1230.74	0.289292	0.108373	2.66941	0.00759854	0.0216587
DUSP10	819.928	1.14032	0.123186	9.25687	2.10512e-20	5.44544e-19
HHIPL2	44.0253	1.29684	0.365446	3.54866	0.000387198	0.00153171
MIA3	3969.17	0.291716	0.0825508	3.53378	0.000409669	0.00161188
AIDA	2061.36	-0.815946	0.119057	-6.85343	7.21004e-12	8.7343e-11
BROX	4738.58	0.327666	0.0817197	4.00963	6.0814e-05	0.000282507
DISP1	71.5611	0.778813	0.308881	2.5214	0.0116887	0.0317445
SUSD4	103.429	-1.55206	0.285025	-5.44536	5.17e-08	3.94387e-07
CAPN2	14016.5	0.1413	0.0698555	2.02274	0.0431	0.0978107
FBXO28	4401.2	0.617955	0.0814242	7.58933	3.21567e-14	5.08886e-13
DEGS1	2359.96	0.374701	0.0899872	4.16393	3.12812e-05	0.000153348
NVL	1152.68	0.263154	0.109286	2.40794	0.0160429	0.0418771
CNIH4	2399.05	0.285713	0.0985088	2.90038	0.00372708	0.0115526
WDR26	2923.07	0.448174	0.117388	3.8179	0.000134593	0.000582313
DNAH14	985.016	0.503158	0.118949	4.23004	2.3365e-05	0.000116941
LBR	3983.05	-0.424589	0.0804113	-5.28022	1.29027e-07	9.26342e-07
ENAH	14353.5	0.981683	0.0740477	13.2574	4.08582e-40	3.18029e-38
SRP9	7231.34	0.347877	0.0838744	4.1476	3.3598e-05	0.000163679
EPHX1	237.49	-0.618017	0.205333	-3.00983	0.00261394	0.00847278
TMEM63A	301.791	-0.708266	0.179996	-3.9349	8.32306e-05	0.000376772
LEFTY1	28.6963	2.6762	0.431044	6.20865	5.34409e-10	5.2411e-09
SDE2	2858.05	0.319874	0.0901638	3.5477	0.000388611	0.00153594
H3F3A	1721.11	0.304837	0.0966895	3.15274	0.00161748	0.00551405
LIN9	849.978	-0.353745	0.124562	-2.83991	0.00451263	0.0136811
PARP1	7250.55	-0.325697	0.0754699	-4.31559	1.59177e-05	8.22023e-05
ITPKB	380.359	-0.499938	0.166689	-2.99922	0.00270669	0.00873228
PSEN2	439.464	0.554249	0.15172	3.65312	0.000259078	0.00106237
ADCK3	1247.47	0.800994	0.11605	6.90215	5.12212e-12	6.28913e-11
SNAP47	1309.36	0.288573	0.106062	2.7208	0.00651251	0.0189461
ARF1	7496.99	-1.04114	0.0776258	-13.4123	5.12186e-41	4.15596e-39
MRPL55	1057.76	0.278475	0.12528	2.22283	0.0262272	0.0639854
GUK1	3850.89	0.242407	0.0983889	2.46376	0.0137487	0.0366277
IBA57	412.832	0.405585	0.157132	2.58117	0.00984658	0.0272843
HIST3H2A	405.054	-0.733298	0.182056	-4.02788	5.62818e-05	0.000263302
HIST3H2BB	711.326	-1.14506	0.132017	-8.67353	4.18941e-18	9.11077e-17
RHOU	822.657	1.16873	0.126948	9.20636	3.37366e-20	8.54694e-19
RAB4A	1036.13	1.07706	0.113176	9.51662	1.78909e-21	4.98799e-20
CCSAP	1360.36	-0.368054	0.111088	-3.31318	0.000922432	0.00334761
NUP133	5370.99	0.306954	0.0804215	3.81682	0.000135185	0.000584576
TAF5L	1122.78	-0.748428	0.109384	-6.84221	7.79819e-12	9.41365e-11
URB2	1612.67	-0.261623	0.0988242	-2.64736	0.00811238	0.0229408
GALNT2	5423.18	0.400405	0.0810079	4.94279	7.7012e-07	4.93026e-06
COG2	1840.84	0.456705	0.0990632	4.61024	4.02208e-06	2.32014e-05
ARV1	606.144	0.280036	0.13745	2.03737	0.0416132	0.0949376
FAM89A	712.341	1.0417	0.131997	7.89182	2.97816e-15	5.19849e-14
C1orf131	1152.23	0.278555	0.110217	2.52733	0.0114933	0.031278
GNPAT	2658.91	0.361738	0.0906137	3.99209	6.54944e-05	0.000301885
EXOC8	1538.97	0.306248	0.100002	3.0624	0.00219568	0.00726209
SPRTN	1335.52	0.383567	0.104027	3.6872	0.000226733	0.000940274
EGLN1	1485.05	0.604933	0.10148	5.96109	2.50557e-09	2.25305e-08
TSNAX	2166.28	0.775418	0.0987473	7.85255	4.07646e-15	7.01935e-14
SIPA1L2	2915.39	0.738957	0.0867385	8.51937	1.60427e-17	3.35726e-16
MAP10	335.617	0.593279	0.168918	3.51224	0.000444343	0.00173403
PCNXL2	722.663	-0.272969	0.12877	-2.11982	0.0340215	0.0799505
COA6	1241.44	-0.221763	0.109531	-2.02466	0.0429028	0.0974662
IRF2BP2	2591.17	-0.35184	0.0896231	-3.92578	8.64505e-05	0.000389707
TOMM20	8233.15	-0.673095	0.0782706	-8.59959	8.00015e-18	1.72023e-16
TBCE	1808.31	-0.37284	0.0957041	-3.89576	9.78919e-05	0.000435914
LYST	1924.11	0.510165	0.109274	4.6687	3.03114e-06	1.77836e-05
NID1	2760.5	-0.469938	0.116209	-4.04389	5.25719e-05	0.000247088
GPR137B	492.137	0.334043	0.145136	2.30158	0.021359	0.0537395
EDARADD	253.477	-0.871212	0.189553	-4.59614	4.30381e-06	2.46863e-05
HEATR1	5631.63	-0.3906	0.0763646	-5.11493	3.13862e-07	2.13075e-06
MTR	3257.45	-0.444569	0.0912266	-4.87324	1.09784e-06	6.86228e-06
FH	4237.98	-0.370498	0.0868119	-4.26782	1.97389e-05	0.00010031
OPN3	342.811	0.387664	0.168077	2.30646	0.0210847	0.0531426
EXO1	1501.74	-0.982398	0.101464	-9.6822	3.58921e-22	1.05361e-20
CEP170	1333.45	-0.52342	0.105452	-4.96357	6.92083e-07	4.45888e-06
AKT3	158.735	-0.640169	0.229254	-2.7924	0.00523194	0.0155925
C1orf101	69.5849	1.31863	0.319697	4.12461	3.71362e-05	0.000179443
HNRNPU	12726.6	-0.610552	0.0798061	-7.65044	2.00285e-14	3.22897e-13
KIF26B	268.139	-0.93642	0.197588	-4.73926	2.14496e-06	1.28787e-05
CNST	1275.96	0.237981	0.104559	2.27604	0.0228435	0.0568756
SCCPDH	2638.11	0.485587	0.0939599	5.16802	2.36588e-07	1.63117e-06
AHCTF1	4714.31	-0.432128	0.0801634	-5.39059	7.02285e-08	5.25477e-07
ZNF124	1164.54	0.86225	0.114814	7.50995	5.91494e-14	9.10911e-13
ZNF496	1041.7	-0.370669	0.120308	-3.08099	0.00206312	0.00687387
SH3BP5L	1231.11	0.372737	0.113076	3.29634	0.000979525	0.00352432
PGBD2	180.261	0.691886	0.223643	3.0937	0.00197675	0.00661815
LARP4B	900.323	-0.67637	0.127118	-5.32081	1.03307e-07	7.53959e-07
PFKP	2574.39	-0.791899	0.0896776	-8.83051	1.042e-18	2.38041e-17
AKR1C1	2069.74	0.235684	0.10186	2.31381	0.0206783	0.0522715
AKR1C2	2089.72	0.769003	0.0974439	7.89175	2.97972e-15	5.19849e-14
AKR1C3	1245.77	0.493938	0.116325	4.24618	2.17449e-05	0.00010963
NET1	2379.34	-0.580705	0.0910964	-6.37462	1.8342e-10	1.90531e-09
ASB13	447.842	-0.364302	0.154668	-2.35537	0.0185041	0.0474689
GDI2	6506.2	0.276475	0.0754107	3.66626	0.000246128	0.00101314
FBXO18	1183.44	0.272283	0.106587	2.55456	0.0106322	0.0291791
RBM17	1084.46	-0.632511	0.11396	-5.55027	2.85234e-08	2.25383e-07
PRKCQ	89.4279	-0.845901	0.285256	-2.9654	0.00302285	0.00958684
TAF3	108.612	-0.582502	0.264326	-2.20372	0.0275438	0.0666961
PROSER2	785.443	-0.57766	0.123004	-4.69627	2.64952e-06	1.5673e-05
UPF2	2282.39	0.270062	0.0931064	2.90057	0.00372481	0.0115491
DHTKD1	1945.72	-0.351136	0.09694	-3.6222	0.000292108	0.00118622
CDC123	3063.6	-0.273476	0.0923706	-2.96064	0.00306997	0.00971836
CAMK1D	100.814	-0.626779	0.288098	-2.17558	0.0295869	0.0708455
CCDC3	2197.66	-0.439935	0.0945892	-4.65101	3.30319e-06	1.92811e-05
MCM10	1957.75	-0.992478	0.0943394	-10.5203	6.96566e-26	2.5992e-24
SEPHS1	1759.55	-0.615675	0.0952975	-6.46055	1.04322e-10	1.10912e-09
PRPF18	403.281	0.605166	0.156418	3.86889	0.000109331	0.000482356
FRMD4A	226.443	-0.941543	0.212587	-4.42898	9.46786e-06	5.09594e-05
FAM107B	667.994	-1.42545	0.147042	-9.69416	3.1924e-22	9.43568e-21
SUV39H2	914.333	-0.702654	0.131703	-5.33513	9.54785e-08	7.00094e-07
RSU1	2554.08	0.255042	0.0870993	2.92817	0.00340961	0.0106958
VIM	2608.36	-0.579199	0.088451	-6.54824	5.82179e-11	6.39232e-10
ARL5B	3837.11	0.182684	0.0893531	2.04452	0.0409025	0.0935466
PLXDC2	1574.58	2.23077	0.103832	21.4843	2.1812e-102	8.52749e-100
NEBL	1490.38	1.34016	0.101466	13.2079	7.89996e-40	5.96031e-38
DNAJC1	991.171	0.44849	0.116847	3.83827	0.000123903	0.000540409
COMMD3	421.805	0.50978	0.171381	2.97454	0.00293427	0.00934902
BMI1	1058.27	0.263187	0.112339	2.34279	0.0191404	0.0488651
PIP4K2A	549.092	-0.508917	0.145234	-3.50411	0.000458137	0.001783
MSRB2	674.356	0.607168	0.129062	4.70445	2.54548e-06	1.50939e-05
C10orf67	59.4243	1.29497	0.347776	3.72358	0.000196414	0.000826899
OTUD1	1445.11	0.633709	0.105462	6.00889	1.86801e-09	1.70742e-08
KIAA1217	462.75	-0.65702	0.177557	-3.70033	0.000215321	0.000896839
GPR158	1121.33	0.412992	0.110387	3.74131	0.000183064	0.000774489
PDSS1	516.66	-0.599583	0.144992	-4.13528	3.54518e-05	0.000172174
ABI1	2573.11	0.203779	0.090428	2.25349	0.024228	0.0598333
MASTL	2409.55	-0.54545	0.0900049	-6.06022	1.35934e-09	1.26808e-08
RAB18	4885.46	0.360028	0.0798527	4.50865	6.52403e-06	3.61321e-05
MPP7	1078.61	-0.579744	0.112802	-5.13949	2.75486e-07	1.88426e-06
SVIL	2704	0.751287	0.0931051	8.06923	7.07411e-16	1.29319e-14
KIAA1462	204.123	0.864979	0.209317	4.1324	3.59002e-05	0.000174065
ARHGAP12	1839.2	0.399892	0.0981672	4.07358	4.62952e-05	0.00021987
NRP1	1452.04	-1.05275	0.102152	-10.3056	6.64434e-25	2.38614e-23
PARD3	3259.25	0.504614	0.0845172	5.97054	2.36465e-09	2.1375e-08
FZD8	947.335	0.940476	0.12386	7.59309	3.12376e-14	4.94797e-13
ZNF248	556.356	0.382846	0.139284	2.74867	0.00598377	0.0175713
ZNF33A	1472.47	0.251335	0.101333	2.4803	0.0131272	0.0351461
ZNF33B	1356.28	0.604834	0.102693	5.88972	3.86855e-09	3.40045e-08
BMS1	4120.14	-0.224042	0.0820967	-2.729	0.00635263	0.018528
CSGALNACT2	664.186	-0.949518	0.144188	-6.58527	4.54051e-11	5.06523e-10
ZNF32	506.799	0.742329	0.151313	4.90592	9.29899e-07	5.87661e-06
ZNF22	629.028	0.344842	0.13425	2.56866	0.0102094	0.028149
SYT15	988.114	-0.45754	0.120428	-3.79927	0.000145122	0.00062441
GPRIN2	255.832	1.0281	0.188818	5.4449	5.18335e-08	3.95231e-07
ANXA8L1	206.967	1.05172	0.21004	5.00725	5.52131e-07	3.61132e-06
ANXA8	664.549	0.352522	0.13684	2.57616	0.00999034	0.0276159
ZNF488	112.647	-0.629588	0.260588	-2.41603	0.0156907	0.0410886
MAPK8	1330	0.295961	0.10326	2.86616	0.00415485	0.0127016
ERCC6	1457.17	0.329873	0.113125	2.91599	0.0035456	0.0110615
NCOA4	14640	0.495384	0.0734712	6.74257	1.55612e-11	1.81727e-10
TIMM23	1310.63	-0.376899	0.105632	-3.56805	0.000359642	0.001433
PRKG1	130.938	0.585384	0.246377	2.37597	0.0175028	0.045201
DKK1	21291	1.24332	0.0770618	16.134	1.47143e-58	1.93218e-56
ZWINT	1822.9	-0.563079	0.102004	-5.52018	3.38649e-08	2.65034e-07
IPMK	855.903	0.61062	0.132451	4.61017	4.02335e-06	2.32014e-05
CISD1	1599.99	0.561316	0.101869	5.51017	3.58494e-08	2.79421e-07
UBE2D1	1225.04	0.356646	0.108621	3.28338	0.0010257	0.00367279
SLC16A9	132.084	-2.41819	0.273739	-8.83392	1.01069e-18	2.31195e-17
ANK3	478.603	-0.305973	0.147515	-2.07419	0.038062	0.0880031
CDK1	4949.05	-0.886469	0.0885108	-10.0154	1.30464e-23	4.27476e-22
RHOBTB1	112.88	-1.06942	0.262971	-4.06667	4.76899e-05	0.000225808
ARID5B	1122.34	0.700281	0.120819	5.79613	6.78623e-09	5.77618e-08
RTKN2	157.212	-0.506019	0.229542	-2.20447	0.0274911	0.0665987
NRBF2	1244.81	0.600273	0.112153	5.35229	8.68469e-08	6.40626e-07
DNAJC12	86.5144	0.898315	0.293468	3.06104	0.00220573	0.00729112
MYPN	78.5024	0.74662	0.319283	2.33843	0.019365	0.049336
HNRNPH3	893.442	-1.6867	0.153314	-11.0016	3.75445e-28	1.61865e-26
DNA2	1250.77	-0.312608	0.109698	-2.84972	0.00437575	0.0133083
SLC25A16	514.931	0.358611	0.144108	2.48849	0.0128285	0.0344807
STOX1	133.266	1.57993	0.258832	6.10406	1.03406e-09	9.76289e-09
DDX21	17536.9	-0.479713	0.0703108	-6.82275	8.93139e-12	1.07214e-10
VPS26A	1851.28	-0.432533	0.101303	-4.26969	1.95745e-05	9.96215e-05
HKDC1	269.476	-1.72378	0.195047	-8.83778	9.76424e-19	2.23654e-17
HK1	6295.86	-0.538122	0.0783722	-6.86624	6.59176e-12	8.0192e-11
TSPAN15	471.235	0.341968	0.153228	2.23175	0.0256313	0.0627361
C10orf35	105.882	-0.785745	0.273661	-2.87123	0.00408877	0.0125196
COL13A1	117.796	-1.47317	0.279414	-5.27234	1.34699e-07	9.63445e-07
H2AFY2	1209.78	-0.343789	0.105778	-3.25008	0.00115372	0.00406852
AIFM2	342.086	-0.497716	0.181565	-2.74126	0.00612048	0.0179116
SAR1A	7989.4	0.326257	0.0744811	4.3804	1.18463e-05	6.25858e-05
PPA1	11099.3	0.212312	0.0800261	2.65303	0.00797728	0.0226034
LRRC20	271.847	-0.399085	0.183675	-2.17278	0.0297969	0.0712689
PCBD1	798.379	0.366577	0.126971	2.8871	0.00388815	0.0119819
PSAP	23447.5	0.915862	0.0686961	13.3321	1.50614e-40	1.18847e-38
DDIT4	1455.69	-0.701519	0.106957	-6.55886	5.42207e-11	5.98271e-10
MICU1	1764.56	0.239101	0.0959992	2.49065	0.0127508	0.034304
FAM149B1	686.871	0.261754	0.128009	2.04481	0.0408739	0.0935225
PPP3CB	741.935	-0.534354	0.127526	-4.19014	2.78783e-05	0.000138003
USP54	521.493	0.590303	0.142049	4.15564	3.24379e-05	0.000158657
SEC24C	3085.7	-0.29034	0.0873233	-3.32489	0.00088454	0.00322165
FUT11	396.729	-0.825742	0.159298	-5.18362	2.17625e-07	1.50951e-06
ZSWIM8	554.61	0.634036	0.140677	4.50704	6.57379e-06	3.63843e-05
CAMK2G	1281.98	0.349966	0.105995	3.30171	0.000960972	0.00346264
PLAU	704.876	-0.8167	0.129163	-6.32303	2.56487e-10	2.62e-09
VCL	7819.45	0.192269	0.0792981	2.42463	0.0153238	0.0402566
AP3M1	1527.67	-0.462683	0.105033	-4.40511	1.05731e-05	5.63792e-05
KAT6B	419.16	-0.50493	0.166087	-3.04016	0.00236451	0.00775634
SAMD8	1599.98	0.261807	0.0984908	2.65819	0.00785622	0.0223045
COMTD1	653.896	0.312807	0.133029	2.35143	0.0187016	0.0478656
DLG5	1158.66	-1.05269	0.117374	-8.96871	3.00008e-19	7.1677e-18
POLR3A	1105.82	-0.900275	0.1241	-7.25446	4.03261e-13	5.59428e-12
RPS24	31847.4	0.333484	0.0797632	4.18092	2.9033e-05	0.000143184
ZMIZ1	213.79	-0.787175	0.251717	-3.12722	0.0017647	0.00597096
PPIF	1949.21	-0.877282	0.0941307	-9.31982	1.16536e-20	3.06521e-19
ZCCHC24	331.48	0.513877	0.171421	2.99775	0.00271978	0.00876793
ANXA11	2698.76	-0.587178	0.0983915	-5.96777	2.40522e-09	2.17076e-08
FAM213A	1956.01	0.432311	0.104117	4.15218	3.29319e-05	0.000160799
TSPAN14	773.238	-0.707145	0.133948	-5.27924	1.2972e-07	9.30546e-07
GHITM	10511.7	0.250013	0.0773128	3.23379	0.00122159	0.00429028
C10orf99	336.044	3.79739	0.213296	17.8034	6.65464e-71	1.25795e-68
BMPR1A	1286.05	-0.246772	0.105323	-2.343	0.0191292	0.0488438
SNCG	50.8044	1.37944	0.354396	3.89238	9.92668e-05	0.000441465
GLUD1	8020.07	0.431028	0.076421	5.64018	1.69875e-08	1.37709e-07
PAPSS2	191.012	-0.769932	0.21615	-3.56203	0.000368005	0.00146402
PTEN	4165.54	0.185061	0.0809603	2.28583	0.0222642	0.0556669
RNLS	260.212	0.418392	0.185793	2.25193	0.024327	0.0600391
STAMBPL1	209.939	-1.93476	0.216642	-8.93065	4.23497e-19	1.00344e-17
FAS	449.686	-0.579202	0.164424	-3.52261	0.000427323	0.00167674
IFIT2	3125.11	-1.99653	0.0981613	-20.3393	5.77375e-92	1.87396e-89
IFIT3	3416.51	-2.0264	0.0937554	-21.6137	1.33526e-103	5.34165e-101
IFIT1	1784.89	-1.78342	0.115511	-15.4393	8.90342e-54	1.08622e-51
KIF20B	3520.4	-0.865139	0.0820619	-10.5425	5.50056e-26	2.05697e-24
HTR7	161.378	-1.27124	0.231246	-5.49738	3.85479e-08	2.99098e-07
RPP30	1258.83	-0.320753	0.114971	-2.78986	0.00527308	0.0157015
ANKRD1	319.601	-1.01063	0.173477	-5.82574	5.68591e-09	4.88069e-08
PCGF5	657.638	-1.2305	0.139006	-8.85218	8.58269e-19	1.97908e-17
TNKS2	1973.78	-0.423997	0.099429	-4.26432	2.00514e-05	0.000101838
BTAF1	3550.93	0.165416	0.0816431	2.02609	0.0427559	0.0972095
KIF11	4268.75	-0.890692	0.0884909	-10.0653	7.86084e-24	2.59544e-22
MYOF	10391.3	-0.470634	0.104694	-4.49534	6.94588e-06	3.81754e-05
CEP55	4226.32	-1.01846	0.0809756	-12.5773	2.81371e-36	1.89068e-34
RBP4	275.974	2.39786	0.201618	11.8931	1.2856e-32	7.27463e-31
FRA10AC1	602.577	-0.329437	0.137051	-2.40376	0.0162273	0.0422623
PLCE1	445.723	-0.474305	0.162893	-2.91176	0.00359395	0.0111877
NOC3L	2416.26	-0.255345	0.0934978	-2.73102	0.00631381	0.0184272
TBC1D12	694.421	0.370785	0.128214	2.89192	0.0038289	0.0118185
HELLS	2224.38	-1.01572	0.0995058	-10.2076	1.83331e-24	6.33267e-23
PDLIM1	5589.5	-0.918763	0.0971983	-9.45246	3.3096e-21	9.02246e-20
TCTN3	1267.3	0.295498	0.105092	2.81181	0.00492641	0.0148025
ENTPD1	550.414	-0.495747	0.144723	-3.42549	0.000613701	0.00231816
CCNJ	280.431	-0.457351	0.181924	-2.51396	0.0119383	0.0323318
TM9SF3	7667.22	-0.24856	0.08582	-2.8963	0.00377591	0.011678
LCOR	1370.23	-0.651928	0.121036	-5.38625	7.1944e-08	5.37611e-07
C10orf12	467.639	-0.835238	0.163325	-5.11396	3.15482e-07	2.13996e-06
ARHGAP19	549.04	-1.74469	0.144169	-12.1017	1.03391e-33	6.1541e-32
FRAT2	547.277	0.562733	0.146937	3.82976	0.00012827	0.00055748
RRP12	1288.67	-0.274028	0.126209	-2.17122	0.0299143	0.0715198
PGAM1	9928.16	-0.287896	0.0757156	-3.80234	0.000143338	0.000617816
EXOSC1	1048.5	0.268032	0.113002	2.37192	0.0176961	0.045618
AVPI1	1186.45	-0.240507	0.106735	-2.25331	0.0242393	0.0598485
MARVELD1	1038.04	-0.360131	0.113616	-3.16972	0.00152586	0.00524431
R3HCC1L	772.646	0.535363	0.126074	4.24641	2.17222e-05	0.000109547
CNNM1	50.2344	-1.0502	0.35209	-2.98276	0.0028566	0.00913369
GOT1	2475.92	-0.631183	0.088498	-7.13217	9.87978e-13	1.3195e-11
ENTPD7	1550.29	-0.33269	0.101612	-3.27412	0.00105991	0.00378034
CUTC	680.7	-0.627198	0.132086	-4.74839	2.05042e-06	1.23456e-05
DNMBP	363.94	-0.46593	0.181642	-2.5651	0.0103145	0.028416
ERLIN1	2026.89	-0.742009	0.0990554	-7.49085	6.84295e-14	1.04355e-12
BLOC1S2	1827.42	0.571356	0.0959426	5.95518	2.59779e-09	2.33232e-08
SCD	2135.91	-1.66358	0.112217	-14.8247	1.01451e-49	1.11157e-47
NDUFB8	1890.78	0.390204	0.0961873	4.05671	4.9769e-05	0.000234813
HIF1AN	1799.35	-0.433549	0.124878	-3.47177	0.000517036	0.00199017
C10orf2	489.302	-0.803358	0.152549	-5.26623	1.39253e-07	9.93545e-07
LZTS2	399.316	-0.462097	0.15959	-2.89553	0.00378525	0.0117045
DPCD	442.507	0.645327	0.150776	4.28002	1.86873e-05	9.54332e-05
MGEA5	3241.04	-0.245343	0.0875841	-2.80123	0.00509085	0.015238
LDB1	1094.68	0.303558	0.112899	2.68875	0.00717202	0.0205979
PPRC1	775.779	-1.03473	0.142633	-7.25451	4.03118e-13	5.59428e-12
NOLC1	5003.2	-0.908221	0.093269	-9.73765	2.08315e-22	6.24293e-21
ELOVL3	20.8031	1.81677	0.434511	4.18119	2.89988e-05	0.000143057
NFKB2	501.855	-0.820032	0.148135	-5.53571	3.0997e-08	2.43698e-07
ACTR1A	4051.38	0.256173	0.0799266	3.2051	0.00135017	0.00469583
SUFU	132.827	-0.841598	0.250486	-3.35986	0.000779808	0.00288665
TRIM8	828.732	-1.22881	0.133244	-9.22229	2.90813e-20	7.44429e-19
WBP1L	758.39	-0.869892	0.132181	-6.58109	4.67011e-11	5.19297e-10
NT5C2	1285.02	0.352145	0.106371	3.31054	0.000931157	0.00337358
TAF5	430.296	-0.484924	0.153583	-3.1574	0.00159182	0.0054395
USMG5	2656.87	0.223245	0.0984688	2.26716	0.0233802	0.0579938
PDCD11	3780.22	-0.338089	0.0857534	-3.94257	8.0612e-05	0.000365881
SH3PXD2A	1133.74	-0.7263	0.268938	-2.70062	0.00692098	0.0199661
OBFC1	934.287	-0.267957	0.119897	-2.23489	0.0254245	0.0622832
SLK	8466.32	-0.164296	0.0733192	-2.24084	0.0250365	0.0615343
SFR1	379.115	-0.510708	0.180814	-2.8245	0.00473552	0.0142938
GSTO1	3182.97	-0.501667	0.0895395	-5.60275	2.10982e-08	1.68884e-07
GSTO2	1305.38	-0.296797	0.106451	-2.78812	0.00530146	0.0157778
ITPRIP	349.707	-1.60165	0.180604	-8.86829	7.42776e-19	1.722e-17
XPNPEP1	2519.32	0.431175	0.0937849	4.59749	4.27608e-06	2.45436e-05
ADD3	5348.03	0.453115	0.0806532	5.61806	1.93109e-08	1.55445e-07
MXI1	1213.71	0.843067	0.10814	7.79609	6.38565e-15	1.07271e-13
SMNDC1	775.186	-0.401829	0.133977	-2.99925	0.00270647	0.00873228
DUSP5	325.895	-0.740614	0.180565	-4.10164	4.10227e-05	0.000196621
SMC3	3565.04	-0.59859	0.0956738	-6.25657	3.93526e-10	3.93115e-09
PDCD4	4657.1	1.05915	0.0841244	12.5902	2.38989e-36	1.61219e-34
VTI1A	1381.49	0.339808	0.102829	3.30459	0.000951151	0.00343085
CASP7	1646.59	0.712143	0.0990029	7.19316	6.331e-13	8.61597e-12
DCLRE1A	1005.24	-0.494638	0.112573	-4.39394	1.11315e-05	5.90454e-05
NHLRC2	1514.53	-0.705206	0.113508	-6.21281	5.20461e-10	5.10807e-09
ADRB1	24.5174	-0.908358	0.41839	-2.17108	0.0299252	0.071536
ABLIM1	1638.31	-0.433662	0.10596	-4.09271	4.26364e-05	0.000203844
TRUB1	2620.07	0.273604	0.0921771	2.96824	0.0029951	0.00950699
PNLIPRP3	6269.06	0.730247	0.0809269	9.02353	1.82124e-19	4.41254e-18
HSPA12A	229.976	-0.605546	0.197357	-3.06827	0.00215298	0.00713734
PDZD8	1795.85	-0.349029	0.106598	-3.27426	0.00105937	0.00377921
RAB11FIP2	666.799	-0.297072	0.135311	-2.19548	0.0281292	0.0678914
CACUL1	5520.02	0.339851	0.0805645	4.21836	2.46081e-05	0.000122627
NANOS1	639.845	0.901889	0.135322	6.66475	2.65123e-11	3.02832e-10
EIF3A	12137	-0.405257	0.0776188	-5.22112	1.77845e-07	1.24869e-06
FAM45A	1030.89	-0.367853	0.118286	-3.10987	0.00187173	0.00630087
PRDX3	5490.05	0.242598	0.0861591	2.8157	0.00486711	0.0146435
GRK5	143.777	-1.17541	0.241226	-4.87265	1.10111e-06	6.88025e-06
RGS10	573.243	-0.392422	0.139109	-2.82097	0.00478793	0.0144343
TIAL1	875.54	-0.718539	0.123537	-5.81637	6.01388e-09	5.13658e-08
BAG3	1122.34	-0.789412	0.110966	-7.11399	1.12737e-12	1.48719e-11
INPP5F	576.994	-0.460227	0.137815	-3.33944	0.000839461	0.00308161
MCMBP	3807.05	-0.780025	0.0817582	-9.54064	1.41958e-21	3.97714e-20
WDR11	2957.93	0.539896	0.0878787	6.14365	8.06485e-10	7.71159e-09
FGFR2	1133.43	1.01729	0.108696	9.35904	8.04671e-21	2.15271e-19
TACC2	678.366	-0.450098	0.13863	-3.24677	0.00116725	0.00411285
PLEKHA1	4058.59	0.479432	0.0814585	5.88559	3.96626e-09	3.481e-08
HTRA1	3249.66	1.5967	0.094467	16.9022	4.33596e-64	6.71956e-62
IKZF5	357.947	-0.374107	0.17333	-2.15835	0.0309003	0.0734789
ACADSB	428.78	0.635937	0.162035	3.92468	8.68444e-05	0.000391072
CHST15	1771.31	-0.412191	0.0967029	-4.26245	2.022e-05	0.000102633
OAT	6083.22	0.413127	0.0844436	4.89235	9.96394e-07	6.25775e-06
FAM53B	1384.58	0.296847	0.102765	2.8886	0.00386964	0.0119293
ZRANB1	3061.28	0.527074	0.0841022	6.26707	3.67915e-10	3.68816e-09
CTBP2	1673.31	-0.489617	0.0973786	-5.02798	4.9568e-07	3.26568e-06
DHX32	2456.49	0.188384	0.0906315	2.07857	0.0376568	0.0871717
FANK1	114.657	0.771887	0.263233	2.93233	0.00336429	0.0105622
DOCK1	3723.16	0.274755	0.0811389	3.38623	0.000708592	0.0026435
PTPRE	1267.47	-0.316381	0.104683	-3.02227	0.00250884	0.00816472
MKI67	4657.47	-1.51153	0.319735	-4.72744	2.27367e-06	1.35899e-05
TCERG1L	189.339	-1.11423	0.21525	-5.17647	2.26129e-07	1.56471e-06
BNIP3	852.509	0.376229	0.123082	3.05674	0.00223755	0.00738351
ADAM8	92.0787	-2.43451	0.310645	-7.83697	4.61536e-15	7.90398e-14
ECHS1	2810.39	0.222521	0.0919808	2.41921	0.0155542	0.0407746
IFITM3	1466.8	-0.472715	0.10748	-4.39816	1.09173e-05	5.79987e-05
PKP3	2568.82	-0.241006	0.0902011	-2.67188	0.00754286	0.0215214
IRF7	122.084	-2.37966	0.273323	-8.70639	3.13693e-18	6.90043e-17
EPS8L2	464.861	0.342797	0.148562	2.30743	0.0210309	0.0530304
TMEM80	134.949	0.500387	0.242236	2.0657	0.0388568	0.0896076
TALDO1	4512.3	0.379665	0.0943663	4.02331	5.73856e-05	0.000268028
SLC25A22	211.976	-0.824554	0.203088	-4.06009	4.90541e-05	0.000231821
RPLP2	12563.8	0.382662	0.0758419	5.04552	4.52286e-07	2.99932e-06
CD151	3136.94	0.223169	0.0872598	2.55752	0.0105421	0.0289597
AP2A2	625.236	-0.634845	0.14246	-4.45632	8.33799e-06	4.5289e-05
MOB2	419.676	0.558718	0.158315	3.52914	0.000416909	0.00163812
CTSD	3463.47	0.276621	0.0830891	3.32921	0.000870915	0.00317876
LSP1	314.387	-1.08357	0.181706	-5.96332	2.47169e-09	2.22491e-08
TSSC4	842.517	0.415128	0.127088	3.26646	0.00108899	0.00386957
CDKN1C	210.981	1.82355	0.222735	8.18709	2.67619e-16	5.02574e-15
PHLDA2	94.3398	-1.03352	0.281991	-3.6651	0.000247239	0.00101698
CARS	1126.17	-0.376794	0.115558	-3.26065	0.00111156	0.00394004
OSBPL5	117.394	2.11936	0.278492	7.61013	2.7382e-14	4.37755e-13
RHOG	311.915	-0.766451	0.174898	-4.38228	1.17444e-05	6.20667e-05
RRM1	5278.88	-0.272266	0.0811933	-3.3533	0.000798531	0.00294581
TRIM68	345.227	0.448772	0.169166	2.65285	0.00798147	0.0226115
HBE1	157.127	1.64881	0.239394	6.88744	5.68065e-12	6.95506e-11
TRIM22	322.09	-0.54093	0.176939	-3.05715	0.00223451	0.00737492
FAM160A2	398.816	0.393589	0.164854	2.3875	0.0169636	0.0439801
ARFIP2	1370.35	0.802888	0.105715	7.59487	3.08113e-14	4.88945e-13
TIMM10B	511.154	0.969619	0.143474	6.75813	1.39785e-11	1.63799e-10
TPP1	240.183	-0.460007	0.201801	-2.27951	0.0226365	0.0564093
PPFIBP2	233.244	1.33029	0.210998	6.30478	2.88601e-10	2.92719e-09
EIF3F	4184.04	0.381365	0.0817986	4.66224	3.1279e-06	1.83139e-05
TUB	60.9112	-1.82723	0.341967	-5.34328	9.12783e-08	6.70904e-07
RPL27A	18446.3	0.342324	0.0745367	4.59269	4.37568e-06	2.50401e-05
ST5	260.663	-0.809048	0.200486	-4.03544	5.44995e-05	0.00025538
TMEM9B	1332.16	0.4507	0.106122	4.247	2.16656e-05	0.000109294
NRIP3	185.58	-0.910252	0.222312	-4.09448	4.23111e-05	0.000202401
TMEM41B	1539.74	0.416007	0.0986452	4.21721	2.47347e-05	0.000123151
IPO7	7961.5	-0.173755	0.0780128	-2.22726	0.0259299	0.0634128
WEE1	1022.04	-0.991457	0.113299	-8.7508	2.11854e-18	4.71451e-17
SBF2	1159.98	0.378312	0.111107	3.40492	0.000661836	0.00248308
ADM	3403.43	2.75807	0.0897654	30.7253	2.61505e-207	4.99824e-204
RNF141	1543.2	0.913524	0.107565	8.49278	2.01745e-17	4.18628e-16
ZBED5	1532.5	0.284546	0.102844	2.76678	0.00566125	0.016707
USP47	3655.89	0.255252	0.0830203	3.07457	0.00210807	0.00701007
DKK3	7382.87	0.35238	0.0733034	4.80714	1.53103e-06	9.40938e-06
MICAL2	1184.67	-1.17309	0.127865	-9.17444	4.53946e-20	1.14163e-18
MICALCL	86.3352	-1.57997	0.298399	-5.29482	1.19131e-07	8.63224e-07
TEAD1	1723.89	-0.395871	0.123038	-3.21748	0.00129322	0.00451147
RASSF10	40.107	-1.88546	0.387648	-4.86386	1.1512e-06	7.18542e-06
ARNTL	1012.1	-0.413241	0.114948	-3.59501	0.000324375	0.00130493
BTBD10	1719.9	0.38581	0.0987394	3.90736	9.33109e-05	0.000417352
FAR1	3304.48	-0.28101	0.0937561	-2.99724	0.00272432	0.00878091
COPB1	6578.87	0.462871	0.0793094	5.83627	5.33815e-09	4.60747e-08
PSMA1	5080.23	-0.398861	0.082698	-4.8231	1.41343e-06	8.73341e-06
INSC	23.001	-1.4954	0.430108	-3.4768	0.000507443	0.00195543
C11orf58	3514.24	0.184958	0.0888018	2.08281	0.0372683	0.0863537
RPS13	10927.3	0.514516	0.077502	6.63874	3.1638e-11	3.57816e-10
NCR3LG1	243.878	-1.62023	0.207017	-7.82657	5.01366e-15	8.53911e-14
SERGEF	120.326	0.677961	0.261336	2.59421	0.0094809	0.026373
SAAL1	557.039	-0.767701	0.139137	-5.51758	3.43697e-08	2.6874e-07
MRGPRX3	33.9443	-0.82582	0.388753	-2.12428	0.0336465	0.0791342
SAA2	282.247	1.4022	0.185979	7.53952	4.71693e-14	7.32316e-13
SAA1	1579.29	0.316258	0.108032	2.92746	0.00341748	0.010714
HPS5	2258.86	0.664682	0.0929899	7.1479	8.8117e-13	1.18236e-11
GTF2H1	2664.06	0.673986	0.0950325	7.09217	1.32028e-12	1.72449e-11
LDHA	14736.8	-0.672401	0.080503	-8.3525	6.68351e-17	1.32759e-15
TSG101	1324.96	0.273609	0.104591	2.616	0.00889671	0.0249253
UEVLD	1352.31	0.640913	0.10529	6.08711	1.14967e-09	1.08069e-08
SPTY2D1	1235.55	0.237192	0.105253	2.25355	0.0242242	0.0598333
TMEM86A	41.7663	0.93148	0.375508	2.48058	0.0131167	0.0351291
ZDHHC13	575.361	-0.520111	0.139183	-3.73687	0.000186322	0.000787301
E2F8	150.305	-1.105	0.244661	-4.51644	6.28883e-06	3.49082e-05
NAV2	560.507	0.768985	0.153224	5.01872	5.2018e-07	3.41923e-06
HTATIP2	2422.94	0.223366	0.0946198	2.36067	0.0182419	0.0468774
PRMT3	1327.43	-0.269856	0.108386	-2.48976	0.0127828	0.0343792
FIBIN	74.5748	1.08474	0.30832	3.51823	0.000434444	0.00170118
CCDC34	220.613	-0.81632	0.203681	-4.00783	6.128e-05	0.000284288
LGR4	1199.68	0.532575	0.108576	4.9051	9.33781e-07	5.89897e-06
LIN7C	3934.72	0.322154	0.0826965	3.89563	9.79456e-05	0.00043604
KIF18A	1054.44	-0.53604	0.113714	-4.71394	2.42977e-06	1.44676e-05
ARL14EP	591.127	0.56231	0.140296	4.00802	6.12293e-05	0.000284129
DNAJC24	400.312	0.491312	0.15933	3.08362	0.002045	0.00682144
IMMP1L	315.15	0.489086	0.172399	2.83694	0.00455475	0.013799
ELP4	805.371	0.440493	0.126707	3.47648	0.000508043	0.00195687
EIF3M	4384.38	0.395746	0.0861071	4.59598	4.3073e-06	2.46981e-05
PRRG4	2397.01	0.365827	0.090007	4.06443	4.81497e-05	0.000227735
QSER1	1491.44	-0.392807	0.131304	-2.99157	0.00277546	0.00891733
DEPDC7	830.224	0.445442	0.123187	3.61599	0.0002992	0.00121245
HIPK3	3937.49	0.673124	0.0854321	7.87905	3.29869e-15	5.72017e-14
CD59	6728.34	0.869171	0.0766918	11.3333	8.97566e-30	4.24174e-28
FBXO3	1288.72	0.884055	0.107174	8.24879	1.60004e-16	3.07217e-15
NAT10	1228.05	-0.701855	0.10762	-6.5216	6.95595e-11	7.53977e-10
ABTB2	182.497	-0.691169	0.226414	-3.05267	0.00226813	0.00747584
CAT	1350.45	0.376195	0.110083	3.41738	0.000632264	0.002382
EHF	3186.42	0.230363	0.0888437	2.5929	0.00951711	0.0264694
PDHX	1569.81	0.286826	0.102433	2.80013	0.00510821	0.0152793
CD44	5823.78	-0.888037	0.236357	-3.75718	0.000171837	0.000730764
PAMR1	292.234	3.03031	0.215257	14.0777	5.21027e-45	4.84471e-43
FJX1	1098.78	0.758284	0.113843	6.66079	2.72367e-11	3.10488e-10
TRIM44	983.043	-0.457624	0.122606	-3.73247	0.000189615	0.000800627
COMMD9	916.983	0.710716	0.134954	5.26635	1.39161e-07	9.93295e-07
PRR5L	424.156	-0.840859	0.154123	-5.45575	4.87663e-08	3.73665e-07
RAG1	403.741	0.54637	0.15802	3.4576	0.000545018	0.00208204
C11orf74	274.062	0.521972	0.184483	2.82937	0.00466393	0.0140975
TTC17	4326.7	0.472551	0.0786111	6.01125	1.84098e-09	1.6845e-08
ACCS	80.0706	0.812187	0.296375	2.7404	0.00613645	0.0179523
EXT2	3875.77	0.302739	0.0818128	3.70039	0.000215272	0.000896839
CD82	658.084	0.466679	0.129539	3.6026	0.000315045	0.00127037
TP53I11	182.971	-0.554491	0.215357	-2.57475	0.0100313	0.0277113
PRDM11	226.953	0.631721	0.197597	3.19701	0.00138861	0.00481435
PEX16	682.507	0.392427	0.131168	2.99179	0.00277346	0.00891733
GYLTL1B	232.637	-0.989509	0.205551	-4.81393	1.47992e-06	9.11477e-06
DGKZ	1182.33	-0.332935	0.110781	-3.00535	0.00265272	0.00858392
MDK	626.32	-0.902495	0.133416	-6.76454	1.33735e-11	1.57246e-10
ATG13	1861.48	0.298054	0.0994653	2.99657	0.00273038	0.00879879
ARHGAP1	628.84	-1.20194	0.136869	-8.78171	1.61007e-18	3.6347e-17
CKAP5	8432.39	-0.608194	0.0765948	-7.9404	2.01524e-15	3.56281e-14
LRP4	327.203	-0.958877	0.175851	-5.45277	4.95907e-08	3.79306e-07
ARFGAP2	2238.47	0.343649	0.0924916	3.71546	0.00020283	0.000850375
PACSIN3	1076.4	-0.304067	0.117324	-2.59169	0.00955055	0.0265538
DDB2	1086.74	-0.47275	0.110976	-4.25992	2.04504e-05	0.000103645
ACP2	556.934	0.651282	0.143182	4.54864	5.39935e-06	3.03727e-05
MADD	678.756	-0.501747	0.13323	-3.76601	0.000165878	0.000707874
SLC39A13	444.788	0.461938	0.154505	2.9898	0.00279164	0.00895593
FNBP4	1099.51	-0.261754	0.109421	-2.39216	0.0167495	0.0434972
NUP160	2401.24	-0.630309	0.0965878	-6.52576	6.76592e-11	7.35233e-10
TNKS1BP1	1489.86	-0.255564	0.112445	-2.27279	0.0230386	0.0572454
SSRP1	4168.05	-0.727823	0.0862704	-8.43654	3.26874e-17	6.67008e-16
SLC43A3	575.608	-1.16514	0.140222	-8.30927	9.62912e-17	1.88014e-15
SLC43A1	28.5739	-1.84064	0.417517	-4.40854	1.04072e-05	5.55632e-05
TIMM10	559.998	-0.590665	0.138443	-4.26648	1.98577e-05	0.000100884
UBE2L6	1151.65	-0.488988	0.111675	-4.37868	1.194e-05	6.30039e-05
CLP1	597.325	0.40548	0.137876	2.94091	0.00327247	0.0103006
ZDHHC5	2320.02	-0.273455	0.0929224	-2.94283	0.00325226	0.0102464
MED19	496.262	0.364456	0.147615	2.46897	0.0135504	0.0361554
TMX2	2397.57	0.258247	0.0902146	2.86259	0.00420198	0.012832
LPXN	1072.95	-3.49015	0.137789	-25.3296	1.50919e-141	1.23624e-138
ZFP91	2879.84	-0.225061	0.0874701	-2.57301	0.0100819	0.0278422
FAM111B	997.413	-0.602543	0.118874	-5.06874	4.00463e-07	2.68045e-06
PATL1	455.201	-1.05284	0.152297	-6.91306	4.74299e-12	5.83612e-11
STX3	817.464	-0.636711	0.121308	-5.24872	1.53156e-07	1.08598e-06
CCDC86	314.063	-1.01893	0.174231	-5.84817	4.97008e-09	4.31577e-08
PRPF19	1174.13	-0.52545	0.111385	-4.71742	2.38857e-06	1.42469e-05
TMEM109	1121.27	-0.622395	0.108984	-5.71091	1.12374e-08	9.30245e-08
TMEM132A	620.675	0.289254	0.139434	2.07449	0.0380342	0.0879506
SLC15A3	43.267	-1.71656	0.384444	-4.46505	8.00516e-06	4.36051e-05
DDB1	11704	0.561992	0.0753388	7.45953	8.68334e-14	1.30912e-12
CYB561A3	981.604	0.447902	0.113982	3.92958	8.50938e-05	0.000383994
TMEM138	616.177	0.295081	0.133377	2.21238	0.0269405	0.0655025
CPSF7	667.892	-0.646104	0.132974	-4.85886	1.18063e-06	7.3584e-06
SYT7	160.7	-1.28732	0.23416	-5.49759	3.85027e-08	2.98882e-07
FEN1	1569.82	-0.75026	0.104899	-7.15219	8.54023e-13	1.14683e-11
FADS1	700.955	-0.451615	0.130451	-3.46196	0.000536254	0.00205266
FADS3	1520.43	0.699781	0.105452	6.636	3.2231e-11	3.63805e-10
RAB3IL1	76.2331	-0.933134	0.307446	-3.03512	0.00240443	0.00786183
BEST1	143.657	0.689392	0.239392	2.87976	0.00397974	0.0122358
INCENP	886.906	-1.34583	0.130702	-10.297	7.27083e-25	2.59487e-23
MTA2	2914.75	-0.264269	0.0845061	-3.12722	0.00176468	0.00597096
GANAB	4032.27	-0.48602	0.0932025	-5.21467	1.84146e-07	1.2903e-06
HNRNPUL2	166.181	-0.848464	0.246241	-3.44567	0.000569649	0.00216555
TMEM179B	344.707	0.41925	0.16841	2.48946	0.0127936	0.0344029
NXF1	474.09	-0.902193	0.152674	-5.90926	3.43649e-09	3.03931e-08
STX5	841.163	0.347307	0.123744	2.80666	0.00500573	0.0150251
RARRES3	188.284	-1.6107	0.240646	-6.69325	2.18272e-11	2.51656e-10
ATL3	5523.9	0.360964	0.080852	4.46451	8.02539e-06	4.37014e-05
C11orf84	515	-0.527522	0.145241	-3.63204	0.00028119	0.00114567
MARK2	764.568	-0.990153	0.139071	-7.11975	1.0812e-12	1.4362e-11
MACROD1	804.437	0.616375	0.126477	4.8734	1.09694e-06	6.85916e-06
STIP1	7998.13	-0.531061	0.0730838	-7.26647	3.68994e-13	5.16472e-12
TRPT1	426.294	0.35414	0.160024	2.21304	0.0268948	0.0654098
NUDT22	572.797	0.460485	0.154624	2.9781	0.00290041	0.00924799
DNAJC4	251.76	0.430087	0.190856	2.25347	0.0242297	0.0598333
VEGFB	389.264	-0.774242	0.163591	-4.73278	2.21462e-06	1.32646e-05
FKBP2	1528.58	0.441864	0.0986837	4.47758	7.54931e-06	4.12395e-05
PPP1R14B	7447.08	-0.260686	0.0788133	-3.30764	0.000940869	0.00340089
PLCB3	1955.55	-0.557783	0.0955059	-5.8403	5.21077e-09	4.5043e-08
BAD	782.535	0.373609	0.135404	2.75922	0.00579395	0.0170547
ESRRA	2543.87	0.452522	0.0974622	4.64305	3.43304e-06	1.99713e-05
PRDX5	10431	0.467378	0.077489	6.03155	1.62399e-09	1.4979e-08
RPS6KA4	3262.49	-0.285873	0.0911315	-3.13692	0.0017073	0.00579385
SF1	1176.74	-1.05037	0.120921	-8.68646	3.73905e-18	8.17269e-17
MAP4K2	392.771	0.355503	0.161269	2.2044	0.0274959	0.0665987
MEN1	396.49	-0.362495	0.161086	-2.25031	0.0244291	0.060248
EHD1	756.288	-0.274703	0.135741	-2.02373	0.0429976	0.097631
PPP2R5B	281.263	0.661901	0.198226	3.33912	0.000840457	0.00308329
CDCA5	1268.28	-1.24674	0.106496	-11.707	1.17405e-31	6.21414e-30
VPS51	1662.52	0.351429	0.110234	3.18802	0.0014325	0.00494916
FAU	8590.37	0.300221	0.0818938	3.66598	0.000246396	0.001014
CAPN1	3435.36	-0.320474	0.0829061	-3.86551	0.000110858	0.000488592
POLA2	1024.54	-1.29244	0.113603	-11.3768	5.45773e-30	2.62246e-28
CDC42EP2	203.822	-0.846975	0.208908	-4.0543	5.0284e-05	0.000236982
DPF2	924.915	-0.452065	0.115121	-3.92688	8.60559e-05	0.00038803
FRMD8	1323.9	0.248101	0.104186	2.38133	0.0172501	0.0446086
EHBP1L1	1121.52	-0.786267	0.110517	-7.11441	1.1239e-12	1.48375e-11
MAP3K11	1031.05	-0.276623	0.112249	-2.46437	0.0137256	0.0365887
PCNXL3	666.767	-0.534164	0.132695	-4.0255	5.6854e-05	0.000265761
SIPA1	309.363	-0.589469	0.176192	-3.34561	0.000821007	0.0030216
RELA	678.246	-0.471297	0.134478	-3.50464	0.000457228	0.00178067
OVOL1	372.745	-0.965232	0.172552	-5.59387	2.2206e-08	1.77174e-07
CFL1	13138.6	-0.304902	0.0717021	-4.25235	2.11539e-05	0.000106869
CCDC85B	650.757	-1.42691	0.134741	-10.59	3.31519e-26	1.25612e-24
FOSL1	312.302	-3.14978	0.20248	-15.556	1.44846e-54	1.77975e-52
DRAP1	2251.67	-0.792969	0.0911306	-8.70147	3.27625e-18	7.19771e-17
SART1	1404.49	-0.400843	0.104874	-3.82216	0.000132288	0.000573493
EIF1AD	840.173	-0.387812	0.119042	-3.25777	0.00112291	0.00397783
BANF1	1006.87	-1.76869	0.136218	-12.9843	1.50266e-38	1.08154e-36
CST6	57.3995	-0.826703	0.332873	-2.48354	0.0130083	0.0349094
SF3B2	4472.67	-0.725403	0.0801226	-9.05366	1.38251e-19	3.37333e-18
PACS1	318.113	-0.704832	0.189946	-3.71069	0.000206692	0.000865509
KLC2	498.132	-0.44517	0.145511	-3.05935	0.0022182	0.00732773
RIN1	403.043	-0.802455	0.160775	-4.99117	6.00156e-07	3.89875e-06
BRMS1	2282.59	0.353902	0.0991701	3.56864	0.000358842	0.00143021
ZDHHC24	431.397	0.46685	0.166433	2.80504	0.00503107	0.0150853
CTSF	318.442	2.35122	0.199476	11.787	4.55502e-32	2.4796e-30
CCS	615.972	0.374357	0.136419	2.74416	0.00606663	0.0177871
RBM14	787.276	-0.816055	0.127107	-6.42021	1.36088e-10	1.43004e-09
RBM4B	535.334	0.42489	0.14062	3.02154	0.00251491	0.00818261
PC	825.247	-0.43827	0.120616	-3.63359	0.000279509	0.00113993
RHOD	918.748	-0.444377	0.115784	-3.83799	0.000124047	0.000540766
KDM2A	2043.85	-0.397933	0.115928	-3.4326	0.000597823	0.00226215
ADRBK1	1439.23	-0.315772	0.101964	-3.09691	0.00195552	0.00655089
POLD4	117.524	0.599426	0.272466	2.20001	0.0278065	0.0672187
CLCF1	116.274	-0.744985	0.258597	-2.88087	0.00396577	0.0122016
CORO1B	1601.33	0.223387	0.102113	2.18765	0.0286951	0.0690465
GSTP1	48766	0.601192	0.0746473	8.05377	8.02802e-16	1.45981e-14
UNC93B1	448.336	0.532728	0.155183	3.43289	0.000597182	0.00226023
ALDH3B1	704.275	1.48419	0.131279	11.3056	1.23047e-29	5.76743e-28
C11orf24	634.428	-0.60933	0.131917	-4.61904	3.85521e-06	2.2299e-05
LRP5	808.78	-0.604172	0.126404	-4.77969	1.75565e-06	1.06981e-05
GAL	287.316	-1.15082	0.184702	-6.2307	4.64352e-10	4.59068e-09
CPT1A	1143.71	-0.24155	0.109417	-2.20761	0.0272712	0.0661758
MRPL21	1759.27	0.210172	0.101783	2.0649	0.038932	0.0897372
ANO1	1409.57	-2.23996	0.263163	-8.51168	1.71425e-17	3.57437e-16
PPFIA1	9052.16	-0.215376	0.0729578	-2.95207	0.00315655	0.00997043
CTTN	20670.6	0.332415	0.070322	4.72704	2.27812e-06	1.36117e-05
SHANK2	938.935	-0.498697	0.131226	-3.8003	0.000144521	0.000622135
DHCR7	1831.49	-0.291609	0.096011	-3.03724	0.00238753	0.00781546
NADSYN1	2162.22	0.850194	0.0928663	9.15504	5.43391e-20	1.36061e-18
NUMA1	4055.32	-0.359788	0.0889032	-4.04696	5.18872e-05	0.000244137
FOLR1	157.127	2.60775	0.256563	10.1642	2.86589e-24	9.76218e-23
INPPL1	6002.81	0.197068	0.0755835	2.60728	0.00912643	0.0255231
ARAP1	2120.93	-0.201737	0.0911552	-2.21311	0.02689	0.0654076
STARD10	2845.89	0.395283	0.0925975	4.26883	1.96498e-05	9.99161e-05
FCHSD2	528.647	-0.824164	0.148177	-5.56203	2.66656e-08	2.11189e-07
P2RY2	565.455	-1.40685	0.141138	-9.9679	2.1064e-23	6.77276e-22
ARHGEF17	948.735	0.359532	0.134628	2.67057	0.00757235	0.0215947
RELT	502.545	-0.530511	0.144562	-3.66977	0.000242769	0.00100099
RAB6A	7548.46	-0.443038	0.0770271	-5.75172	8.83411e-09	7.40206e-08
PAAF1	1205.37	-0.584047	0.107819	-5.41694	6.06272e-08	4.57016e-07
C2CD3	310.883	-0.476594	0.19767	-2.41106	0.0159063	0.0415837
PPME1	645.177	-0.265906	0.131715	-2.0188	0.0435075	0.0985796
POLD3	630.128	-1.25057	0.14133	-8.84857	8.86475e-19	2.03866e-17
RNF169	657.598	-0.457703	0.135331	-3.38211	0.00071932	0.00268062
SPCS2	281.116	-0.800629	0.204211	-3.9206	8.83272e-05	0.000397438
ARRB1	45.9055	-1.00321	0.360999	-2.77899	0.00545286	0.0161669
DGAT2	266.236	0.427405	0.185771	2.30071	0.0214081	0.0538333
WNT11	34.1691	1.47273	0.393403	3.74357	0.000181424	0.000768496
TSKU	533.925	-0.478147	0.140042	-3.41431	0.000639443	0.00240588
PAK1	1009.57	-0.321573	0.115204	-2.79134	0.00524898	0.0156378
RSF1	783.99	-0.478555	0.137424	-3.48231	0.000497105	0.0019186
AAMDC	91.5061	0.646849	0.286815	2.25528	0.0241158	0.0596034
PRCP	942.867	0.433742	0.120575	3.59729	0.000321551	0.00129448
RAB30	397.041	0.822678	0.162277	5.0696	3.98656e-07	2.67044e-06
CCDC90B	756.24	0.559487	0.125883	4.4445	8.80965e-06	4.76702e-05
PICALM	2249.99	-0.361319	0.0933472	-3.8707	0.000108523	0.00047916
PRSS23	3100.2	0.321568	0.084878	3.78859	0.000151504	0.000649594
TMEM135	355.812	0.791351	0.165111	4.79284	1.64438e-06	1.00628e-05
CTSC	13826.3	0.564544	0.0702565	8.03547	9.32221e-16	1.69157e-14
CHORDC1	1537.74	-0.221137	0.106475	-2.07689	0.0378121	0.0874958
SLC36A4	281.781	-0.546206	0.190476	-2.86759	0.00413616	0.0126489
C11orf54	403.261	0.429746	0.161852	2.65519	0.00792643	0.0224778
ANKRD49	585.783	0.450011	0.145042	3.10262	0.00191815	0.00644202
AMOTL1	1923.94	-0.52032	0.104464	-4.98084	6.33082e-07	4.09884e-06
SRSF8	543.277	0.562889	0.147399	3.81881	0.000134099	0.000580756
ENDOD1	2201.63	0.189811	0.0941892	2.01521	0.0438831	0.0993389
SESN3	2588.54	1.22776	0.101399	12.1082	9.56123e-34	5.71084e-32
MTMR2	1307.99	-0.430554	0.107152	-4.01817	5.86523e-05	0.000273276
ARHGAP42	314.315	-0.537668	0.176811	-3.04092	0.00235855	0.00773829
C11orf70	145.202	1.0574	0.238822	4.42757	9.53027e-06	5.12632e-05
YAP1	2878.07	-0.636811	0.0995384	-6.39765	1.57791e-10	1.64904e-09
BIRC3	6362.64	1.90628	0.0834904	22.8323	2.19219e-115	1.10912e-112
BIRC2	5459.83	0.448591	0.0789819	5.67967	1.34956e-08	1.10812e-07
TMEM123	16613.4	0.670689	0.0717227	9.35113	8.67157e-21	2.30911e-19
MMP7	2558.56	5.12898	0.124024	41.3549	0	0
MMP20	18.795	2.58392	0.446082	5.79248	6.93546e-09	5.89155e-08
MMP3	105.8	0.624512	0.271569	2.29964	0.0214685	0.0539521
MMP12	30.9137	1.53753	0.405599	3.79077	0.000150181	0.000644084
MMP13	15102.6	3.0084	0.0738565	40.7331	0	0
DYNC2H1	1609.14	-0.390423	0.103805	-3.76112	0.000169153	0.000720956
CASP4	4020.51	0.419397	0.0914465	4.58626	4.51261e-06	2.5756e-05
CASP1	1202.67	-0.405832	0.106154	-3.82305	0.000131811	0.000571571
MSANTD4	1434.54	0.454447	0.102571	4.43058	9.39796e-06	5.0599e-05
KBTBD3	138.762	1.41006	0.245673	5.7396	9.48999e-09	7.92076e-08
ALKBH8	795.065	-0.327227	0.125267	-2.61225	0.00899493	0.025184
CUL5	2862.51	0.353468	0.0870571	4.06018	4.90348e-05	0.000231793
ATM	2806.2	0.477518	0.0877286	5.44313	5.23536e-08	3.98843e-07
KDELC2	1103.06	-0.387726	0.115375	-3.36057	0.000777806	0.00288048
EXPH5	1467.27	0.281191	0.11937	2.35564	0.018491	0.0474538
ZC3H12C	3402.03	0.499933	0.0844582	5.9193	3.23324e-09	2.86839e-08
RDX	9598.14	0.379451	0.0752592	5.04192	4.6088e-07	3.04808e-06
FDX1	1538	0.80953	0.10262	7.88864	3.05505e-15	5.31337e-14
C11orf53	10.0759	1.62368	0.442443	3.66981	0.000242726	0.00100099
PPP2R1B	1815.63	-0.375485	0.0987557	-3.80215	0.000143443	0.000618114
CRYAB	1533.64	-0.416463	0.106537	-3.90909	9.26427e-05	0.000415011
DIXDC1	608.836	-0.338387	0.135115	-2.50444	0.0122644	0.0331196
DLAT	2923.53	-0.286399	0.0847973	-3.37745	0.000731614	0.00272231
TIMM8B	1231.1	0.492992	0.111667	4.41483	1.01088e-05	5.41716e-05
SDHD	5964.95	0.339943	0.0836003	4.06629	4.77677e-05	0.000226052
IL18	3281.39	0.725152	0.0879102	8.24878	1.6002e-16	3.07217e-15
USP28	2195.32	0.346838	0.0908116	3.81932	0.000133822	0.000579706
ZBTB16	446.335	1.82198	0.156329	11.6548	2.16839e-31	1.12351e-29
NNMT	4855.37	1.63608	0.089251	18.3312	4.66492e-75	1.01577e-72
REXO2	2438.9	0.411608	0.0899875	4.57405	4.78379e-06	2.71497e-05
SIK3	493.387	-0.634564	0.155416	-4.08301	4.4456e-05	0.000211778
TAGLN	490.532	1.35505	0.152169	8.9049	5.34348e-19	1.25059e-17
PCSK7	781.549	-0.303414	0.130447	-2.32595	0.0200211	0.0507894
RNF214	316.654	-0.568992	0.177271	-3.20972	0.00132863	0.00462559
BACE1	1035.14	-0.719737	0.128425	-5.60432	2.09076e-08	1.67436e-07
TMPRSS13	209.461	2.78567	0.229787	12.1229	7.99174e-34	4.80678e-32
TMPRSS4	169.621	-1.89697	0.23288	-8.14569	3.77131e-16	6.99827e-15
SCN4B	73.6838	-0.823199	0.316243	-2.60306	0.00923968	0.0257937
MPZL3	1373.58	0.473675	0.107321	4.41362	1.01658e-05	5.44433e-05
ATP5L	3987.09	0.363579	0.0851652	4.26911	1.96257e-05	9.98232e-05
IFT46	846.444	0.36561	0.121323	3.01353	0.00258224	0.00837949
PHLDB1	802.611	-0.290487	0.128204	-2.26582	0.0234623	0.0581637
RPS25	19863.2	0.510801	0.0846114	6.03702	1.56986e-09	1.45265e-08
SLC37A4	190.065	-1.10766	0.221501	-5.00073	5.71145e-07	3.72153e-06
HYOU1	4235.3	-0.61424	0.0837093	-7.33778	2.17164e-13	3.11564e-12
HMBS	442.372	-1.61971	0.171984	-9.41783	4.60499e-21	1.25142e-19
H2AFX	1341.84	-1.30084	0.110791	-11.7414	7.82038e-32	4.17783e-30
DPAGT1	834.79	-0.817113	0.120473	-6.78255	1.18075e-11	1.395e-10
HINFP	425.547	0.551634	0.154114	3.5794	0.000344388	0.00137707
CBL	1163.67	-0.934951	0.255144	-3.66441	0.000247913	0.00101951
MCAM	2386.08	-0.674102	0.0899361	-7.49534	6.61289e-14	1.01026e-12
RNF26	424.833	-1.28114	0.163359	-7.84247	4.41782e-15	7.59194e-14
PVRL1	1205.6	-1.75869	0.256038	-6.86886	6.47181e-12	7.87885e-11
TRIM29	8983.35	0.532538	0.0720302	7.39326	1.43271e-13	2.09393e-12
OAF	1377.29	-1.14575	0.104561	-10.9578	6.09603e-28	2.58285e-26
TBCEL	688.51	0.973489	0.130103	7.48247	7.29391e-14	1.10839e-12
SC5D	1566.07	0.789333	0.0984603	8.01677	1.08564e-15	1.95552e-14
SORL1	4060.98	-1.56086	0.0918285	-16.9976	8.55806e-65	1.36311e-62
UBASH3B	583.885	-2.30043	0.147463	-15.6001	7.27045e-55	9.06277e-53
CLMP	1461.18	-1.44495	0.104979	-13.7641	4.19096e-43	3.65954e-41
SIAE	309.854	1.15747	0.184541	6.27216	3.56083e-10	3.5775e-09
CCDC15	270.14	-0.79357	0.187941	-4.22245	2.41659e-05	0.000120633
SLC37A2	387.705	-0.889531	0.159759	-5.56795	2.57751e-08	2.04513e-07
TMEM218	417.965	0.343977	0.156284	2.20096	0.0277385	0.067092
EI24	4425.13	-0.242124	0.0796901	-3.03832	0.00237901	0.00779449
STT3A	6776.63	-0.216424	0.0761453	-2.84224	0.00447971	0.0135908
CHEK1	1829.77	-0.92592	0.0965633	-9.58874	8.91688e-22	2.55587e-20
PUS3	669.512	0.289664	0.12875	2.24982	0.0244603	0.0603162
SRPR	2004.58	-0.646659	0.107735	-6.0023	1.94547e-09	1.77727e-08
DCPS	640.404	-0.547011	0.133748	-4.08986	4.31635e-05	0.000206078
ST3GAL4	414.343	-0.798831	0.157375	-5.07596	3.8554e-07	2.58459e-06
ETS1	1081.56	-2.83063	0.128995	-21.9437	9.94997e-107	4.27899e-104
FLI1	337.825	-3.22003	0.198702	-16.2053	4.62695e-59	6.16999e-57
TP53AIP1	457.188	1.12222	0.155916	7.19761	6.12758e-13	8.36561e-12
ARHGAP32	889.963	-0.782735	0.133585	-5.85945	4.64402e-09	4.05104e-08
APLP2	10869.6	-0.382061	0.0726579	-5.25835	1.45351e-07	1.03533e-06
ST14	2793.54	-0.266997	0.0914749	-2.9188	0.00351384	0.010986
ADAMTS15	732.444	-0.80077	0.130622	-6.13041	8.7651e-10	8.34868e-09
NCAPD3	2103.24	-0.873719	0.0918811	-9.50924	1.92065e-21	5.33749e-20
THYN1	1196.72	0.261512	0.108125	2.41862	0.0155795	0.0408284
ACAD8	520.768	0.31928	0.141226	2.26078	0.0237726	0.0588483
KDM5A	3212.39	0.193554	0.0861651	2.24632	0.0246836	0.0607538
B4GALNT3	188.856	-0.565979	0.216421	-2.61518	0.00891811	0.0249812
NINJ2	180.371	1.18943	0.222583	5.34376	9.10386e-08	6.69823e-07
ERC1	1443.69	-0.499928	0.12109	-4.12855	3.65054e-05	0.000176643
WNT5B	50.1778	-0.951981	0.350848	-2.71337	0.0066603	0.0193172
ADIPOR2	1906.28	-0.485922	0.103004	-4.71749	2.38772e-06	1.42468e-05
FKBP4	3688.09	-0.557941	0.0821121	-6.79488	1.08404e-11	1.28871e-10
FOXM1	881.736	-1.95307	0.143758	-13.5859	4.85847e-42	4.09683e-40
RHNO1	1029.36	-0.770851	0.114945	-6.70624	1.99699e-11	2.31173e-10
TEAD4	464.356	-0.83793	0.150306	-5.57481	2.47801e-08	1.9689e-07
PRMT8	40.8724	-1.35683	0.381353	-3.55795	0.000373765	0.00148419
CCND2	190.386	-2.86735	0.239333	-11.9806	4.49091e-33	2.6011e-31
RAD51AP1	756.729	-0.497025	0.129267	-3.84495	0.000120576	0.000526967
DYRK4	630.541	0.395597	0.133821	2.95618	0.00311479	0.00984575
NDUFA9	655.817	0.298232	0.140758	2.11875	0.0341119	0.080141
CD9	5242.88	0.712525	0.0825081	8.63582	5.83074e-18	1.26006e-16
TNFRSF1A	1520.41	-0.457699	0.0991661	-4.61548	3.9218e-06	2.26613e-05
SCNN1A	584.587	0.892889	0.136273	6.55223	5.66857e-11	6.23869e-10
TAPBPL	328.819	0.436632	0.171116	2.55168	0.0107205	0.0293981
NCAPD2	3399.97	-1.43808	0.0999083	-14.394	5.64704e-47	5.58278e-45
GAPDH	31950.5	-0.279508	0.0729472	-3.83165	0.000127285	0.000553477
NOP2	1707.32	-0.442216	0.0964449	-4.58516	4.53634e-06	2.58477e-05
CHD4	4327.34	-0.537672	0.0912457	-5.89258	3.80219e-09	3.34725e-08
LPAR5	86.5024	-1.2691	0.294072	-4.31562	1.59156e-05	8.22023e-05
ING4	288.175	1.11163	0.189318	5.87176	4.31188e-09	3.77279e-08
ZNF384	267.751	-0.666407	0.186685	-3.56969	0.000357406	0.00142482
COPS7A	1676.56	-0.230196	0.0967239	-2.37993	0.017316	0.044752
MLF2	1970.05	-0.498626	0.0933634	-5.34071	9.25845e-08	6.79743e-07
PTMS	345.722	-0.937348	0.169641	-5.52549	3.28571e-08	2.57498e-07
CDCA3	672.415	-1.05036	0.133045	-7.89478	2.9082e-15	5.08404e-14
ATN1	72.1178	-0.764809	0.331379	-2.30796	0.0210015	0.052973
C12orf57	724.498	0.549141	0.126565	4.33879	1.43272e-05	7.45482e-05
EMG1	1500.88	-0.439667	0.106445	-4.13046	3.62033e-05	0.000175378
C1S	1417.66	0.28451	0.100996	2.81704	0.00484679	0.0145887
C1RL	586.792	0.357268	0.136151	2.62407	0.0086887	0.0243902
CLSTN3	210.358	-0.825552	0.206632	-3.99528	6.46181e-05	0.000298245
PEX5	909.313	-0.299874	0.116309	-2.57825	0.00993035	0.027481
FOXJ2	212.544	-1.06549	0.225178	-4.73176	2.22577e-06	1.33267e-05
NECAP1	1599.93	0.277807	0.0990567	2.80453	0.00503904	0.0151013
RIMKLB	1790.01	-0.492933	0.0997753	-4.94043	7.79522e-07	4.98794e-06
CLEC2B	1013.5	1.24128	0.118997	10.4312	1.78615e-25	6.59341e-24
OLR1	1164.45	-0.606318	0.110932	-5.46566	4.61196e-08	3.54174e-07
GABARAPL1	2785.86	1.40658	0.0901824	15.5971	7.62334e-55	9.43429e-53
MAGOHB	753.078	-0.267981	0.128934	-2.07844	0.0376689	0.0871878
YBX3	4776.01	-0.432445	0.0939565	-4.60261	4.17235e-06	2.39882e-05
ETV6	403.512	-1.0113	0.175516	-5.76184	8.32001e-09	6.99515e-08
LRP6	1346.89	-0.354611	0.112199	-3.16056	0.00157467	0.00538806
DUSP16	862.925	0.795465	0.120805	6.58471	4.55781e-11	5.08123e-10
CREBL2	1381.36	0.752631	0.102911	7.31344	2.60393e-13	3.69883e-12
CDKN1B	1276.22	0.423289	0.104603	4.0466	5.19663e-05	0.000244375
GPRC5A	1709.89	-0.670081	0.101948	-6.57278	4.93855e-11	5.46673e-10
HEBP1	153.215	-0.745907	0.24165	-3.08672	0.00202378	0.00675849
ATF7IP	1109.83	-0.633539	0.128902	-4.91487	8.88396e-07	5.6288e-06
PLBD1	531.926	0.39882	0.141215	2.8242	0.00473981	0.0143043
WBP11	1776.4	-0.742374	0.103867	-7.14736	8.84644e-13	1.18517e-11
C12orf60	117.324	0.576494	0.258976	2.22605	0.0260107	0.0635833
SMCO3	27.091	1.18655	0.412791	2.87446	0.00404718	0.0124077
ARHGDIB	932.291	-0.784603	0.115377	-6.80036	1.04356e-11	1.24317e-10
EPS8	1205.99	1.25311	0.108842	11.5131	1.13333e-30	5.61832e-29
STRAP	4147.69	-0.267875	0.0900668	-2.97419	0.00293767	0.0093551
DERA	2539.55	0.45992	0.097971	4.69445	2.67323e-06	1.57915e-05
PIK3C2G	206.049	-0.497693	0.204139	-2.43801	0.0147686	0.0389884
PLEKHA5	1437.6	-0.521302	0.102144	-5.10358	3.3328e-07	2.25445e-06
AEBP2	585.82	-0.56561	0.142222	-3.97697	6.98003e-05	0.000320444
RECQL	2371.33	-0.296928	0.0972222	-3.05412	0.00225722	0.00744415
GOLT1B	3132.32	0.197596	0.0899987	2.19554	0.0281247	0.0678914
LDHB	21084.6	-0.242158	0.0777055	-3.11636	0.00183101	0.0061771
ABCC9	1365.71	-1.57998	0.104841	-15.0702	2.54194e-51	2.9151e-49
CMAS	1741.11	-0.312841	0.0980592	-3.19033	0.00142112	0.00491576
C2CD5	726.51	-0.796513	0.147221	-5.41033	6.29075e-08	4.72754e-07
BCAT1	2312.32	-2.14755	0.0946698	-22.6847	6.34756e-114	2.9511e-111
LYRM5	274.52	0.801639	0.187448	4.27659	1.89779e-05	9.67571e-05
KRAS	1048.84	-0.635822	0.12683	-5.01317	5.35396e-07	3.51254e-06
RASSF8	1431.47	-0.568076	0.105985	-5.35999	8.32256e-08	6.15233e-07
BHLHE41	332.732	-0.671186	0.180922	-3.7098	0.000207421	0.000867719
SSPN	285.619	0.408777	0.178903	2.28491	0.0223182	0.0557857
ITPR2	882.982	-0.299993	0.124017	-2.41897	0.0155646	0.0407957
ASUN	2364.69	-0.678588	0.0947335	-7.16312	7.88623e-13	1.06233e-11
FGFR1OP2	1418.34	0.234193	0.101147	2.31537	0.0205925	0.0520777
ARNTL2	1969.54	-1.42459	0.0973021	-14.6409	1.54041e-48	1.61573e-46
PPFIBP1	2083.23	-1.0626	0.10364	-10.2528	1.15023e-24	4.02979e-23
PTHLH	6369.67	-0.17104	0.0743959	-2.29906	0.0215017	0.0540275
ERGIC2	2799.69	0.260172	0.0907114	2.86813	0.00412907	0.0126317
TMTC1	4325.62	0.266506	0.0804957	3.31081	0.000930268	0.00337107
IPO8	1037.02	-0.281299	0.126572	-2.22244	0.0262535	0.0640258
CAPRIN2	1152.03	-1.59719	0.116994	-13.6519	1.96617e-42	1.66611e-40
DDX11	571.578	-1.19221	0.140822	-8.46603	2.53905e-17	5.21202e-16
FAM60A	2748.95	-0.31528	0.0864147	-3.64845	0.000263825	0.0010803
KIAA1551	934.142	-0.393191	0.118282	-3.32418	0.000886794	0.00322781
BICD1	202.338	-0.444532	0.208484	-2.13221	0.0329894	0.0778014
FGD4	1656.63	0.296852	0.102176	2.9053	0.00366899	0.0113883
PKP2	1198.08	0.483636	0.108459	4.45914	8.22889e-06	4.47105e-05
ALG10	162.438	-0.700954	0.22755	-3.08044	0.00206698	0.00688538
ALG10B	238.159	-0.56894	0.197272	-2.88404	0.00392607	0.0120903
CPNE8	393.516	-0.838605	0.162176	-5.17094	2.32917e-07	1.60716e-06
KIF21A	3152.45	0.458042	0.0880379	5.20279	1.96323e-07	1.37059e-06
CNTN1	1138.07	-1.5135	0.120678	-12.5417	4.41576e-36	2.93281e-34
GXYLT1	638.636	-0.844531	0.141653	-5.96198	2.49206e-09	2.24207e-08
PPHLN1	2741.99	0.226745	0.087	2.60626	0.00915365	0.0255868
SCAF11	3099.39	-0.474782	0.107676	-4.40935	1.03683e-05	5.53726e-05
SLC38A2	40914	0.704847	0.0809188	8.71054	3.02424e-18	6.6696e-17
SLC38A4	170.774	1.93795	0.235623	8.22479	1.95538e-16	3.71674e-15
AMIGO2	3748.07	-1.40873	0.0823707	-17.1024	1.42511e-65	2.31272e-63
PCED1B	55.3982	-1.27749	0.343108	-3.72328	0.00019665	0.00082769
RPAP3	1419.69	-0.382318	0.111705	-3.42257	0.000620323	0.00234009
HDAC7	694.795	-0.563515	0.129529	-4.35051	1.35824e-05	7.0995e-05
VDR	811.205	-0.671219	0.130107	-5.15899	2.48283e-07	1.70729e-06
SENP1	940.751	-0.609892	0.11617	-5.24998	1.52117e-07	1.07995e-06
PFKM	2390.43	-0.299287	0.0919336	-3.25547	0.00113205	0.00400442
ASB8	449.659	0.341385	0.151097	2.25937	0.0238604	0.0590401
ZNF641	430.021	0.500656	0.152891	3.27459	0.00105815	0.0037764
C12orf54	141.826	1.9922	0.250288	7.95964	1.72546e-15	3.06942e-14
CCNT1	2633.1	0.180817	0.0865471	2.08923	0.0366871	0.085248
CACNB3	133	-0.794359	0.255359	-3.11075	0.00186613	0.00628327
FKBP11	309.132	-0.72041	0.174285	-4.13353	3.57235e-05	0.000173396
ARF3	2472.79	-0.213721	0.0881437	-2.42469	0.0153214	0.0402563
WNT10B	31.8501	-1.95515	0.409045	-4.77979	1.75477e-06	1.06965e-05
DDN	43.499	-1.51544	0.369499	-4.10133	4.10775e-05	0.000196829
KMT2D	352.653	-0.424221	0.206787	-2.05148	0.0402198	0.0922112
RHEBL1	77.2158	-1.70209	0.310215	-5.4868	4.0927e-08	3.15991e-07
LMBR1L	219.597	0.522819	0.200868	2.60279	0.00924682	0.0258095
TUBA1B	5991.21	-1.02209	0.0810831	-12.6055	1.96883e-36	1.33865e-34
TUBA1A	697.187	0.973126	0.128111	7.59599	3.05452e-14	4.85169e-13
TUBA1C	3558.71	-0.662961	0.0863358	-7.67887	1.60498e-14	2.61448e-13
TROAP	447.61	-1.28796	0.153184	-8.40798	4.17126e-17	8.4516e-16
FMNL3	105.255	-1.38142	0.27493	-5.02463	5.04414e-07	3.31909e-06
TMBIM6	17738.7	0.249425	0.0708857	3.51869	0.000433676	0.00169856
NCKAP5L	277.246	-0.521156	0.183818	-2.83517	0.0045801	0.0138709
BCDIN3D	74.9287	0.643135	0.302829	2.12376	0.0336906	0.079227
RACGAP1	3798.76	-0.718458	0.0838764	-8.56568	1.07436e-17	2.2958e-16
SMARCD1	1207.12	-0.7307	0.11509	-6.34893	2.1682e-10	2.2307e-09
COX14	383.709	0.474945	0.160577	2.95774	0.00309901	0.00980128
CERS5	378.188	-0.476117	0.166255	-2.86378	0.00418624	0.0127907
LIMA1	6611.5	-0.376542	0.07969	-4.72508	2.30022e-06	1.37343e-05
LARP4	3518.16	-0.330581	0.0891141	-3.70963	0.000207561	0.0008679
METTL7A	439.305	2.25263	0.166307	13.545	8.47998e-42	7.11573e-40
CSRNP2	352.346	-0.364531	0.179114	-2.03519	0.0418322	0.095412
TFCP2	497.758	-0.651097	0.15371	-4.23587	2.27667e-05	0.000114279
DAZAP2	3295.77	0.230064	0.0837615	2.74666	0.0060206	0.017668
SMAGP	293.37	-0.691939	0.184921	-3.7418	0.000182705	0.00077316
GALNT6	1438.59	-0.306034	0.103371	-2.96054	0.00307097	0.00971975
KRT80	115.133	-1.51495	0.289391	-5.23497	1.6501e-07	1.16428e-06
KRT7	4704.11	0.295272	0.0891465	3.31221	0.000925615	0.00335774
KRT86	29.3569	-0.831699	0.404406	-2.05659	0.0397253	0.0912462
KRT81	79.5927	-1.62593	0.309318	-5.25649	1.46834e-07	1.0446e-06
KRT75	342.376	0.978204	0.171179	5.71452	1.10011e-08	9.12885e-08
KRT6C	92.3093	2.18133	0.299005	7.29528	2.9804e-13	4.20581e-12
KRT6A	118006	0.801423	0.0689469	11.6238	3.12102e-31	1.59311e-29
KRT5	188783	0.757924	0.0651757	11.6289	2.93708e-31	1.50368e-29
KRT1	57.3437	1.7172	0.3509	4.89369	9.89635e-07	6.22211e-06
KRT4	47.0925	1.56731	0.365663	4.2862	1.81757e-05	9.30531e-05
KRT8	4055.7	-0.25102	0.0827745	-3.03257	0.00242479	0.00792235
KRT18	2504.05	-0.644651	0.0909818	-7.0855	1.38545e-12	1.80549e-11
EIF4B	15375.7	0.454373	0.0743096	6.11459	9.68048e-10	9.17991e-09
SPRYD3	605.114	-0.381688	0.140426	-2.71807	0.00656638	0.0190931
IGFBP6	5825.43	-0.380092	0.0863643	-4.40104	1.07736e-05	5.7359e-05
ESPL1	563.222	-1.3418	0.144019	-9.31686	1.19833e-20	3.13753e-19
PFDN5	4748.25	0.452699	0.0880321	5.14243	2.71204e-07	1.85645e-06
C12orf10	195.282	-0.465682	0.213137	-2.18489	0.0288967	0.0694345
AAAS	1333.45	-0.351309	0.107368	-3.272	0.00106791	0.00380255
SP1	2651.89	-0.458576	0.113713	-4.03276	5.51253e-05	0.000258102
PRR13	497.304	-0.310743	0.146042	-2.12776	0.0333573	0.0786044
PCBP2	932.411	-0.368834	0.138943	-2.65457	0.00794102	0.0225118
CALCOCO1	804.689	1.46243	0.128286	11.3998	4.19103e-30	2.02512e-28
HOXC13	593.987	0.388109	0.138813	2.7959	0.0051755	0.0154561
HOXC10	305.99	-0.400708	0.179042	-2.23807	0.0252167	0.0618888
HOXC8	45.6576	-1.48467	0.366235	-4.05387	5.03775e-05	0.000237358
HOXC4	64.6228	-1.28959	0.3299	-3.90903	9.26681e-05	0.000415016
CBX5	5710.05	-1.51416	0.293505	-5.15889	2.48422e-07	1.70729e-06
HNRNPA1	8180.29	-0.730031	0.0780996	-9.34745	8.97898e-21	2.38359e-19
COPZ1	3248.33	-0.318442	0.0873394	-3.64603	0.000266321	0.00108922
ZNF385A	98.1659	-0.879527	0.294696	-2.98453	0.00284018	0.00909301
ITGA5	5843.45	-0.366222	0.0888049	-4.12389	3.72528e-05	0.000179905
CD63	3845.98	0.321353	0.0829263	3.87517	0.000106552	0.000471184
GDF11	104.14	-0.9225	0.275533	-3.34806	0.000813799	0.00299764
DNAJC14	480.637	-0.322952	0.145773	-2.21545	0.0267294	0.065072
WIBG	740.4	0.296258	0.124976	2.37052	0.017763	0.0457561
DGKA	967.904	-0.855149	0.115313	-7.41591	1.20789e-13	1.78506e-12
CDK2	1169.34	-0.761018	0.107608	-7.07214	1.52562e-12	1.97618e-11
RAB5B	303.554	0.437618	0.176429	2.48042	0.0131227	0.0351395
SUOX	271.826	0.503888	0.198477	2.53877	0.0111243	0.0303989
PA2G4	3919.91	-0.421113	0.0799997	-5.26393	1.41006e-07	1.00563e-06
RPL41	9697.1	0.263513	0.0791033	3.33125	0.000864572	0.0031603
ESYT1	2795.27	-0.703258	0.0967201	-7.27106	3.56682e-13	5.00869e-12
MYL6B	789.941	0.362386	0.124165	2.91859	0.00351614	0.0109912
MYL6	14672.7	0.675434	0.0807212	8.36749	5.88592e-17	1.17869e-15
SMARCC2	865.507	-0.385335	0.123166	-3.12857	0.0017566	0.00594707
ANKRD52	586.826	-0.808428	0.152631	-5.29662	1.17968e-07	8.55153e-07
CS	2736.95	-0.85658	0.0929947	-9.21106	3.22923e-20	8.20521e-19
PAN2	971.074	-0.362842	0.116043	-3.1268	0.00176717	0.00597698
TIMELESS	909.342	-1.71713	0.120558	-14.2431	4.94575e-46	4.67455e-44
SPRYD4	330.656	0.538566	0.173624	3.1019	0.00192281	0.00645389
RBMS2	577.504	-1.19559	0.148423	-8.05531	7.928e-16	1.44468e-14
BAZ2A	805.801	-0.873523	0.14124	-6.18468	6.2227e-10	6.03739e-09
ATP5B	19938.5	-0.181393	0.0715865	-2.5339	0.0112801	0.0307774
PTGES3	7722.82	-1.15938	0.0966663	-11.9937	3.83576e-33	2.24431e-31
PRIM1	829.505	-0.926022	0.122764	-7.5431	4.58915e-14	7.15059e-13
ZBTB39	381.203	-0.60815	0.164628	-3.69408	0.000220683	0.000917174
NAB2	616.95	0.280855	0.132832	2.11436	0.0344845	0.0808838
NXPH4	37.7445	-1.38854	0.383397	-3.62166	0.000292714	0.0011884
SHMT2	2916.2	-0.718286	0.0902635	-7.95766	1.7532e-15	3.11555e-14
R3HDM2	198.99	-0.782513	0.224462	-3.48617	0.000489988	0.00189453
INHBE	26.9008	-0.83374	0.413988	-2.01392	0.0440175	0.0995516
MARS	3798.42	-0.705397	0.0859151	-8.2104	2.20462e-16	4.17204e-15
DDIT3	312.105	-0.40975	0.17278	-2.37151	0.0177158	0.04566
MBD6	56.7762	-0.870716	0.350546	-2.48389	0.0129957	0.034881
DTX3	249.811	0.394667	0.193573	2.03886	0.0414644	0.094661
B4GALNT1	319.261	-1.10119	0.174706	-6.30309	2.91763e-10	2.95403e-09
OS9	3493.99	0.67593	0.0914537	7.39095	1.45785e-13	2.12886e-12
CDK4	964.611	-0.750711	0.114493	-6.55683	5.4962e-11	6.05674e-10
CYP27B1	68.1037	-2.38886	0.339087	-7.04497	1.85505e-12	2.37961e-11
METTL1	255.678	-1.26483	0.198681	-6.36615	1.93831e-10	2.00498e-09
TSFM	681.415	0.311431	0.135534	2.29781	0.0215725	0.0541895
CTDSP2	2176.2	-0.332527	0.101287	-3.283	0.00102709	0.00367547
LRIG3	1273.17	0.262199	0.104003	2.52106	0.0117001	0.0317652
SLC16A7	373.704	-0.350176	0.16977	-2.06265	0.0391459	0.0901577
FAM19A2	96.934	1.82232	0.28968	6.29079	3.15847e-10	3.18476e-09
USP15	4075.48	0.798647	0.0874785	9.12963	6.87309e-20	1.71349e-18
SRGAP1	438.63	-0.658364	0.183203	-3.59363	0.0003261	0.00131126
C12orf66	334.108	-0.378456	0.17558	-2.15546	0.031126	0.0739327
C12orf56	73.5673	1.72127	0.317364	5.42364	5.83972e-08	4.41948e-07
XPOT	8593.27	-0.564297	0.0742859	-7.59628	3.04764e-14	4.84525e-13
TBK1	2068.54	0.498039	0.0966055	5.15539	2.53106e-07	1.7381e-06
RASSF3	437.465	-0.625654	0.168357	-3.71624	0.00020221	0.000848186
GNS	4273.44	-0.330693	0.0793154	-4.16934	3.05478e-05	0.000150052
HMGA2	2383.92	-1.92163	0.0993958	-19.3331	2.82724e-83	7.25882e-81
TMBIM4	1391.21	0.351631	0.103221	3.40658	0.000657815	0.00247122
HELB	229.364	-0.522233	0.198777	-2.62723	0.00860835	0.0241883
GRIP1	264.299	-0.925121	0.187852	-4.92472	8.44812e-07	5.37642e-06
DYRK2	1576.45	0.291654	0.0999141	2.91905	0.00351099	0.0109831
MDM1	322.581	0.405227	0.172222	2.35294	0.0186257	0.0476999
RAP1B	2272.21	-0.289899	0.0896662	-3.23309	0.00122458	0.00429989
NUP107	2942.34	-0.588115	0.0877674	-6.70084	2.07229e-11	2.39727e-10
CPSF6	2952.18	-0.298776	0.0854815	-3.49521	0.000473693	0.00183644
ZFC3H1	1120.49	-0.668448	0.12682	-5.27084	1.358e-07	9.70519e-07
TMEM19	1894.78	0.689498	0.0952553	7.23842	4.53955e-13	6.24715e-12
TBC1D15	765.27	-0.52653	0.138616	-3.79847	0.00014559	0.000625997
ATXN7L3B	1537.33	0.266748	0.1049	2.54287	0.0109947	0.0300685
CAPS2	167.612	0.654751	0.232577	2.8152	0.00487469	0.0146573
PHLDA1	2460.54	-2.21267	0.101011	-21.9051	2.32023e-106	9.50302e-104
NAP1L1	8844.6	-0.395129	0.0831213	-4.75364	1.99788e-06	1.20461e-05
BBS10	849.793	0.336679	0.119345	2.82105	0.00478672	0.0144332
ZDHHC17	1056.4	0.463383	0.114234	4.05642	4.98301e-05	0.000235036
E2F7	583.358	-2.21564	0.155037	-14.291	2.48854e-46	2.37822e-44
NAV3	175.716	-2.89914	0.251316	-11.5359	8.70173e-31	4.35137e-29
PAWR	5091.05	0.345317	0.0786324	4.39153	1.12556e-05	5.963e-05
METTL25	364.584	1.01276	0.169484	5.97554	2.29327e-09	2.07954e-08
TMTC2	279.86	-0.542416	0.185919	-2.91748	0.00352869	0.0110184
SLC6A15	4339.18	-0.317699	0.0799696	-3.97274	7.10504e-05	0.0003258
RASSF9	515.544	1.23743	0.149592	8.27199	1.31742e-16	2.54346e-15
NTS	504.667	5.44956	0.23779	22.9175	3.10986e-116	1.62109e-113
C12orf29	1101.07	0.385607	0.111087	3.4712	0.000518129	0.00199348
CEP290	841.088	-0.318864	0.119331	-2.6721	0.00753781	0.0215141
KITLG	1129.89	-1.13416	0.112356	-10.0944	5.85166e-24	1.95078e-22
DUSP6	504.272	-1.58439	0.156745	-10.1081	5.08769e-24	1.70601e-22
POC1B	247.518	-0.435092	0.190242	-2.28704	0.0221936	0.0555228
ATP2B1	2890.15	-0.871903	0.0863498	-10.0973	5.67675e-24	1.89614e-22
LUM	18418	2.91804	0.0834416	34.971	6.20821e-268	2.66984e-264
DCN	8984.29	3.25179	0.0841911	38.6239	0	0
BTG1	1877.9	1.32943	0.0996258	13.3442	1.28034e-40	1.01965e-38
EEA1	2296.19	-0.296515	0.106543	-2.78305	0.00538497	0.0160042
NUDT4	2788.25	-0.370097	0.0915583	-4.04221	5.29507e-05	0.000248596
SOCS2	113.925	-1.37431	0.26646	-5.15765	2.50073e-07	1.71795e-06
TMCC3	78.5751	-1.87753	0.315683	-5.94753	2.72227e-09	2.44152e-08
FGD6	2325.85	-0.524801	0.0952212	-5.51139	3.56014e-08	2.77614e-07
NTN4	1143.84	-0.326185	0.12052	-2.70648	0.00680009	0.0196762
SNRPF	1808.65	-0.880682	0.104385	-8.43687	3.25944e-17	6.65901e-16
LTA4H	3806.61	0.296875	0.0843986	3.51754	0.000435569	0.00170482
ELK3	777.46	-1.04333	0.133039	-7.84223	4.42598e-15	7.59837e-14
CDK17	2256.78	0.209921	0.0906148	2.31663	0.020524	0.0519656
NEDD1	2884.92	-0.444401	0.0902842	-4.92225	8.55567e-07	5.44084e-06
TMPO	8255.63	-0.546341	0.0728132	-7.50333	6.22175e-14	9.55594e-13
APAF1	786.941	-0.507075	0.12768	-3.97145	7.14352e-05	0.000327339
SCYL2	3765.4	0.187563	0.0824594	2.27461	0.0229295	0.0570319
GAS2L3	450.578	-0.408367	0.151399	-2.69729	0.00699071	0.0201228
UTP20	2949.11	-0.216461	0.0903829	-2.39494	0.0166233	0.0432026
MYBPC1	109.051	3.98388	0.33579	11.8642	1.81597e-32	1.01423e-30
CHPT1	613.846	0.879743	0.14274	6.16327	7.12587e-10	6.86334e-09
GNPTAB	2047.89	-0.398002	0.0997403	-3.99038	6.59663e-05	0.000303735
DRAM1	341.518	-0.619874	0.172616	-3.59106	0.000329338	0.00132335
CCDC53	999.557	0.565588	0.118919	4.75608	1.97387e-06	1.19181e-05
PARPBP	403.713	-0.375761	0.157557	-2.38492	0.0170828	0.0442423
NT5DC3	398.491	-0.804595	0.162922	-4.93853	7.87151e-07	5.02993e-06
HSP90B1	18543.4	-0.356981	0.0722715	-4.93945	7.83439e-07	5.00807e-06
TDG	2327.74	0.23018	0.0887075	2.59481	0.0094642	0.026335
HCFC2	879.695	0.614473	0.122765	5.00528	5.57804e-07	3.64081e-06
TXNRD1	6801.86	0.355445	0.0756019	4.70154	2.58206e-06	1.5295e-05
CHST11	1147.65	-1.13916	0.116809	-9.75228	1.80363e-22	5.43362e-21
ALDH1L2	658.509	-2.77671	0.15375	-18.0598	6.60039e-73	1.35166e-70
KIAA1033	4869.22	0.356493	0.07986	4.46398	8.04512e-06	4.3795e-05
C12orf75	697.574	-2.01547	0.133675	-15.0774	2.28179e-51	2.63432e-49
CKAP4	7060.57	-0.667202	0.0753858	-8.8505	8.71312e-19	2.00647e-17
TCP11L2	458.5	0.652477	0.1533	4.2562	2.07929e-05	0.000105233
POLR3B	1160.11	-0.673323	0.111122	-6.05931	1.36708e-09	1.27391e-08
CRY1	553.035	0.300941	0.140071	2.1485	0.0316743	0.07506
BTBD11	370.317	-0.708852	0.173688	-4.08119	4.48064e-05	0.000213212
SART3	2342.51	-0.318994	0.0894134	-3.56763	0.000360224	0.00143439
ISCU	2565.93	0.403299	0.0963562	4.1855	2.84542e-05	0.000140491
CORO1C	7426.34	-0.425758	0.0948084	-4.49072	7.09828e-06	3.89737e-05
SSH1	927.862	-1.19553	0.133163	-8.97794	2.75887e-19	6.60057e-18
UNG	1879.17	-0.566459	0.0949275	-5.96728	2.41238e-09	2.17494e-08
UBE3B	1578.99	-0.613197	0.103272	-5.93768	2.89081e-09	2.58326e-08
MVK	463.614	0.301242	0.149079	2.02069	0.0433116	0.0982132
TRPV4	136.79	-0.795123	0.248061	-3.20536	0.00134896	0.00469257
GLTP	2405.08	0.201654	0.0896485	2.24939	0.024488	0.0603585
TCHP	823.697	-0.756373	0.122743	-6.16224	7.17212e-10	6.90401e-09
ANKRD13A	2003.12	0.343713	0.0918087	3.7438	0.000181261	0.000767994
IFT81	363.475	0.349233	0.162217	2.15288	0.0313282	0.0743424
ATP2A2	4003.31	-0.740007	0.111453	-6.63967	3.14396e-11	3.55805e-10
ARPC3	5858.14	0.605801	0.0802594	7.54804	4.41852e-14	6.90349e-13
GPN3	1284.89	-0.268681	0.111465	-2.41045	0.015933	0.0416343
FAM216A	433.499	-0.469332	0.156682	-2.99544	0.0027405	0.00882481
PPTC7	714.635	-0.46077	0.139292	-3.30795	0.00093982	0.00339852
TCTN1	515.082	0.825254	0.146897	5.61792	1.93273e-08	1.55504e-07
PPP1CC	6365.37	-0.40316	0.076509	-5.26945	1.36831e-07	9.77477e-07
SH2B3	305.633	-1.60476	0.183901	-8.72625	2.63266e-18	5.83084e-17
ATXN2	538.779	-0.400555	0.150382	-2.66359	0.00773116	0.0219857
BRAP	1378.89	0.345421	0.102868	3.35791	0.000785353	0.00290467
ALDH2	2222.1	0.301133	0.0913741	3.29561	0.000982098	0.00353284
TMEM116	179.097	0.57342	0.216103	2.65346	0.00796717	0.0225785
ERP29	3166.31	0.375168	0.0847103	4.42883	9.47442e-06	5.09787e-05
NAA25	2391.63	-0.221688	0.0887484	-2.49793	0.0124919	0.0336918
RPL6	26195.3	0.341188	0.0798048	4.27528	1.90897e-05	9.72695e-05
PTPN11	9535.74	-0.444217	0.0823429	-5.39472	6.86288e-08	5.1373e-07
OAS1	849.627	-1.28936	0.135372	-9.52458	1.65703e-21	4.63483e-20
OAS3	1685.51	-1.84112	0.107109	-17.1892	3.19701e-66	5.23762e-64
OAS2	1867.98	-1.86051	0.100065	-18.593	3.65988e-77	8.17628e-75
DDX54	2103.46	-0.312657	0.0930766	-3.35913	0.000781883	0.00289308
TPCN1	478.783	-0.648009	0.14899	-4.34936	1.36536e-05	7.1302e-05
SLC8B1	424.497	-0.504333	0.15709	-3.21048	0.00132516	0.00461444
SDSL	42.2679	-0.872367	0.384642	-2.268	0.0233293	0.0578842
MED13L	2534.77	-0.257159	0.115835	-2.22004	0.026416	0.0643729
C12orf49	881.426	0.288891	0.117471	2.45926	0.0139224	0.0370503
FBXO21	2690.54	0.368574	0.0908958	4.0549	5.01549e-05	0.000236439
RFC5	1200.2	-0.823252	0.110029	-7.48212	7.31315e-14	1.11033e-12
PEBP1	3969.38	0.520708	0.0839852	6.19999	5.64652e-10	5.51257e-09
SUDS3	2511.69	0.328103	0.0894389	3.66846	0.000244014	0.00100516
HSPB8	2235.18	0.943475	0.0915852	10.3016	6.92953e-25	2.48337e-23
CIT	1416.54	-1.59151	0.127678	-12.465	1.15831e-35	7.54746e-34
CCDC64	743.567	0.704062	0.126281	5.57534	2.47044e-08	1.9638e-07
RPLP0	43882.9	0.58633	0.0807984	7.25671	3.9663e-13	5.51265e-12
PXN	1464.15	-0.748004	0.119754	-6.24617	4.20643e-10	4.18503e-09
SIRT4	38.7535	1.06522	0.380318	2.80087	0.00509652	0.0152497
COX6A1	2456.99	0.323331	0.0988923	3.26952	0.00107729	0.00383279
GATC	1333.79	0.468613	0.10627	4.40964	1.03542e-05	5.53145e-05
DYNLL1	6983.27	0.157572	0.0748817	2.10428	0.0353539	0.0825848
COQ5	1567.09	0.412389	0.101647	4.05707	4.96925e-05	0.00023458
ACADS	351.396	0.803807	0.16895	4.75768	1.95835e-06	1.18368e-05
SPPL3	531.249	-0.336626	0.14298	-2.35436	0.0185547	0.0475674
OASL	3181.65	-2.64354	0.107447	-24.6031	1.16913e-133	8.37977e-131
CAMKK2	1174.59	-0.843705	0.12123	-6.95952	3.41431e-12	4.27149e-11
KDM2B	524.946	-0.696966	0.147768	-4.71663	2.39782e-06	1.42922e-05
ORAI1	384.303	-0.783848	0.160977	-4.86933	1.11979e-06	6.99442e-06
SETD1B	128.055	-0.543407	0.267589	-2.03075	0.0422801	0.096306
WDR66	709.24	-1.11698	0.131471	-8.496	1.96229e-17	4.07673e-16
BCL7A	468.196	-0.479691	0.148752	-3.22476	0.00126077	0.00441167
CLIP1	5920.96	0.351765	0.0806773	4.36015	1.29975e-05	6.82278e-05
ZCCHC8	1143.03	-0.498342	0.10869	-4.58498	4.54036e-06	2.5862e-05
KNTC1	2919.41	-0.881162	0.0895692	-9.83777	7.74079e-23	2.39922e-21
HCAR2	426.209	0.759141	0.154571	4.91129	9.04792e-07	5.72846e-06
DENR	3490.27	-0.180658	0.0860793	-2.09874	0.0358399	0.0835729
HIP1R	1709.38	0.210665	0.101526	2.07498	0.0379886	0.0878571
VPS37B	566.665	-0.915048	0.138072	-6.62733	3.41823e-11	3.85324e-10
PITPNM2	120.242	-1.49053	0.262535	-5.67745	1.36719e-08	1.12153e-07
MPHOSPH9	1572.51	-0.288249	0.101937	-2.82772	0.00468813	0.0141657
SETD8	1626.32	-0.29795	0.0975437	-3.05453	0.00225412	0.00743678
RILPL2	426.177	-0.437307	0.153999	-2.83968	0.00451582	0.0136883
NCOR2	520.696	-0.430124	0.17735	-2.42529	0.0152962	0.0402147
SCARB1	1140.66	-0.717242	0.108996	-6.58044	4.69051e-11	5.21228e-10
UBC	30176	0.386476	0.0772153	5.00517	5.58122e-07	3.64081e-06
BRI3BP	1791.51	-0.968791	0.10358	-9.35311	8.51076e-21	2.27332e-19
SLC15A4	870.318	-0.314771	0.119823	-2.62697	0.00861499	0.024203
FZD10	65.4423	-1.50784	0.327486	-4.60429	4.13874e-06	2.38189e-05
STX2	327.591	-0.865093	0.17065	-5.0694	3.99081e-07	2.67224e-06
SFSWAP	1010.42	-0.25153	0.116203	-2.16457	0.0304205	0.0725084
MMP17	89.9317	-0.911768	0.288515	-3.16021	0.00157658	0.00539277
PUS1	446.248	-0.402268	0.151695	-2.65181	0.00800611	0.0226664
EP400	288.656	-0.906799	0.221803	-4.08831	4.3453e-05	0.000207345
NOC4L	430.987	-0.530105	0.15521	-3.4154	0.000636873	0.00239726
FBRSL1	293.197	-1.284	0.184331	-6.96572	3.26728e-12	4.09947e-11
POLE	1067.8	-1.15117	0.121544	-9.47119	2.76663e-21	7.61465e-20
CHFR	522.304	0.600433	0.146148	4.10839	3.98424e-05	0.00019139
ZNF605	521.181	0.523718	0.143843	3.64089	0.000271693	0.00111013
ZNF26	440.388	0.475861	0.153083	3.10852	0.00188025	0.00632709
ZNF84	779.634	0.586167	0.122779	4.77416	1.80463e-06	1.09616e-05
ZNF140	799.655	0.866051	0.12233	7.07963	1.44535e-12	1.87644e-11
ZNF10	185.977	0.583671	0.218962	2.66563	0.00768452	0.0218784
ZNF268	587.832	0.851422	0.141909	5.99977	1.97596e-09	1.8032e-08
MPHOSPH8	835.781	-0.556641	0.120789	-4.60838	4.05828e-06	2.33949e-05
ZMYM2	3244.19	0.310888	0.0836054	3.71852	0.000200396	0.000841401
GJB2	3675.75	-0.204283	0.0847824	-2.4095	0.0159746	0.0417304
GJB6	4376.95	1.05641	0.0862936	12.242	1.85297e-34	1.13433e-32
IL17D	156.384	-1.13752	0.232129	-4.9004	9.56429e-07	6.03097e-06
XPO4	2070.56	-0.472727	0.0972243	-4.86224	1.16067e-06	7.24189e-06
SKA3	657.897	-1.28177	0.135485	-9.46064	3.06075e-21	8.3973e-20
SACS	2211.85	-1.12199	0.102588	-10.9369	7.68083e-28	3.23837e-26
MIPEP	628.57	-0.607599	0.135464	-4.48532	7.2806e-06	3.99111e-05
PARP4	1093.19	-0.555021	0.110026	-5.04446	4.54805e-07	3.01486e-06
CENPJ	928.118	-0.668276	0.125071	-5.34318	9.13278e-08	6.70904e-07
MTMR6	912.587	-0.294096	0.116788	-2.51821	0.0117954	0.0319892
USP12	825.921	-0.371591	0.120569	-3.08198	0.00205626	0.00685235
RPL21	10859.9	0.27101	0.0833472	3.25158	0.00114766	0.00405296
RASL11A	51.7833	1.2119	0.349165	3.47086	0.0005188	0.00199562
MTIF3	478.325	0.346711	0.148673	2.33203	0.0196989	0.0500681
PAN3	646.452	-0.294923	0.143212	-2.05935	0.0394609	0.090786
POMP	4721.47	0.196065	0.0800174	2.45028	0.0142744	0.0378348
UBL3	2251.75	0.691097	0.0905097	7.63561	2.24745e-14	3.60641e-13
HMGB1	10461.6	-0.509047	0.075364	-6.7545	1.43325e-11	1.6772e-10
USPL1	442.739	-0.56896	0.152003	-3.74309	0.000181775	0.000769411
HSPH1	6101.49	-0.596148	0.0788268	-7.56276	3.94615e-14	6.19358e-13
BRCA2	1507.79	-1.5494	0.103546	-14.9633	1.27564e-50	1.43421e-48
N4BP2L2	2324.35	0.234116	0.0946051	2.47467	0.0133359	0.0356606
PDS5B	1221.54	-0.327505	0.127522	-2.56823	0.010222	0.0281794
STARD13	970.627	0.479436	0.114786	4.17676	2.95687e-05	0.000145701
RFC3	1455.74	-0.810081	0.108461	-7.46884	8.09034e-14	1.22294e-12
CCNA1	752.07	-1.26864	0.136459	-9.29686	1.44651e-20	3.77584e-19
SMAD9	141.986	1.93542	0.265052	7.30203	2.83449e-13	4.00648e-12
EXOSC8	780.017	-0.687043	0.122411	-5.61259	1.99323e-08	1.59998e-07
POSTN	46.5529	3.27112	0.400724	8.16302	3.26742e-16	6.08292e-15
UFM1	2258.17	0.536819	0.0937638	5.72523	1.03296e-08	8.59236e-08
PROSER1	269.889	-0.628192	0.21527	-2.91816	0.00352107	0.0110026
LHFP	131.646	-1.17373	0.252727	-4.64426	3.41296e-06	1.98746e-05
SLC25A15	360.267	-0.640268	0.164749	-3.88631	0.000101778	0.00045158
ELF1	1464.73	-0.227836	0.10238	-2.22539	0.0260549	0.0636642
KBTBD6	611.741	-0.296035	0.134291	-2.20443	0.0274938	0.0665987
NAA16	461.338	-0.361259	0.150887	-2.39424	0.016655	0.0432779
RGCC	366.3	0.357555	0.162922	2.19465	0.028189	0.0679903
DGKH	2100.83	-0.409057	0.10803	-3.7865	0.000152782	0.000654749
AKAP11	1097.43	-0.578897	0.13419	-4.31401	1.60317e-05	8.27661e-05
TNFSF11	183.865	1.44603	0.219237	6.59575	4.231e-11	4.72915e-10
TSC22D1	1216.85	-0.851934	0.107634	-7.91509	2.47078e-15	4.3414e-14
NUFIP1	364.834	-0.362993	0.167356	-2.16898	0.0300839	0.0718134
TPT1	30434.2	0.436239	0.073576	5.92909	3.04621e-09	2.71648e-08
SLC25A30	315.748	-1.06511	0.17483	-6.09228	1.11314e-09	1.04692e-08
ZC3H13	1194.63	-0.851926	0.127502	-6.68167	2.36231e-11	2.71635e-10
LCP1	2510.26	-1.12892	0.0885609	-12.7473	3.22555e-37	2.23734e-35
LRCH1	502.784	-0.809285	0.150881	-5.36372	8.15237e-08	6.03689e-07
ESD	3000.38	-0.20334	0.0883112	-2.30255	0.0213044	0.0536415
SUCLA2	2057.39	-0.332414	0.0966353	-3.43988	0.000581978	0.00220949
NUDT15	1487.15	-0.886864	0.102196	-8.6781	4.02443e-18	8.77417e-17
MED4	620.3	-0.420825	0.138349	-3.04177	0.0023519	0.0077194
ITM2B	13293.8	0.373009	0.0769328	4.8485	1.24401e-06	7.72545e-06
RB1	2876.75	-0.285344	0.089903	-3.17391	0.00150401	0.00517855
LPAR6	847.309	0.590021	0.127327	4.6339	3.5884e-06	2.08329e-05
RCBTB2	411.363	0.61066	0.156121	3.91145	9.17419e-05	0.000411296
FNDC3A	3177.74	-0.276971	0.0838065	-3.30489	0.000950132	0.00342789
EBPL	1414.53	0.535826	0.103238	5.1902	2.10066e-07	1.4612e-06
KPNA3	1598.62	-0.676671	0.104752	-6.45973	1.04891e-10	1.11447e-09
WDFY2	297.333	-1.24654	0.194717	-6.40179	1.53563e-10	1.60681e-09
VPS36	1473.79	-0.336031	0.107545	-3.12457	0.00178066	0.00601669
CKAP2	2537.06	-1.00351	0.098642	-10.1732	2.61171e-24	8.91401e-23
SUGT1	1651.51	-0.235925	0.100889	-2.33845	0.0193638	0.049336
DIAPH3	966.519	-1.46158	0.126773	-11.5292	9.40562e-31	4.68973e-29
PCDH9	77.6701	1.06607	0.30438	3.50245	0.000461007	0.00179336
MZT1	914.981	-0.49781	0.12559	-3.96375	7.37808e-05	0.000337189
BORA	474.861	-0.571194	0.154246	-3.70315	0.000212943	0.000887796
COMMD6	1344.14	0.615941	0.111902	5.50431	3.70625e-08	2.88093e-07
LMO7	300.266	0.380268	0.175808	2.16297	0.0305434	0.0727308
KCTD12	944.043	-0.930279	0.12442	-7.47694	7.60726e-14	1.15295e-12
CLN5	802.784	0.456008	0.122124	3.73397	0.000188484	0.000796245
MYCBP2	3236.49	-0.380186	0.115127	-3.3023	0.000958942	0.0034575
SCEL	223.764	1.14639	0.201285	5.69539	1.2309e-08	1.01603e-07
RNF219	597.36	-0.487348	0.143599	-3.39381	0.00068927	0.00257757
RBM26	1602.96	-0.378441	0.1046	-3.618	0.000296892	0.00120423
NDFIP2	4412.43	0.636695	0.0848231	7.50615	6.08926e-14	9.36081e-13
SPRY2	263.58	-1.28535	0.189352	-6.78813	1.13599e-11	1.3449e-10
GPR180	1306.35	-0.359512	0.110653	-3.24901	0.00115808	0.00408306
DZIP1	817.337	-0.506743	0.122232	-4.14574	3.38723e-05	0.000164922
UGGT2	883.451	0.331556	0.120737	2.7461	0.00603089	0.0176946
MBNL2	3107.31	0.300609	0.0841763	3.57119	0.000355366	0.001418
IPO5	6437.65	-0.387047	0.0764321	-5.06393	4.10691e-07	2.74038e-06
STK24	2563.25	-0.808212	0.0893004	-9.05049	1.42325e-19	3.4678e-18
DOCK9	1051.29	-0.991124	0.125641	-7.88852	3.05792e-15	5.31337e-14
TM9SF2	5575.65	0.55831	0.076894	7.26078	3.84875e-13	5.37388e-12
ZIC5	222.355	-0.623861	0.205359	-3.0379	0.00238234	0.00780144
ZIC2	65.9352	-1.20852	0.323942	-3.73067	0.000190972	0.000805762
NALCN	119.009	0.992245	0.260692	3.80619	0.000141123	0.000608726
TEX30	418.647	-0.459659	0.155928	-2.94789	0.00319947	0.0100986
KDELC1	448.554	-0.419196	0.151563	-2.76583	0.00567786	0.0167502
BIVM	350.463	-0.516369	0.169138	-3.05295	0.00226603	0.00747035
EFNB2	1463.08	-0.781782	0.114555	-6.82449	8.82391e-12	1.05998e-10
ARGLU1	1378.63	-0.29106	0.112909	-2.57783	0.00994215	0.0275074
LIG4	833.159	0.748822	0.120361	6.22147	4.92503e-10	4.85226e-09
MYO16	101.049	1.04107	0.274595	3.79128	0.000149871	0.000642912
COL4A1	3112.59	-0.914175	0.0950635	-9.61647	6.813e-22	1.9697e-20
COL4A2	2008.33	-0.791691	0.111241	-7.1169	1.10378e-12	1.46281e-11
ING1	211.326	-0.555545	0.204424	-2.7176	0.00657563	0.0191166
ARHGEF7	568.289	-0.624082	0.147243	-4.23846	2.25062e-05	0.000113136
TUBGCP3	764.649	-1.35264	0.127871	-10.5781	3.76392e-26	1.41989e-24
ATP11A	237.55	-1.30411	0.23206	-5.61973	1.9126e-08	1.54029e-07
LAMP1	5523.81	0.280325	0.088493	3.16777	0.00153613	0.00527224
TMCO3	1190.08	0.425821	0.107911	3.94604	7.94543e-05	0.000360817
TFDP1	2644.76	-0.894942	0.0865436	-10.3409	4.60016e-25	1.66945e-23
GAS6	1135.46	0.348891	0.11967	2.91544	0.00355193	0.0110769
UPF3A	396.791	-0.403249	0.16109	-2.50325	0.0123058	0.033221
CHAMP1	159.146	-1.00443	0.229379	-4.37889	1.19284e-05	6.29618e-05
TTC5	1476.64	0.484707	0.101407	4.77981	1.75458e-06	1.06965e-05
CCNB1IP1	2101.43	0.743802	0.099303	7.49023	6.87527e-14	1.04755e-12
PARP2	1301.88	-0.537619	0.107379	-5.00673	5.53623e-07	3.61832e-06
TEP1	1071.06	-0.286327	0.116948	-2.44833	0.0143521	0.0380115
OSGEP	972.94	0.311322	0.116689	2.66797	0.00763122	0.021741
APEX1	2571.48	-1.11267	0.0995478	-11.1772	5.27261e-29	2.38683e-27
TMEM55B	717.487	0.414966	0.13155	3.15443	0.00160812	0.00548975
PNP	1970.56	-0.555753	0.0926001	-6.00165	1.95328e-09	1.78346e-08
ANG	102.296	1.21527	0.283755	4.28282	1.84538e-05	9.43367e-05
RNASE1	29.0543	-0.868894	0.412037	-2.10878	0.0349639	0.0818176
METTL17	1287.63	0.262265	0.107076	2.44933	0.0143123	0.0379294
NDRG2	219.226	-0.985394	0.20566	-4.79138	1.65639e-06	1.01255e-05
RNASE7	91.9153	-1.4611	0.296356	-4.93021	8.214e-07	5.23711e-06
ARHGEF40	433.598	-0.446288	0.164819	-2.70774	0.00677422	0.0196179
RAB2B	1292.29	0.488336	0.105184	4.6427	3.4388e-06	1.99981e-05
TOX4	2811.82	0.497451	0.0869358	5.72205	1.05245e-08	8.7502e-08
METTL3	2231.53	0.322173	0.0950739	3.38866	0.000702353	0.00262364
DAD1	5566.24	0.734905	0.0842836	8.71942	2.79622e-18	6.1826e-17
ABHD4	1228.29	0.8532	0.114501	7.45144	9.23295e-14	1.38833e-12
OXA1L	3672.02	0.526138	0.0844414	6.23081	4.64037e-10	4.59021e-09
SLC7A7	529.303	0.385331	0.144192	2.67235	0.00753222	0.0215053
MRPL52	2477.76	0.442601	0.104435	4.23807	2.2545e-05	0.000113298
MMP14	11434.4	0.467427	0.0830806	5.62619	1.84235e-08	1.48774e-07
LRP10	2130.42	0.47243	0.0957597	4.9335	8.07704e-07	5.1517e-06
PRMT5	3020.85	0.189584	0.0838676	2.26052	0.023789	0.0588803
AJUBA	9053.05	0.75047	0.072873	10.2983	7.16995e-25	2.56419e-23
C14orf93	572.144	0.395627	0.142224	2.78172	0.00540722	0.0160564
PSMB5	7297.27	0.261721	0.0806236	3.24621	0.00116953	0.00411922
ACIN1	3206.81	-0.252516	0.0894229	-2.82384	0.00474522	0.0143181
C14orf119	2789.45	0.269762	0.0900825	2.99462	0.00274791	0.00884534
HOMEZ	1503.22	0.594628	0.0992669	5.9902	2.09584e-09	1.90754e-08
EFS	171.501	-0.736296	0.22215	-3.31441	0.000918356	0.00333564
NGDN	2287.38	0.594359	0.100989	5.88539	3.9712e-09	3.48356e-08
AP1G2	597.435	0.482128	0.134475	3.58527	0.000336733	0.00135054
DHRS4	604.047	0.415105	0.136437	3.04246	0.00234654	0.00770477
DHRS4L2	589.106	0.415722	0.138303	3.00588	0.00264811	0.0085706
NRL	46.0284	0.809927	0.357468	2.26573	0.0234678	0.0581689
PCK2	1045.65	-0.634298	0.114142	-5.55708	2.74321e-08	2.1696e-07
DCAF11	2534.29	0.435601	0.0914148	4.7651	1.88761e-06	1.14253e-05
PSME1	4348.11	0.783985	0.0838284	9.35226	8.57925e-21	2.28807e-19
PSME2	5240.28	0.21846	0.0843821	2.58893	0.0096274	0.0267545
TM9SF1	1911.92	0.337182	0.0958127	3.51917	0.000432892	0.00169588
NEDD8	3356.43	0.626879	0.0855287	7.32946	2.31082e-13	3.30155e-12
GMPR2	2109.06	1.29822	0.103815	12.5051	6.99973e-36	4.61338e-34
TINF2	1690.07	0.401453	0.102778	3.90601	9.38321e-05	0.000419465
TGM1	737.553	0.801999	0.129846	6.17655	6.55174e-10	6.34232e-09
DHRS1	460.511	0.742559	0.150864	4.92203	8.565e-07	5.44475e-06
LTB4R	390.06	-0.453791	0.15988	-2.83832	0.00453523	0.0137423
RIPK3	129.592	0.962568	0.251968	3.8202	0.000133345	0.000577784
KHNYN	2728.71	0.210078	0.0854302	2.45907	0.0139299	0.0370589
SCFD1	4898.9	0.763587	0.0775802	9.84256	7.38107e-23	2.29601e-21
STRN3	3235.48	0.49723	0.0833622	5.9647	2.45086e-09	2.20847e-08
AP4S1	410.952	0.853247	0.15678	5.44231	5.25935e-08	4.00315e-07
HECTD1	15222.2	0.49389	0.0711968	6.93698	4.00579e-12	4.95738e-11
HEATR5A	440.481	0.502192	0.154952	3.24096	0.0011913	0.0041916
DTD2	1638.45	0.505698	0.0994726	5.08379	3.69972e-07	2.48507e-06
NUBPL	1084.75	0.679557	0.110403	6.15521	7.4976e-10	7.19318e-09
ARHGAP5	15678.7	1.44213	0.0700834	20.5774	4.37742e-94	1.47648e-91
EAPP	1755.4	1.09255	0.0996584	10.9629	5.76069e-28	2.45871e-26
SNX6	7505.79	0.686369	0.0822096	8.34901	6.8836e-17	1.36262e-15
CFL2	1981.33	1.03178	0.0952862	10.8282	2.52954e-27	1.04348e-25
SRP54	5032.23	0.611657	0.0806734	7.58189	3.40561e-14	5.37462e-13
FAM177A1	2487.35	0.586334	0.0876617	6.6886	2.25315e-11	2.59603e-10
KIAA0391	2734.14	0.443496	0.0867143	5.11445	3.14657e-07	2.1352e-06
PSMA6	556.684	0.626577	0.16246	3.8568	0.000114883	0.000504394
NFKBIA	9548.03	0.780488	0.0761074	10.2551	1.12271e-24	3.94141e-23
RALGAPA1	2563.6	0.622462	0.0948701	6.56121	5.33736e-11	5.90059e-10
BRMS1L	724.789	-0.331884	0.130611	-2.54101	0.0110531	0.0302139
MBIP	1063.41	0.336778	0.122726	2.74414	0.00606692	0.0177871
NKX2-1	97.1628	1.4613	0.284487	5.1366	2.79748e-07	1.91189e-06
NKX2-8	61.0618	1.01865	0.328251	3.10327	0.00191395	0.00642915
PAX9	2715.21	0.780224	0.0911272	8.56193	1.10997e-17	2.36895e-16
SLC25A21	176.824	1.27009	0.221528	5.7333	9.8497e-09	8.20903e-08
MIPOL1	1239.56	0.378265	0.105856	3.57339	0.000352388	0.00140743
FOXA1	61.1062	-1.03107	0.335202	-3.07596	0.00209827	0.0069788
SEC23A	5709.98	0.853791	0.0794419	10.7474	6.09817e-27	2.46246e-25
TRAPPC6B	1051.42	0.648995	0.11123	5.83468	5.3893e-09	4.64928e-08
PNN	1719.99	-0.479784	0.106637	-4.49921	6.8207e-06	3.75936e-05
FBXO33	503.025	0.738695	0.146041	5.05815	4.23346e-07	2.82045e-06
C14orf28	182.313	1.10025	0.227325	4.84001	1.29836e-06	8.04842e-06
KLHL28	1751.72	1.11246	0.0996501	11.1637	6.14062e-29	2.77247e-27
FAM179B	1221.57	1.15241	0.107765	10.6937	1.08917e-26	4.29724e-25
PRPF39	1468.03	0.559133	0.117107	4.77453	1.80129e-06	1.09529e-05
RPS29	10965.7	0.728635	0.0960242	7.58804	3.24778e-14	5.13496e-13
RPL36AL	8535.81	0.777607	0.0791509	9.82436	8.84328e-23	2.73601e-21
DNAAF2	1249.46	0.442437	0.115703	3.8239	0.000131359	0.000569752
POLE2	886.441	-0.487722	0.12192	-4.00033	6.32535e-05	0.000292654
KLHDC1	41.8882	0.809536	0.366161	2.21087	0.0270447	0.0657187
KLHDC2	2304.7	1.22775	0.100754	12.1856	3.71008e-34	2.23933e-32
NEMF	4179.17	0.523471	0.0821607	6.37131	1.87422e-10	1.94336e-09
ARF6	3271.61	-0.344337	0.0829897	-4.14916	3.33702e-05	0.000162773
VCPKMT	602.089	0.830374	0.136517	6.08256	1.18277e-09	1.10877e-08
SOS2	2113.79	1.09237	0.0914209	11.9488	6.58991e-33	3.7661e-31
MAP4K5	2619.86	0.252696	0.0873624	2.8925	0.00382186	0.0118011
ATL1	67.3071	0.869071	0.318037	2.73261	0.0062835	0.0183575
SAV1	1408.33	-0.359888	0.101892	-3.53204	0.000412361	0.0016221
NIN	3953.32	-0.372763	0.0869541	-4.28689	1.81192e-05	9.27917e-05
TMX1	6320.45	0.447119	0.0845578	5.28773	1.23842e-07	8.92468e-07
FRMD6	7533.71	0.740784	0.0758407	9.76764	1.55022e-22	4.73658e-21
C14orf166	7390.54	0.306369	0.083118	3.68595	0.00022785	0.000944678
PTGER2	749.873	1.71617	0.133155	12.8885	5.22402e-38	3.68294e-36
TXNDC16	857.509	0.851109	0.125233	6.79619	1.07426e-11	1.27796e-10
PSMC6	7319.53	0.504595	0.0844756	5.97326	2.32554e-09	2.10658e-08
STYX	2472.18	0.271737	0.097992	2.77305	0.0055533	0.0164165
GNPNAT1	1897.94	-0.270636	0.101804	-2.6584	0.00785136	0.0222943
FERMT2	2276.43	0.320731	0.0963575	3.32856	0.000872973	0.00318424
DDHD1	414.652	0.405088	0.166907	2.42702	0.0152233	0.0400414
BMP4	62.9196	1.23063	0.330919	3.71882	0.000200159	0.000840608
CDKN3	1617.87	-0.580546	0.0974819	-5.95542	2.59406e-09	2.33018e-08
CNIH1	3273.96	0.229185	0.0844462	2.71398	0.00664809	0.0192883
GMFB	7618.62	0.533264	0.0816584	6.53043	6.55831e-11	7.15384e-10
CGRRF1	645.312	0.883868	0.137308	6.4371	1.2178e-10	1.28756e-09
SAMD4A	1660.22	1.78996	0.100226	17.8593	2.44603e-71	4.83639e-69
WDHD1	3237.83	-0.476547	0.0847146	-5.62532	1.85166e-08	1.49401e-07
SOCS4	3557.72	0.366121	0.0838879	4.36441	1.27468e-05	6.69529e-05
LGALS3	3514.96	0.3344	0.084164	3.97319	7.09152e-05	0.000325302
DLGAP5	4943.86	-0.438024	0.0858336	-5.10317	3.34006e-07	2.25848e-06
FBXO34	2035.23	0.552428	0.0927002	5.9593	2.53323e-09	2.27673e-08
ATG14	2074.54	1.05106	0.0926949	11.3389	8.41712e-30	4.01084e-28
KTN1	20530.4	0.293113	0.074597	3.92929	8.51968e-05	0.000384358
TMEM260	679.372	0.530602	0.129492	4.09757	4.17517e-05	0.000199892
EXOC5	5687.85	0.244505	0.0884592	2.76404	0.00570899	0.016819
AP5M1	3687.48	0.611265	0.0822126	7.43517	1.0443e-13	1.55803e-12
NAA30	2466.66	0.615908	0.0887577	6.9392	3.9432e-12	4.88695e-11
ACTR10	2253.83	0.453034	0.0994383	4.55593	5.21552e-06	2.94252e-05
DAAM1	2561.22	0.356443	0.0926444	3.84743	0.000119364	0.00052247
L3HYPDH	716.655	0.271533	0.129777	2.0923	0.0364121	0.0847235
JKAMP	2886.98	0.695033	0.0882599	7.87484	3.41167e-15	5.91012e-14
PCNXL4	2882.55	0.551528	0.085699	6.43565	1.22947e-10	1.2983e-09
DHRS7	1450.97	0.455607	0.100445	4.53589	5.73607e-06	3.20988e-05
SIX1	456.566	-0.539249	0.149619	-3.60414	0.000313183	0.00126405
MNAT1	2232.56	0.423035	0.0966367	4.37759	1.2e-05	6.32816e-05
TRMT5	1870.66	0.382723	0.0974221	3.9285	8.54761e-05	0.000385517
SLC38A6	655.574	0.571695	0.129944	4.39956	1.08472e-05	5.76797e-05
PRKCH	669.93	0.274428	0.13119	2.09183	0.0364534	0.0847966
HIF1A	10381.5	0.784748	0.0715846	10.9625	5.78616e-28	2.45871e-26
SNAPC1	1043.01	0.776468	0.127643	6.08311	1.17873e-09	1.10559e-08
PPP2R5E	1607	-0.377908	0.128824	-2.93352	0.0033514	0.0105279
WDR89	820.394	0.485245	0.122127	3.97327	7.0893e-05	0.000325287
SGPP1	1672.32	0.520278	0.0981869	5.29886	1.1653e-07	8.458e-07
MTHFD1	3087.95	-0.961516	0.0942583	-10.2009	1.9651e-24	6.77427e-23
ZBTB1	3545.32	0.6814	0.0828606	8.22346	1.97717e-16	3.75024e-15
HSPA2	3354.87	0.400867	0.0837772	4.78492	1.71055e-06	1.04417e-05
PLEKHG3	1411.89	-0.297741	0.101961	-2.92013	0.00349882	0.0109476
CHURC1	1312.48	1.34202	0.107914	12.436	1.66715e-35	1.07009e-33
GPX2	4012.92	0.377418	0.0836223	4.51336	6.38092e-06	3.54079e-05
MAX	1696.72	0.477486	0.0961281	4.96719	6.79315e-07	4.38648e-06
MPP5	3296.93	0.380437	0.0844537	4.50468	6.64719e-06	3.67432e-05
ATP6V1D	3115.27	0.557454	0.0869409	6.41188	1.43739e-10	1.50676e-09
EIF2S1	9319.27	0.236664	0.0756717	3.12751	0.00176296	0.00596742
PLEK2	974.739	-0.574786	0.116153	-4.94853	7.47762e-07	4.79605e-06
TMEM229B	117.083	-1.98111	0.272873	-7.26019	3.86559e-13	5.39301e-12
PIGH	576.883	1.01573	0.13859	7.32902	2.31834e-13	3.30955e-12
ARG2	234.148	-0.776488	0.195812	-3.96547	7.32514e-05	0.000335214
VTI1B	2122.35	0.593837	0.0944487	6.28741	3.22807e-10	3.25289e-09
RDH11	4221.18	0.630243	0.0807902	7.80098	6.14264e-15	1.03492e-13
[truncated: 4,728 more rows]

## Sheet: ETS1_siRNA
	baseMean	log2FoldChange	lfcSE	stat	pvalue	padj
ACAP3	591.797	0.604623	0.16416	3.68313	0.000230389	0.00947824
NADK	1441.89	0.554809	0.151629	3.659	0.000253201	0.0101724
TP73	172.242	0.668802	0.208209	3.21216	0.00131741	0.0350097
KCNAB2	804.857	-0.589272	0.15028	-3.92116	8.81222e-05	0.00465254
ERRFI1	3369.88	-0.525882	0.170853	-3.07799	0.00208403	0.0481912
SPSB1	832.991	0.554589	0.168833	3.28485	0.00102037	0.0287149
FBXO2	2893.03	0.57733	0.141156	4.09001	4.31359e-05	0.00263948
DHRS3	1168.62	0.501759	0.173813	2.88678	0.00389202	0.0713394
EPHA2	3930.62	-0.581525	0.136138	-4.27159	1.94085e-05	0.00138672
CDA	1859.71	0.427649	0.139435	3.06701	0.00216214	0.0493538
EIF4G3	1868.79	-0.486564	0.147788	-3.2923	0.000993703	0.0282532
ASAP3	259.621	0.553152	0.199326	2.77511	0.00551837	0.0900755
E2F2	163.895	0.55851	0.202479	2.75836	0.00580919	0.0932534
IL22RA1	361.682	0.521439	0.179725	2.90131	0.00371607	0.069529
PDIK1L	197.24	-0.658092	0.196354	-3.35157	0.000803556	0.0242122
SFN	26662.2	0.377615	0.134524	2.80704	0.00499992	0.0845029
GPN2	629.799	0.547032	0.155256	3.52343	0.000425997	0.0148626
FAM46B	584.852	0.597685	0.168322	3.55084	0.00038401	0.0138475
TMEM200B	177.785	0.745872	0.207788	3.58958	0.000331215	0.0124279
TXLNA	1417.13	0.39452	0.141883	2.78059	0.00542596	0.0890544
MARCKSL1	1236.28	0.592099	0.143522	4.12551	3.69921e-05	0.00233539
TMEM54	1149.9	0.485602	0.152389	3.18659	0.00143961	0.0371002
ZNF362	278.657	0.579627	0.19832	2.92269	0.00347026	0.066571
NCDN	754.96	-0.459343	0.152827	-3.00563	0.00265029	0.0560696
AKIRIN1	1839.26	-0.65118	0.138566	-4.69943	2.60884e-06	0.000263802
PABPC4	4053.28	-0.419943	0.130076	-3.22845	0.00124462	0.0334479
SMAP2	392.128	0.548501	0.171706	3.19443	0.00140109	0.036343
MKNK1	703.367	-0.445959	0.152889	-2.91689	0.00353545	0.0673882
DEPDC1	686.841	-0.49661	0.174467	-2.84643	0.00442123	0.0775391
ZZZ3	495.838	-0.488067	0.16249	-3.00367	0.00266743	0.0563324
C1orf52	222.505	-0.574248	0.196423	-2.92352	0.00346095	0.0664992
PKN2	3856.05	-1.16263	0.139472	-8.33592	7.69006e-17	1.01953e-13
FNBP1L	1243.77	-0.45088	0.145179	-3.10569	0.00189837	0.0453934
F3	84590.2	-0.433877	0.130036	-3.3366	0.000848099	0.0251729
SLC25A24	4630.88	-0.423099	0.139159	-3.04039	0.00236271	0.0522278
PRPF38B	2339.49	-0.471077	0.133681	-3.52388	0.000425284	0.0148626
CTTNBP2NL	718.775	-0.476611	0.158894	-2.99955	0.00270378	0.0566985
CAPZA1	4987.29	-0.445684	0.132784	-3.35645	0.000789488	0.0239091
SLC16A1	4916.28	0.679201	0.138381	4.9082	9.19155e-07	0.000108588
NRAS	2457.61	-1.78332	0.138979	-12.8316	1.09096e-37	4.3391e-34
MAN1A2	1322.86	-0.450637	0.156207	-2.88487	0.00391578	0.0716611
WDR3	1662.73	-0.398057	0.139915	-2.84499	0.00444129	0.07761
ZNF697	411.39	-0.960205	0.170222	-5.64091	1.69154e-08	3.6042e-06
ANP32E	2196.25	-1.33203	0.154899	-8.59936	8.01617e-18	1.36641e-14
MCL1	8436.96	-0.567863	0.130735	-4.34362	1.40155e-05	0.00103872
THEM4	287.758	-0.522696	0.17994	-2.90483	0.00367451	0.0691755
CKS1B	2289.05	0.407077	0.148591	2.73958	0.00615171	0.096455
SLC50A1	681.95	0.436901	0.156724	2.78771	0.00530817	0.0882807
RUSC1	900.202	0.478061	0.152582	3.13315	0.00172943	0.0426366
RIT1	772.496	-0.958988	0.154386	-6.21164	5.24337e-10	1.73789e-07
MEX3A	102.511	-0.732511	0.218214	-3.35685	0.000788351	0.0239091
LMNA	14961.1	0.57547	0.130811	4.39924	1.08629e-05	0.000875783
CRABP2	1153.55	0.633891	0.168815	3.75494	0.000173382	0.00757801
F11R	2512.84	0.513676	0.141492	3.63043	0.000282948	0.0110648
UAP1	2264.08	-0.490931	0.14449	-3.39769	0.000679572	0.021739
KIFAP3	370.136	-0.851646	0.17154	-4.96471	6.88026e-07	8.37707e-05
SUCO	1060.91	-0.558326	0.155428	-3.59217	0.00032793	0.0123434
KIAA0040	1917.39	0.450826	0.141125	3.19451	0.00140068	0.036343
FAM20B	1451.67	-0.402957	0.141207	-2.85366	0.00432187	0.076625
TOR1AIP1	853.476	-0.549846	0.151249	-3.63537	0.000277583	0.0109311
PTGS2	6009.81	-1.22398	0.148096	-8.26476	1.39974e-16	1.67017e-13
NEK7	1825.98	-0.753612	0.149755	-5.03229	4.84664e-07	6.5716e-05
CAMSAP2	2876.48	-0.56413	0.148797	-3.79127	0.000149876	0.00695845
C1orf106	1440.45	-0.595059	0.147059	-4.0464	5.20112e-05	0.00308755
LAD1	3470.51	-0.399216	0.143999	-2.77236	0.00556523	0.0904691
PHLDA3	1501.5	0.432325	0.139057	3.10898	0.00187732	0.0451617
SLC41A1	1081.74	-1.09617	0.158521	-6.91501	4.67823e-12	2.5373e-09
IL24	603.419	-1.62249	0.163385	-9.93049	3.06747e-23	9.15026e-20
G0S2	5126	-0.588003	0.128881	-4.56236	5.05816e-06	0.000457227
TGFB2	1552.28	-0.47263	0.138262	-3.41836	0.000630002	0.020595
CAPN2	10097.4	-0.558427	0.128084	-4.35986	1.30145e-05	0.00098284
LBR	2038	-0.925318	0.156011	-5.9311	3.00905e-09	8.16001e-07
SDE2	746.533	-0.529465	0.158608	-3.3382	0.00084322	0.0250905
ACBD3	1320.28	-0.435513	0.148834	-2.92616	0.00343169	0.0660434
WNT3A	68.2345	-0.82165	0.229125	-3.58603	0.000335755	0.01249
RNF187	1667.8	0.520299	0.154524	3.3671	0.00075962	0.023425
CCSAP	394.752	0.500767	0.168677	2.9688	0.00298965	0.0604743
EGLN1	587.107	-0.499773	0.162131	-3.08253	0.00205248	0.0476463
TOMM20	3539.55	-0.536536	0.142653	-3.76113	0.000169145	0.00749674
CHML	1325.82	-0.435842	0.147095	-2.96301	0.0030465	0.0611967
CEP170	823.806	-0.730731	0.161195	-4.53321	5.80949e-06	0.000521194
NLRP3	101.16	-1.26517	0.221857	-5.70262	1.1798e-08	2.87294e-06
SUV39H2	413.812	-0.541447	0.174337	-3.10575	0.00189797	0.0453934
TRDMT1	189.443	-0.542692	0.19686	-2.75674	0.00583811	0.0932534
MASTL	1086.4	-0.520466	0.148842	-3.49677	0.000470921	0.0161466
ACBD5	730.859	-0.459679	0.154675	-2.9719	0.00295961	0.0603042
KIF5B	6510.03	-0.433499	0.13656	-3.17443	0.0015013	0.0382767
SLC16A9	197.755	-0.535218	0.19454	-2.7512	0.00593774	0.0943397
NRBF2	516.564	-0.474727	0.164124	-2.89248	0.00382209	0.0707058
JMJD1C	1447.89	-0.48615	0.156079	-3.11477	0.00184089	0.044546
DDX21	7697.61	-0.541652	0.133838	-4.04706	5.18657e-05	0.00308755
SGPL1	1556.82	0.478147	0.139374	3.43068	0.000602063	0.0198898
AP3M1	1000.6	-0.766345	0.150647	-5.08704	3.63698e-07	5.0461e-05
ZCCHC24	227.753	0.98891	0.189827	5.20954	1.89314e-07	2.78876e-05
ANXA11	3003.33	0.375722	0.138163	2.71941	0.00653991	0.0993071
FAS	373.655	-0.797038	0.17426	-4.57386	4.7883e-06	0.00043683
AVPI1	747.726	0.433557	0.155792	2.78292	0.00538727	0.0886633
CHUK	843.812	-0.467192	0.152336	-3.06685	0.00216326	0.0493538
SFXN3	571.8	-0.680124	0.161857	-4.20202	2.64549e-05	0.00179449
NOLC1	5951.86	-0.540736	0.13187	-4.10051	4.12236e-05	0.0025486
SH3PXD2A	4184.71	-0.668004	0.165261	-4.04211	5.29732e-05	0.00311367
SMNDC1	869.52	-0.539029	0.158852	-3.39328	0.000690602	0.021855
DUSP5	877.782	-0.490416	0.14799	-3.31383	0.000920261	0.0265231
ZDHHC6	861.904	-0.663678	0.151115	-4.39189	1.12371e-05	0.000893876
CASP7	715.494	0.625031	0.155438	4.02109	5.79284e-05	0.00332309
ABLIM1	1424.77	-0.568212	0.153794	-3.69462	0.000220213	0.00918734
EIF3A	8753.55	-0.361466	0.132924	-2.71934	0.00654116	0.0993071
PLEKHA1	766.707	-1.54107	0.161067	-9.56787	1.09126e-21	2.60418e-18
ACADSB	141.722	-0.564984	0.205299	-2.752	0.00592328	0.0942354
FAM53B	414.799	0.713991	0.186147	3.83563	0.000125244	0.00600164
ADAM8	1122.6	-0.657295	0.145325	-4.52292	6.09935e-06	0.00053742
PKP3	4870.52	0.518248	0.137817	3.76041	0.000169638	0.00749674
MIR210HG	82.1936	0.65322	0.225621	2.89522	0.00378898	0.0703222
EPS8L2	836.07	0.434418	0.157235	2.76285	0.00572985	0.0923003
CD151	4652	0.399473	0.134659	2.96655	0.00301162	0.0607004
CD81	3643.59	0.366011	0.134476	2.72175	0.0064938	0.0993071
RHOG	821.446	0.52338	0.156214	3.35041	0.000806933	0.0242527
PRKCDBP	1012.71	0.630498	0.163596	3.85399	0.00011621	0.00563663
TPP1	2078.75	-0.555978	0.142317	-3.90663	9.35935e-05	0.00485547
WEE1	1008.52	0.435159	0.15284	2.84715	0.00441126	0.0775391
SWAP70	1363.37	0.459076	0.14307	3.20876	0.00133308	0.035191
AMPD3	328.919	0.553534	0.182638	3.03077	0.00243932	0.0530163
NCR3LG1	277.942	-1.14534	0.215408	-5.31707	1.05449e-07	1.74753e-05
LGR4	481.117	-1.03581	0.17058	-6.0723	1.26093e-09	3.85779e-07
QSER1	1203.71	-0.533461	0.162691	-3.27899	0.0010418	0.0291118
TCP11L1	386.997	0.468749	0.172215	2.72188	0.00649125	0.0993071
PDHX	876.25	-0.434648	0.156504	-2.77723	0.00548239	0.0897338
ARHGAP1	1642.33	0.431911	0.138658	3.11494	0.00183982	0.044546
PACSIN3	977.121	0.512409	0.15578	3.2893	0.00100436	0.0284657
DDB2	747.738	0.590047	0.154904	3.80911	0.00013947	0.00655179
LPXN	2685.52	-0.677497	0.140338	-4.8276	1.38191e-06	0.000151275
CYB561A3	1036.12	0.471835	0.152663	3.0907	0.00199684	0.0469021
TMEM216	306.196	-0.516969	0.178563	-2.89517	0.00378957	0.0703222
FEN1	2214.02	0.541011	0.143055	3.78185	0.000155668	0.00710257
FADS3	1413.85	0.492409	0.152714	3.22438	0.00126246	0.0338509
INTS5	579.749	0.527739	0.162808	3.24147	0.00118915	0.0324689
RTN3	1571.31	-1.27579	0.14502	-8.7973	1.40142e-18	2.78696e-15
PLCB3	3116.1	0.411894	0.136637	3.01452	0.00257389	0.054647
PRDX5	10381.7	0.417178	0.139333	2.99411	0.00275248	0.0574172
CDCA5	3149.15	0.421633	0.136697	3.08443	0.00203945	0.0474362
FRMD8	1679.23	0.396586	0.140808	2.81651	0.0048549	0.0825195
RHOD	2064.42	0.481898	0.142697	3.37708	0.000732601	0.0228478
SSH3	641.506	0.537269	0.170989	3.14213	0.00167721	0.0416059
PITPNM1	891.498	0.425745	0.150055	2.83726	0.00455024	0.0786861
CDK2AP2	1395.07	0.491832	0.158957	3.09413	0.00197394	0.0465476
GSTP1	26070.5	0.38342	0.131665	2.91208	0.00359028	0.068324
ALDH3B1	255.021	0.950055	0.189475	5.01416	5.3267e-07	6.9085e-05
PPP6R3	1959.69	0.838161	0.136381	6.14573	7.95978e-10	2.56692e-07
RNF121	2057.71	0.422033	0.14454	2.91985	0.00350205	0.0669654
PGM2L1	244.073	-0.7608	0.193114	-3.93965	8.16018e-05	0.00440576
SESN3	349.413	0.611051	0.174912	3.49348	0.000476773	0.0162539
MTMR2	1091.97	-0.417199	0.151293	-2.75756	0.0058235	0.0932534
BIRC3	1061.73	-0.793844	0.169705	-4.67778	2.89994e-06	0.000288351
DYNC2H1	422.098	-0.735222	0.181792	-4.04431	5.24782e-05	0.00309985
CUL5	864.198	-0.547846	0.165064	-3.31899	0.000903433	0.0262281
ZC3H12C	806.749	-0.865765	0.172551	-5.01746	5.23603e-07	6.86553e-05
PPP2R1B	880.842	0.872141	0.148565	5.87043	4.34672e-09	1.15256e-06
CRYAB	939.619	0.471701	0.155366	3.03605	0.00239699	0.052611
PAFAH1B2	2088.58	0.486662	0.141785	3.4324	0.000598274	0.0198295
PHLDB1	1253.56	0.893321	0.141678	6.30531	2.87615e-10	1.03994e-07
BCL9L	1493.2	-0.560875	0.179042	-3.13265	0.00173236	0.0426366
ARHGEF12	2416.17	-0.485487	0.150652	-3.22256	0.0012705	0.0339902
SORL1	6003.31	-0.811082	0.14343	-5.65491	1.55932e-08	3.38288e-06
AP001007.1	276.911	0.578631	0.186668	3.09978	0.00193665	0.0459258
ETS1	2573.19	-3.57767	0.154648	-23.1343	2.09159e-118	2.49569e-114
ADIPOR2	1778.13	-0.536135	0.137196	-3.9078	9.31406e-05	0.00485307
CCND2	1010.46	-0.47935	0.152679	-3.1396	0.00169178	0.0418803
GOLT1B	1352.31	0.543391	0.186276	2.91713	0.00353273	0.0673882
PPFIBP1	3023.38	-0.469308	0.147317	-3.1857	0.00144404	0.0371341
CAPRIN2	1054.62	-0.466087	0.161069	-2.89371	0.00380715	0.0705387
FAM60A	1099.64	-0.641449	0.146139	-4.38929	1.13719e-05	0.000898605
GXYLT1	419.749	-1.48214	0.188701	-7.85441	4.01668e-15	3.68669e-12
ANO6	2167.95	-0.824288	0.150613	-5.4729	4.42728e-08	8.22193e-06
PFKM	1843.46	-0.470335	0.137121	-3.43007	0.000603428	0.0198898
ARF3	3582.41	0.398884	0.140287	2.84334	0.00446436	0.0776512
SMARCD1	2160.98	-0.513822	0.136799	-3.75605	0.00017262	0.00757241
KRT80	1203.47	-0.687419	0.173056	-3.97223	7.12018e-05	0.00393324
KRT5	147851	0.424847	0.143022	2.97051	0.00297308	0.0603312
IGFBP6	6886.27	0.440068	0.132739	3.3153	0.000915463	0.0264487
RARG	1413.15	0.494056	0.157719	3.13251	0.00173321	0.0426366
COPZ1	3119.14	0.388424	0.136475	2.84613	0.00442542	0.0775391
ITGA5	24397.1	0.366991	0.127511	2.87811	0.00400068	0.0725268
CDK2	1022.97	0.690399	0.146538	4.71141	2.46014e-06	0.000250892
ANKRD52	2419.31	0.547491	0.151632	3.61066	0.000305419	0.0117557
BAZ2A	2429.55	-0.678668	0.160931	-4.21713	2.47426e-05	0.00170652
NDUFA4L2	125.231	0.801711	0.216131	3.70938	0.000207766	0.00869847
HMGA2	4748.03	-2.20723	0.164859	-13.3886	7.04875e-41	4.20528e-37
IRAK3	153.334	-0.575437	0.20437	-2.81566	0.00486766	0.0826187
DYRK2	459.91	0.792182	0.170554	4.64475	3.40493e-06	0.000333013
MDM2	331.974	-0.738695	0.18198	-4.0592	4.92411e-05	0.00295249
FRS2	789.965	-0.887682	0.157598	-5.63258	1.77529e-08	3.71627e-06
RAB21	1625.63	-0.411079	0.146361	-2.80867	0.0049747	0.084196
OSBPL8	2145.66	-0.60124	0.149818	-4.01313	5.992e-05	0.0034046
CSRP2	1620.46	0.443901	0.146914	3.0215	0.00251528	0.0538936
NAV3	422.818	-0.705698	0.191171	-3.69145	0.000222983	0.00923832
SLC6A15	1248.15	-0.470033	0.149107	-3.15232	0.00161976	0.0407559
TMTC3	1458.45	-0.513614	0.155992	-3.29256	0.000992795	0.0282532
DUSP6	1260.53	-0.539379	0.142888	-3.77484	0.000160112	0.00721384
EEA1	958.269	-0.997567	0.157574	-6.33077	2.43945e-10	9.13984e-08
MRPL42	1372.03	-0.523308	0.153272	-3.41425	0.000639587	0.0207379
FGD6	1748.61	-0.461152	0.156622	-2.94436	0.00323627	0.0640452
CDK17	1263.97	-0.701643	0.170989	-4.10344	4.07045e-05	0.00254286
SCYL2	1392.55	-0.410111	0.147203	-2.78602	0.00533602	0.0882807
GAS2L3	172.219	-0.621404	0.200802	-3.09461	0.00197072	0.0465476
ANKRD13A	913.605	0.517274	0.155326	3.33025	0.000867687	0.0256268
ATP2A2	10667.8	-0.399302	0.139122	-2.87015	0.00410272	0.0739481
PTPN11	3728.05	-1.18086	0.141401	-8.35113	6.76155e-17	1.00848e-13
C12orf49	684.561	-0.529382	0.156041	-3.39259	0.000692356	0.021855
CLIP1	2655.25	-0.551515	0.146816	-3.7565	0.000172308	0.00757241
HCAR2	170.281	0.570418	0.201932	2.82481	0.00473087	0.0812212
SBNO1	1454.51	-0.409872	0.14866	-2.75711	0.0058315	0.0932534
GTF2H3	1255.62	-0.517917	0.146689	-3.53071	0.000414445	0.0147177
ATP6V0A2	489.517	-0.496649	0.162466	-3.05695	0.00223603	0.050723
NCOR2	2723.07	0.442389	0.158351	2.79372	0.00521052	0.0871977
ZNF268	118.975	0.673234	0.213047	3.16003	0.00157754	0.0398796
GJB2	2540.94	-0.435183	0.147804	-2.94432	0.00323661	0.0640452
SACS	1108.54	-0.889505	0.16259	-5.47085	4.47893e-08	8.22193e-06
TNFRSF19	268.565	-0.683591	0.183438	-3.72655	0.000194121	0.00821497
MTMR6	252.185	0.616675	0.185274	3.32845	0.000873305	0.0257291
NHLRC3	345.612	-0.521074	0.180378	-2.88879	0.00386727	0.0712431
DGKH	610.409	-0.597534	0.176511	-3.38525	0.000711146	0.02233
KPNA3	1363.04	-0.443306	0.148991	-2.97539	0.00292613	0.0598708
TGDS	246.395	-0.547141	0.18806	-2.90939	0.00362129	0.0685861
ABHD13	372.073	-0.670106	0.186492	-3.59323	0.000326608	0.0123434
SLC7A8	6815.79	0.352714	0.12716	2.77378	0.00554085	0.0903189
EFS	153.431	0.603538	0.213991	2.82038	0.00479663	0.0818872
RALGAPA1	568.739	-0.495731	0.171967	-2.88272	0.0039426	0.0719313
ERO1L	6125	-0.439825	0.130141	-3.3796	0.000725903	0.0227335
DDHD1	172.334	-0.585992	0.199378	-2.9391	0.00329168	0.0644932
GMFB	3519.19	-0.587585	0.162235	-3.62181	0.000292553	0.0113705
SOCS4	1241.4	-0.426697	0.156567	-2.72533	0.00642369	0.0990277
AP5M1	1128.6	-0.441476	0.145635	-3.03139	0.0024343	0.0530037
PCNXL4	1782.54	-0.471683	0.141785	-3.32674	0.000878671	0.0258234
TMEM30B	1040.79	-0.784366	0.150017	-5.22852	1.70875e-07	2.58086e-05
FNTB	318.926	0.729802	0.183168	3.98433	6.767e-05	0.00379079
ARG2	218.666	-0.714774	0.190473	-3.75263	0.000174989	0.0075926
JDP2	294.594	0.727799	0.187525	3.88108	0.000103994	0.00522932
GTF2A1	1578.57	-0.527439	0.178093	-2.9616	0.0030605	0.0613745
GPR68	695.402	0.496728	0.163286	3.04207	0.00234959	0.0522072
DICER1	2708.31	-0.667604	0.145536	-4.58722	4.49188e-06	0.000422024
CKB	2221.7	0.78146	0.141386	5.52714	3.25491e-08	6.36681e-06
KIF26A	218.699	0.660771	0.191437	3.45164	0.000557188	0.0186229
JAG2	3498.89	0.47057	0.138652	3.3939	0.000689048	0.021855
CRIP2	1347.39	0.614446	0.16243	3.78283	0.000155054	0.00710257
CRIP1	2616.25	0.468111	0.147131	3.18159	0.0014647	0.0375609
NIPA1	704.047	-0.582216	0.157913	-3.68695	0.000226958	0.00937045
SCG5	831.835	-0.685989	0.188009	-3.64871	0.000263556	0.0105175
MEIS2	92.2127	-0.741409	0.220607	-3.36077	0.000777258	0.0237193
THBS1	78008.8	-0.753134	0.133063	-5.65998	1.51393e-08	3.34523e-06
GPR176	2019.65	-0.480788	0.140993	-3.41	0.000649622	0.0210062
BMF	126.286	0.978264	0.217947	4.48853	7.17157e-06	0.00061562
RAD51	687.673	0.504284	0.160017	3.15145	0.00162462	0.0407559
OIP5-AS1	1776.64	-1.08695	0.146516	-7.41862	1.18347e-13	8.82573e-11
SERF2	3267.43	0.429695	0.135102	3.18053	0.00147008	0.0375609
DUOX2	261.925	0.567437	0.201223	2.81994	0.00480333	0.0818872
ARPP19	3086.46	-0.44007	0.137254	-3.20623	0.00134484	0.0354231
NEDD4	1772.9	-0.634179	0.144554	-4.38713	1.14858e-05	0.000901635
FAM63B	353.904	-0.602307	0.181528	-3.31798	0.000906695	0.0262589
RPS27L	463.639	1.06505	0.179312	5.93966	2.8561e-09	8.10241e-07
PTPLAD1	1986.1	-0.557406	0.136615	-4.08012	4.50122e-05	0.00272632
ZWILCH	1356.54	-0.404083	0.140232	-2.88153	0.00395748	0.0719828
SEMA7A	2138.63	-0.798073	0.17745	-4.49744	6.8775e-06	0.000594655
SCAMP2	1605.35	0.563376	0.14366	3.92161	8.79611e-05	0.00465254
CTSH	3063.77	0.379151	0.137949	2.74849	0.005987	0.0948697
NMB	281.591	0.600611	0.186778	3.21564	0.00130156	0.0347382
IDH2	1263.46	0.449889	0.161464	2.78631	0.00533122	0.0882807
ALDH1A3	3810.26	-0.658337	0.138301	-4.76016	1.93441e-06	0.00020426
ITFG3	1675.14	0.386367	0.140963	2.7409	0.00612707	0.096195
UNKL	417.356	-1.10886	0.170146	-6.51709	7.16832e-11	3.28971e-08
TMEM204	323.458	-0.548309	0.18019	-3.04296	0.00234267	0.0522072
HN1L	4795.31	0.404648	0.137327	2.94661	0.00321279	0.0637853
KREMEN2	557.585	0.546399	0.18322	2.9822	0.00286186	0.0590791
PKMYT1	1377.98	0.61993	0.153873	4.02883	5.6054e-05	0.00324678
HCFC1R1	335.308	0.540636	0.177385	3.0478	0.00230521	0.0518
THOC6	549.587	0.500775	0.164261	3.04865	0.00229869	0.0517508
RP11-473I1.9	154.563	-0.671008	0.217378	-3.08682	0.00202307	0.0472393
RMI2	342.32	0.804696	0.194899	4.12879	3.64674e-05	0.00232689
RSL1D1	4998.56	-0.354711	0.128391	-2.76273	0.00573201	0.0923003
PLK1	2658.99	0.521821	0.139418	3.74287	0.000181933	0.00785181
EIF3C	121.274	-1.14638	0.217402	-5.27308	1.34156e-07	2.13434e-05
MVP	3491.04	0.569584	0.13634	4.17768	2.94501e-05	0.00196312
CORO1A	346.248	-0.727267	0.176254	-4.12624	3.68746e-05	0.00233539
LONP2	1259.27	-0.729904	0.145887	-5.00322	5.63794e-07	7.23354e-05
PAPD5	678.392	-0.559637	0.155438	-3.60039	0.000317746	0.0121129
MT1E	1185.15	0.777886	0.152786	5.09133	3.55563e-07	4.99127e-05
MT1X	425.85	0.513453	0.179066	2.8674	0.00413864	0.0743708
CMTM3	579.299	0.643565	0.174953	3.6785	0.000234607	0.00958675
CMTM4	597.88	-0.795609	0.166234	-4.78608	1.70066e-06	0.000182814
RRAD	364.744	0.929581	0.17547	5.29768	1.17286e-07	1.91707e-05
ATP6V0D1	2112.21	0.407158	0.139433	2.92011	0.00349913	0.0669654
PSKH1	678.019	0.911235	0.160695	5.67057	1.42323e-08	3.26577e-06
ESRP2	770.626	-0.471354	0.157562	-2.99154	0.00277578	0.0577014
SNTB2	751.652	-0.556432	0.157717	-3.52805	0.000418632	0.0147443
CYB5B	1593.48	0.796062	0.162856	4.88814	1.01793e-06	0.000119077
MLKL	432.462	-0.57946	0.165694	-3.49716	0.000470239	0.0161466
MAF	273.848	0.560417	0.185108	3.02751	0.00246574	0.0532993
GAN	306.878	-0.534027	0.192672	-2.77169	0.00557666	0.0905316
GINS2	560.442	0.579185	0.164661	3.51743	0.000435752	0.0151586
CDT1	980.423	0.578636	0.147647	3.91905	8.88999e-05	0.00467292
CRK	2046.29	-0.540537	0.139301	-3.88035	0.000104306	0.00522932
DHX33	949.067	-0.732076	0.15965	-4.5855	4.52909e-06	0.000422196
NLRP1	1762	-0.406018	0.14625	-2.77619	0.00549995	0.0898978
PITPNM3	183.684	0.60863	0.19728	3.08511	0.00203476	0.0474194
DVL2	764.481	0.434938	0.15856	2.74306	0.00608705	0.095757
SCO1	646.183	0.477795	0.166033	2.87772	0.00400563	0.0725268
TMEM97	332.752	0.941218	0.176995	5.31778	1.05041e-07	1.74753e-05
SDF2	659.486	-0.509555	0.156486	-3.25623	0.00112904	0.0311125
RAB34	1658.07	0.415255	0.14611	2.84208	0.00448205	0.0778454
TAOK1	1801.83	-0.489852	0.170034	-2.88091	0.0039653	0.0720151
SSH2	891.591	-0.542686	0.167497	-3.23997	0.00119542	0.0325656
CPD	2477.95	-0.399455	0.143641	-2.78092	0.00542048	0.0890544
NF1	1325.77	-0.47278	0.163191	-2.89709	0.00376636	0.0703222
SUZ12	799.841	-0.61246	0.155211	-3.946	7.94692e-05	0.0043425
MMP28	838.958	0.587798	0.169414	3.4696	0.000521233	0.0176686
KRT13	154.583	0.881399	0.211313	4.17107	3.03175e-05	0.00199861
KRT15	504.684	0.764834	0.200918	3.80669	0.000140838	0.0065901
KRT19	3126.29	0.699973	0.156694	4.46713	7.92751e-06	0.000666134
KRT14	89936.1	0.679603	0.159451	4.26214	2.02482e-05	0.00142959
KRT16	4203.44	0.656035	0.175737	3.73306	0.000189168	0.00809017
KRT17	11828.5	0.403848	0.132537	3.04705	0.002311	0.0518323
JUP	10811.7	0.384044	0.130872	2.93451	0.00334078	0.065028
KLHL11	59.6078	-0.665241	0.230295	-2.88865	0.00386905	0.0712431
ACLY	3860.17	-0.593838	0.136912	-4.33736	1.44206e-05	0.00106214
PTRF	10612.3	0.797436	0.1363	5.8506	4.89796e-09	1.27049e-06
PLEKHH3	238.043	0.625022	0.198775	3.14437	0.00166445	0.0413754
FZD2	319.733	0.543248	0.177997	3.05201	0.00227315	0.0514192
FMNL1	72.4009	-0.641345	0.22551	-2.84397	0.00445549	0.07761
ITGB3	234.238	-0.745637	0.193295	-3.85752	0.000114545	0.00560144
KPNB1	8054.55	-0.404169	0.129436	-3.12253	0.00179301	0.043751
COL1A1	3259.57	0.665737	0.140143	4.7504	2.03014e-06	0.000212488
CYB561	651.46	0.462443	0.157379	2.9384	0.00329911	0.0645327
DCAF7	1883.78	-0.409669	0.141148	-2.90241	0.00370301	0.0694722
MAP3K3	352.457	0.581238	0.178317	3.25959	0.00111574	0.0309467
ACOX1	592.083	-0.431452	0.157091	-2.74651	0.0060233	0.095305
TK1	3746.17	0.530456	0.136208	3.89445	9.84233e-05	0.00508393
BAIAP2	1828.24	0.543022	0.139722	3.88643	0.000101729	0.00520955
SLC38A10	1292.67	0.402145	0.140978	2.85254	0.00433714	0.0766506
RAB12	522.251	-0.733859	0.170032	-4.31602	1.5887e-05	0.00115588
IMPA2	507.829	0.637472	0.168881	3.77468	0.000160214	0.00721384
MIB1	1098.93	-0.732825	0.150514	-4.86882	1.12268e-06	0.00012769
TAF4B	497.127	-0.535698	0.162988	-3.28674	0.00101355	0.0286268
DSG2	8996.92	-0.532904	0.146818	-3.62969	0.00028376	0.0110648
B4GALT6	51.6061	-0.70108	0.230444	-3.04231	0.00234772	0.0522072
ZNF24	1347.93	-0.571931	0.147352	-3.88138	0.000103864	0.00522932
ATP8B1	374.527	-0.543787	0.177551	-3.0627	0.00219347	0.0499474
PMAIP1	2117.4	-0.599299	0.167919	-3.56897	0.000358393	0.0130775
KIAA1468	433.149	-0.463021	0.168778	-2.74337	0.00608126	0.095757
TMX3	1201.96	-0.543758	0.154067	-3.52937	0.000416556	0.0147443
CDC34	514.155	0.483222	0.161488	2.9923	0.00276884	0.0576576
FSTL3	1596.45	0.426484	0.143821	2.96539	0.003023	0.0608271
PLIN3	1215.62	0.49619	0.145015	3.42165	0.00062242	0.0204031
ZNF559	238.136	0.751342	0.193422	3.88447	0.000102552	0.0052293
FBXL12	415.14	0.964109	0.176594	5.45946	4.77593e-08	8.50543e-06
C19orf66	347.129	0.746794	0.197506	3.78112	0.000156125	0.00710257
RAVER1	624.327	0.460881	0.168752	2.73112	0.00631203	0.0978119
ZNF440	442.99	0.452488	0.164971	2.74283	0.00609115	0.095757
RNASEH2A	2143.98	0.480678	0.148573	3.2353	0.00121517	0.0328839
STX10	1980.71	0.428837	0.145762	2.94203	0.00326066	0.0641865
ASF1B	1073.95	0.40615	0.148442	2.73609	0.00621736	0.0969354
TECR	1194.91	0.429132	0.148612	2.88761	0.00388187	0.0713394
NDUFB7	1087.97	0.447178	0.150656	2.96822	0.00299533	0.0604743
MYO9B	1397.27	0.405689	0.14562	2.78595	0.00533712	0.0882807
JUND	567.599	-0.521589	0.181903	-2.86741	0.00413849	0.0743708
LSM4	2317.89	0.459534	0.145182	3.16522	0.00154964	0.0393412
ZNF507	495.305	-0.61518	0.171218	-3.59296	0.000326938	0.0123434
FXYD3	1745.73	0.55537	0.147409	3.76754	0.000164862	0.00736752
SERTAD3	348.595	0.591843	0.181599	3.25906	0.00111784	0.0309467
BLVRB	2299.51	0.535525	0.139852	3.82922	0.000128549	0.0061354
RABAC1	1663	0.478109	0.143186	3.33908	0.000840562	0.025074
ERF	1102.08	0.458544	0.150823	3.04027	0.00236364	0.0522278
LYPD3	1239.33	-0.533158	0.156041	-3.41677	0.000633678	0.0206586
ETHE1	433.109	0.484713	0.173126	2.79976	0.00511399	0.0859439
KCNN4	257.821	0.59902	0.187424	3.19607	0.00139314	0.0362947
PVR	1162.5	-0.678537	0.151819	-4.46939	7.84444e-06	0.000663829
BCAM	1716.62	0.466601	0.145382	3.20949	0.00132972	0.0351801
PPP1R13L	1729.07	0.503037	0.13818	3.64046	0.000272154	0.0107528
AC006262.5	424.041	0.550729	0.181633	3.0321	0.0024286	0.0529764
LIG1	749.091	0.444012	0.151534	2.93012	0.00338831	0.0655256
EMP3	1340.83	0.457891	0.143958	3.18073	0.00146904	0.0375609
FUT1	90.4839	-0.653994	0.222191	-2.94339	0.00324636	0.0641021
RRAS	1077.26	0.501487	0.160686	3.12091	0.00180292	0.0438496
NUP62	1720.91	0.416395	0.139001	2.99562	0.00273886	0.057233
KLK5	1257.77	0.516413	0.15293	3.37679	0.000733381	0.0228478
KLK8	209.709	0.560305	0.193481	2.89592	0.00378049	0.0703222
KLK10	465.254	0.93481	0.165127	5.66116	1.50355e-08	3.34523e-06
RNF144A	388.268	0.822553	0.200571	4.10106	4.1127e-05	0.0025486
EPT1	1059.62	-0.89259	0.157174	-5.679	1.35487e-08	3.16986e-06
SLC5A6	733.056	-0.479402	0.153284	-3.12754	0.00176274	0.0431004
FAM98A	1260.86	0.662498	0.143832	4.60604	4.1041e-06	0.000388652
CRIM1	3255.04	-0.649725	0.143681	-4.52201	6.12547e-06	0.00053742
CYP1B1	156.305	0.569917	0.204507	2.78679	0.00532337	0.0882807
EML4	1308.38	-0.930728	0.15187	-6.12847	8.87282e-10	2.78606e-07
LRPPRC	3658.24	-0.359334	0.131479	-2.73302	0.00627568	0.0975019
CALM2	7127.2	-0.486562	0.15158	-3.20993	0.00132766	0.0351801
PAPOLG	315.728	-0.518328	0.176602	-2.935	0.00333544	0.065028
UGP2	2072.86	0.432604	0.137281	3.15123	0.00162586	0.0407559
ACTR2	8047.08	-0.373322	0.130223	-2.86679	0.00414662	0.0744021
SNRNP27	518.328	-0.457599	0.162125	-2.8225	0.00476505	0.0815734
TIA1	641.281	-0.486309	0.160218	-3.03529	0.00240303	0.052611
TGFA	2106.83	-0.599069	0.142615	-4.20061	2.66195e-05	0.00179449
TET3	987.675	-0.650962	0.181956	-3.57757	0.000346802	0.0127261
TTC31	478.176	0.485939	0.165698	2.93268	0.00336052	0.0650937
HK2	1317.32	-0.714286	0.162534	-4.39468	1.10937e-05	0.000888387
CAPG	4190.44	0.500664	0.139776	3.58191	0.000341091	0.0126003
VAMP5	189.189	0.567276	0.196702	2.88393	0.00392742	0.0717642
ANAPC1	457.864	-0.516906	0.182836	-2.82715	0.0046964	0.0807456
POLR1B	801.623	-0.580864	0.161064	-3.60641	0.000310467	0.0119115
SLC20A1	1782.93	-0.490198	0.157081	-3.12067	0.00180441	0.0438496
IL1A	5091.31	-0.963485	0.137655	-6.99926	2.57309e-12	1.53511e-09
IL1B	3049.7	-0.620542	0.139629	-4.44421	8.82169e-06	0.000720973
DDX18	3234.8	-0.38972	0.131167	-2.97117	0.00296669	0.0603042
TSN	1910.45	0.419814	0.144705	2.90117	0.00371769	0.069529
BIN1	1116.51	0.521615	0.144989	3.59761	0.000321158	0.012204
MZT2B	601.143	0.548077	0.166951	3.28286	0.00102758	0.028782
MGAT5	826.585	-0.640027	0.171021	-3.74239	0.000182279	0.00785181
CCNT2	665.158	-0.689122	0.161788	-4.25942	2.04961e-05	0.00143858
RIF1	1439.53	-1.01624	0.156658	-6.48697	8.75796e-11	3.73214e-08
ARL5A	863.298	-0.508932	0.177583	-2.86589	0.00415842	0.074428
ACVR1C	100.795	-0.667122	0.219201	-3.04343	0.00233898	0.0522072
ITGB6	7010.4	-0.616451	0.154181	-3.99824	6.38154e-05	0.00360875
FIGN	227.75	-1.06257	0.192948	-5.50704	3.64922e-08	7.02298e-06
CERS6	906.487	-0.522828	0.168614	-3.10074	0.00193038	0.0459258
SP3	1694.84	-0.488193	0.140814	-3.46694	0.000526412	0.0177936
MTX2	653.23	-1.27579	0.157352	-8.10786	5.15182e-16	5.58832e-13
PLEKHA3	249.197	-1.08648	0.206317	-5.2661	1.39352e-07	2.18782e-05
UBE2E3	571.912	0.815066	0.172003	4.73869	2.1511e-06	0.00022319
DNAJC10	2937.22	-0.368751	0.134694	-2.7377	0.00618713	0.096883
SLC39A10	547.534	-0.932733	0.170585	-5.46784	4.55548e-08	8.23575e-06
TYW5	268.297	-0.537137	0.182111	-2.94951	0.0031828	0.0634009
FAM126B	509.029	-0.460514	0.167234	-2.75371	0.00589234	0.0938684
TRAK2	1100.64	-0.507545	0.150611	-3.36992	0.000751908	0.0233033
ABI2	400.555	-0.468863	0.172222	-2.72243	0.00648038	0.0993071
AC007362.1	66.1156	0.870347	0.228211	3.81378	0.000136859	0.00645457
GPR1	127.293	0.711616	0.213964	3.32587	0.000881444	0.0258413
CCNYL1	767.279	-0.454268	0.156389	-2.90474	0.0036756	0.0691755
IDH1	990.049	0.422253	0.155075	2.7229	0.0064711	0.0993071
IKZF2	173.06	-0.791936	0.206306	-3.83865	0.000123713	0.00597628
DNAJB2	1331.84	0.416296	0.153066	2.71972	0.00653369	0.0993071
ACSL3	2043.77	-0.571586	0.136972	-4.17301	3.00596e-05	0.00199262
AP1S3	295.169	-0.518223	0.182429	-2.84068	0.00450179	0.0780747
WDFY1	1125.77	0.908284	0.155693	5.8338	5.41798e-09	1.37548e-06
CCL20	394.14	-0.721546	0.173133	-4.16758	3.0785e-05	0.00201828
ACKR3	2005.72	0.491913	0.135947	3.61843	0.000296393	0.0114452
GPC1	5781.77	0.387504	0.130904	2.96021	0.00307432	0.0614728
C20orf194	545.509	-0.801586	0.169816	-4.72032	2.35469e-06	0.000242208
GPCPD1	218.179	-0.550981	0.198735	-2.77244	0.00556381	0.0904691
ESF1	1114.3	-0.454021	0.144321	-3.14591	0.00165569	0.0412916
SNRPB2	1323.82	0.438397	0.154006	2.84662	0.00441854	0.0775391
NXT1	493.373	0.546153	0.176181	3.09996	0.0019355	0.0459258
CST3	3181.51	0.407366	0.149236	2.72967	0.00633974	0.0979868
TPX2	4018.93	-0.750525	0.134167	-5.59397	2.21937e-08	4.56577e-06
MAP1LC3A	267.035	0.527715	0.184584	2.85894	0.00425053	0.0755846
LINC00657	5033.1	-0.440787	0.1452	-3.03573	0.00239956	0.052611
AAR2	911.959	-0.49604	0.147562	-3.36156	0.000775037	0.0237122
TGM2	875.787	0.599435	0.149058	4.02149	5.7831e-05	0.00332309
MYBL2	3233.57	0.517151	0.138763	3.72688	0.000193868	0.00821497
TTPAL	852.693	0.650823	0.154742	4.20587	2.60085e-05	0.00178352
ADA	439.863	0.538551	0.181249	2.97134	0.00296506	0.0603042
TMEM189	1021.91	1.23369	0.17002	7.25614	3.98284e-13	2.79548e-10
RBM38	457.94	-0.63734	0.164328	-3.87847	0.000105114	0.0052478
FAM217B	392.419	-1.342	0.185482	-7.2352	4.64845e-13	3.08141e-10
HSPA13	705.509	-0.521851	0.179422	-2.90851	0.00363158	0.068672
GABPA	488.897	-0.626855	0.174891	-3.58426	0.000338041	0.0125264
DONSON	552.969	0.632581	0.163697	3.86435	0.000111385	0.00546932
ETS2	3871.72	0.374491	0.132069	2.83557	0.00457446	0.0789906
PFKL	1915.81	0.435149	0.140958	3.08709	0.00202125	0.0472393
SLC25A1	878.259	0.623126	0.164829	3.78044	0.000156552	0.00710257
2018-09-05	91.9277	0.815143	0.221769	3.67563	0.00023726	0.00966205
SDF2L1	734.678	0.467995	0.161885	2.89091	0.00384127	0.0709505
GUCD1	1801.82	0.443803	0.15129	2.93346	0.0033521	0.0650937
UQCR10	1545.84	0.409134	0.147259	2.77833	0.00546386	0.0895533
SLC35E4	139.944	-0.7495	0.206229	-3.63431	0.000278729	0.0109401
TUG1	2816.01	-0.828463	0.145729	-5.68497	1.30833e-08	3.12221e-06
HMGXB4	771.278	-0.442722	0.15868	-2.79003	0.00527027	0.0879508
HMOX1	132.198	-0.742048	0.208717	-3.55528	0.000377579	0.0136938
RASD2	105.498	0.628345	0.219262	2.86573	0.00416053	0.074428
RBFOX2	2683.12	-0.503012	0.143271	-3.5109	0.000446595	0.0154457
APOL1	4367.31	0.577967	0.161142	3.58668	0.000334909	0.01249
C1QTNF6	907.023	0.419675	0.151906	2.76273	0.00573202	0.0923003
LGALS1	18793.9	0.415941	0.131907	3.1533	0.00161435	0.0407239
CBX6	1195.81	0.401986	0.144352	2.78477	0.00535662	0.0882807
PDGFB	693.755	-0.513955	0.165547	-3.10458	0.00190549	0.0454726
CYB5R3	5034.84	0.420563	0.131398	3.20068	0.00137106	0.0359549
A4GALT	619.609	0.556041	0.165142	3.36705	0.000759762	0.023425
KIAA1644	419.373	0.502634	0.168508	2.98285	0.00285582	0.0590567
CTA-217C2.1	221.716	0.544074	0.199912	2.72156	0.00649738	0.0993071
FBLN1	1714.72	0.390702	0.140279	2.78517	0.00534991	0.0882807
LMF2	1282.01	0.41324	0.150271	2.74996	0.00596025	0.0945714
NCAPH2	1081.49	0.461637	0.153095	3.01536	0.00256671	0.0545917
EDEM1	1035.08	-0.509245	0.161783	-3.14771	0.00164554	0.0411626
WNT7A	652.195	-0.83493	0.171333	-4.87316	1.0983e-06	0.000127232
SLC6A6	419.043	-0.587207	0.173219	-3.38996	0.000699021	0.0220072
KAT2B	69.4357	-0.769427	0.226572	-3.39594	0.00068393	0.0218199
SLC4A7	467.228	-0.875091	0.17974	-4.86865	1.12366e-06	0.00012769
CLASP2	676.469	-0.469643	0.155937	-3.01174	0.00259752	0.0550508
GOLGA4	1547.16	-0.498541	0.148717	-3.35228	0.000801483	0.0242109
CTNNB1	4620.07	0.741208	0.135055	5.48819	4.06075e-08	7.69094e-06
UQCRC1	3588.3	0.371945	0.135955	2.7358	0.00622298	0.0969354
SEMA3F	1371.38	0.475918	0.153238	3.10575	0.00189795	0.0453934
DENND6A	261.639	-0.976428	0.185521	-5.26316	1.41601e-07	2.19426e-05
PTPRG	424.706	-0.634373	0.18046	-3.51531	0.000439237	0.0152354
KBTBD8	143.944	-0.593955	0.21198	-2.80194	0.00507966	0.0856081
RYBP	384.053	-0.620092	0.173883	-3.56615	0.000362261	0.0131783
CLDND1	1760.26	-0.659805	0.151211	-4.36348	1.28011e-05	0.000972887
CEP97	453.085	-0.482132	0.170766	-2.82334	0.00475262	0.0814773
NXPE3	1411.56	-0.44245	0.152024	-2.9104	0.00360964	0.0685832
NFKBIZ	751.087	-0.599816	0.196656	-3.05008	0.0022878	0.0516032
TAGLN3	103.78	-0.660097	0.217928	-3.02896	0.00245396	0.0531713
SPICE1	238.581	-0.788373	0.187639	-4.20155	2.65091e-05	0.00179449
LRRC58	1507.26	-0.565099	0.151643	-3.72651	0.000194152	0.00821497
CCDC58	474.543	-1.2818	0.165208	-7.75871	8.57985e-15	7.31248e-12
HEG1	2115.29	0.45583	0.166967	2.73005	0.00633238	0.0979868
OSBPL11	459.792	-0.572236	0.171178	-3.34293	0.000828988	0.0247907
UBA5	661.301	-0.614731	0.166453	-3.69311	0.000221524	0.00920984
PPP2R3A	314.038	-0.586082	0.180131	-3.25365	0.00113933	0.0313238
IL20RB	2382.67	0.409902	0.147167	2.78528	0.00534817	0.0882807
ARMC8	1078.08	-0.432109	0.150943	-2.86273	0.00420014	0.0749119
RBP1	1447.64	0.636201	0.161066	3.94994	7.81713e-05	0.00429834
SLC25A36	842.796	-0.573466	0.148753	-3.85516	0.000115652	0.00563251
GK5	172.515	-0.711523	0.201194	-3.5365	0.000405464	0.0145285
HPS3	374.933	-0.565161	0.189973	-2.97495	0.00293032	0.0598708
TSC22D2	1010.86	-0.469374	0.160334	-2.92748	0.0034172	0.0659446
SERP1	3391.33	-0.463417	0.141679	-3.2709	0.00107207	0.0298878
MBNL1	2543.49	0.54719	0.13286	4.11854	3.8128e-05	0.00239444
RAP2B	1394.25	0.74159	0.150693	4.9212	8.60132e-07	0.000102631
GFM1	2484.77	-0.494779	0.140052	-3.53281	0.000411163	0.0146886
RP11-85M11.2	374.906	-0.514606	0.177658	-2.89661	0.00377221	0.0703222
SKIL	1056.85	-0.694206	0.177023	-3.92157	8.79745e-05	0.00465254
NCEH1	1890.7	-0.995425	0.15443	-6.4458	1.14989e-10	4.73119e-08
ZMAT3	303.3	-0.605373	0.180242	-3.35867	0.000783194	0.0238395
AC007620.3	198.799	-0.607892	0.199707	-3.04392	0.00233519	0.0522072
GNB4	1325.45	-0.523031	0.157554	-3.31969	0.000901172	0.0262281
USP13	564.562	-0.472641	0.158721	-2.9778	0.00290321	0.059726
ABCC5	1862.92	-0.445759	0.153397	-2.90592	0.00366178	0.0691335
ABCF3	1493.6	0.394345	0.142444	2.76842	0.00563283	0.0913192
EPHB3	523.124	0.49701	0.162862	3.05172	0.00227534	0.0514192
DGKG	564.965	-0.727439	0.171504	-4.24153	2.22002e-05	0.00154869
ATP13A3	7198.22	-0.634412	0.145343	-4.36494	1.27158e-05	0.000972595
FAM43A	496.954	0.469391	0.164025	2.86171	0.00421369	0.0750413
ACAP2	1387.9	-0.509805	0.157691	-3.23294	0.00122524	0.0330758
PPP1R2	1171.54	-0.536106	0.157906	-3.39509	0.000686062	0.0218296
TFRC	15700.2	-0.436489	0.146187	-2.98582	0.00282816	0.0586879
SENP5	970.351	-0.661909	0.14691	-4.50553	6.62077e-06	0.000576635
DLG1	3247.57	-0.409512	0.139237	-2.94112	0.00327027	0.0641865
SPON2	236.427	0.583568	0.197901	2.94878	0.00319028	0.0634441
FGFR3	339.131	0.551443	0.19167	2.87704	0.00401421	0.072572
GRPEL1	764.708	-0.542165	0.159169	-3.40623	0.000658672	0.0212413
HS3ST1	576.393	-0.495863	0.158325	-3.13193	0.00173663	0.0426366
FGFBP1	2584.65	0.54344	0.144805	3.75292	0.000174785	0.0075926
TAPT1	171.78	-0.549066	0.198431	-2.76704	0.00565682	0.0915837
TMEM33	1005.31	-0.48604	0.171834	-2.82854	0.00467605	0.0805118
PPAT	618.07	-0.485812	0.157881	-3.07709	0.00209035	0.0482439
MOB1B	307.444	-0.873679	0.1832	-4.76898	1.85163e-06	0.000197265
DCK	307.541	-0.546073	0.189486	-2.88186	0.00395339	0.0719828
IL8	1580.38	-0.995758	0.173816	-5.72882	1.01131e-08	2.51395e-06
2018-09-11	1082.09	-0.633299	0.148504	-4.26452	2.00334e-05	0.00142285
FGF5	151.637	-0.578918	0.207026	-2.79636	0.0051682	0.0866109
HNRNPDL	3095.37	-0.539824	0.136827	-3.94529	7.97022e-05	0.0043425
SCD5	184.102	0.642719	0.198584	3.2365	0.00121004	0.0328839
SEC31A	2342.58	-0.600449	0.144336	-4.16008	3.18129e-05	0.00207427
DNAJB14	608.993	-0.903913	0.187103	-4.83109	1.35789e-06	0.000151275
PLA2G12A	318.026	-1.11836	0.179222	-6.24007	4.37363e-10	1.53489e-07
ARSJ	415.934	-0.889337	0.16857	-5.27578	1.3219e-07	2.13148e-05
CCNA2	1620.96	-0.410662	0.139629	-2.94108	0.00327065	0.0641865
ANKRD50	819.762	-0.478434	0.168221	-2.84408	0.00445398	0.07761
SLC7A11	906.82	-0.861741	0.193019	-4.46455	8.02386e-06	0.000669516
TBC1D9	193.528	-1.00871	0.201027	-5.01779	5.22694e-07	6.86553e-05
ABCE1	2951.16	-0.429951	0.146585	-2.93311	0.00335584	0.0650937
SLC10A7	252.186	-1.00771	0.198466	-5.07753	3.82382e-07	5.24435e-05
EDNRA	229.13	-0.782543	0.188772	-4.14545	3.39145e-05	0.00218739
SH3D19	843.509	0.900741	0.149931	6.00769	1.88182e-09	5.61348e-07
TMEM154	838.437	-0.659997	0.151924	-4.34426	1.39745e-05	0.00103872
ARFIP1	454.351	0.614257	0.174269	3.52476	0.000423862	0.0148626
DCTD	1550.12	-1.11824	0.138781	-8.05757	7.78231e-16	7.73821e-13
KIAA1430	959.668	-0.504706	0.154895	-3.25837	0.00112054	0.0309498
IRX4	737.197	0.49278	0.160579	3.06877	0.00214941	0.0493206
KIAA0947	1663.61	-0.598568	0.151978	-3.93851	8.19899e-05	0.00440677
SRD5A1	709.838	0.667575	0.153361	4.35298	1.34302e-05	0.00100786
TRIO	4008.62	-0.591972	0.167798	-3.52788	0.0004189	0.0147443
ZFR	2536.13	-0.378395	0.137908	-2.74383	0.00607269	0.095757
RAI14	3201.31	-0.42015	0.132774	-3.16441	0.00155399	0.0393678
IL7R	3243.03	-0.446554	0.139436	-3.20257	0.00136209	0.0357984
LMBRD2	234.162	-0.664665	0.187548	-3.54397	0.000394148	0.0141656
OSMR	1524.3	-0.485232	0.160838	-3.01689	0.0025538	0.0544756
PRKAA1	1397.77	-0.495058	0.157382	-3.14557	0.00165761	0.0412916
CARD6	572.788	-0.456794	0.16099	-2.83741	0.00454805	0.0786861
ITGA2	3872.58	-0.556649	0.168408	-3.30536	0.000948543	0.0271415
SNX18	666.095	-0.847574	0.155837	-5.43886	5.36234e-08	9.20571e-06
ESM1	52.5547	-1.15772	0.230404	-5.02475	5.0408e-07	6.75808e-05
IL6ST	3665.28	-0.505946	0.148842	-3.39921	0.000675799	0.0216764
SMIM15	1024.16	-0.585894	0.160779	-3.6441	0.00026833	0.0106429
SREK1IP1	584.875	-0.646605	0.161003	-4.01612	5.91645e-05	0.00337776
NLN	958.924	-0.59075	0.149829	-3.94282	8.05294e-05	0.00436762
PIK3R1	461.845	-0.512552	0.167079	-3.06772	0.002157	0.0493538
BDP1	1069.95	-0.520194	0.166134	-3.13117	0.0017411	0.0426588
MAP1B	1085.82	-1.18666	0.168114	-7.05864	1.6814e-12	1.05592e-09
TNPO1	3178.59	-0.765644	0.140806	-5.43759	5.4006e-08	9.20571e-06
ENC1	678.068	-0.494265	0.155073	-3.1873	0.00143608	0.0370893
FAM169A	271.624	-0.531567	0.189012	-2.81234	0.00491827	0.083359
AGGF1	439.817	-0.558489	0.171023	-3.26557	0.00109244	0.0303847
HOMER1	391.833	-0.783767	0.173174	-4.52588	6.0144e-06	0.000535551
MTX3	234.052	-0.597981	0.203626	-2.93666	0.00331762	0.0647887
ELL2	3759.02	-0.617433	0.135002	-4.57352	4.79591e-06	0.00043683
RGMB	446.414	-0.556373	0.171349	-3.24702	0.00116622	0.0319893
CHD1	836.95	-0.655617	0.151892	-4.31633	1.58648e-05	0.00115588
LOX	1596.47	0.773802	0.148328	5.21684	1.82003e-07	2.71457e-05
CSF2	338.269	-0.610797	0.185535	-3.29208	0.000994499	0.0282532
AFF4	1668.77	-0.524125	0.155897	-3.36199	0.000773821	0.0237122
TCF7	231.868	0.563628	0.187787	3.00143	0.00268719	0.0564499
SAR1B	810.317	0.566213	0.159463	3.55075	0.000384136	0.0138475
PITX1	1052.82	0.500484	0.167695	2.98449	0.00284047	0.0588412
TMEM173	654.955	-0.752177	0.155768	-4.82883	1.37336e-06	0.000151275
SLC26A2	1027.76	0.60002	0.16359	3.66783	0.000244617	0.00992777
ARSI	1236.77	0.52283	0.148065	3.53108	0.00041386	0.0147177
GEMIN5	664.358	0.59308	0.157342	3.76938	0.000163653	0.00734102
NIPAL4	313.914	-0.673654	0.17757	-3.79375	0.000148391	0.00691641
CCNG1	423.936	-0.760855	0.172383	-4.41375	1.01595e-05	0.00082465
SPDL1	904.37	-0.964188	0.148372	-6.49846	8.11476e-11	3.58612e-08
FBXW11	761.238	-0.989641	0.156226	-6.33468	2.37831e-10	9.13984e-08
STC2	1291.16	-0.502353	0.172656	-2.90957	0.00361928	0.0685861
CPEB4	469.194	-0.54725	0.184349	-2.96855	0.00299208	0.0604743
SFXN1	1137.34	0.544389	0.146605	3.71329	0.00020458	0.00859522
RP1-90J20.12	406.472	-0.718272	0.18775	-3.82569	0.000130408	0.00617474
GCNT2	571.353	-0.799135	0.172281	-4.63855	3.50858e-06	0.000340361
SMIM13	580.627	-0.758934	0.180729	-4.19929	2.67753e-05	0.00179485
KDM1B	777.394	-0.922952	0.155483	-5.93604	2.91991e-09	8.10241e-07
RNF144B	531.05	-0.572929	0.178203	-3.21504	0.00130428	0.0347382
NRM	673.395	0.489438	0.161864	3.02375	0.00249661	0.0537718
GPSM3	49.8536	-0.764717	0.230363	-3.31962	0.000901386	0.0262281
FKBP5	2634.66	0.433229	0.148005	2.92713	0.00342103	0.0659446
CDKN1A	3429.3	0.355577	0.130731	2.71992	0.00652973	0.0993071
ZFAND3	1129.21	0.687721	0.148381	4.63484	3.5721e-06	0.000343728
GLO1	3479.53	-0.649151	0.130459	-4.97589	6.49491e-07	8.0235e-05
MED20	990.549	0.4015	0.146686	2.73715	0.0061975	0.0969181
DNPH1	477.003	0.473573	0.171778	2.75689	0.00583535	0.0932534
DLK2	1053.56	0.715143	0.152702	4.68325	2.82366e-06	0.000283125
VEGFA	3694.37	-0.460601	0.132577	-3.47421	0.000512366	0.0174175
SLC29A1	1512.72	-0.431623	0.13955	-3.09295	0.00198178	0.0466402
CD2AP	1396.95	-0.398974	0.142907	-2.79185	0.00524081	0.0875817
PTP4A1	3587.41	0.440291	0.145369	3.02879	0.00245536	0.0531713
SLC17A5	136.752	-1.26752	0.212099	-5.97607	2.28578e-09	6.65219e-07
COX7A2	1889.31	-0.435577	0.141363	-3.08127	0.0020612	0.0477557
IBTK	1936.15	-0.600021	0.154951	-3.87233	0.000107801	0.00535949
ZNF292	501.726	-0.490112	0.169779	-2.88677	0.00389222	0.0713394
PM20D2	468.584	-1.32063	0.174808	-7.55473	4.19736e-14	3.33886e-11
SEC63	1934.94	-0.544884	0.140845	-3.86869	0.000109423	0.00541758
CDK19	185.296	-0.563232	0.197086	-2.85779	0.004266	0.075747
KPNA5	111.586	-1.01431	0.219161	-4.62816	3.68938e-06	0.000352173
GOPC	1539.68	-0.579546	0.145177	-3.99201	6.55165e-05	0.00368747
PTPRK	6039.23	-0.473842	0.146462	-3.23525	0.00121537	0.0328839
ARHGAP18	481.061	0.593905	0.164826	3.60322	0.0003143	0.01202
PEX7	96.5738	-0.606036	0.221502	-2.73603	0.00621851	0.0969354
GPR126	1056.94	-0.548024	0.160476	-3.41499	0.000637836	0.0207375
PHACTR2	532.653	-0.589012	0.171051	-3.4435	0.000574242	0.0190859
LATS1	863.986	-0.451999	0.16144	-2.7998	0.00511344	0.0859439
LRP11	1158.6	0.571893	0.147323	3.88191	0.000103641	0.00522932
SLC22A3	751.705	-0.452086	0.164627	-2.74612	0.00603044	0.095305
MAP3K4	1040.91	0.544519	0.144785	3.76088	0.000169316	0.00749674
MLLT4	1059.79	-0.453093	0.166299	-2.72456	0.00643865	0.0991303
FAM20C	1271.29	0.514188	0.158434	3.24544	0.00117271	0.0320935
LFNG	449.997	0.741101	0.166217	4.45863	8.24844e-06	0.000683475
CARD11	304.018	-0.730427	0.186432	-3.91793	8.93108e-05	0.00467393
AHR	1110.99	-0.478161	0.156352	-3.05823	0.00222645	0.0506019
IL6	324.968	-0.941216	0.181168	-5.19527	2.04427e-07	2.97466e-05
HOXA9	215.408	-0.749895	0.195484	-3.83609	0.000125009	0.00600164
CREB5	232.9	-0.778521	0.193038	-4.03299	5.50706e-05	0.00322109
DPY19L1	707.446	0.690077	0.166159	4.1531	3.27998e-05	0.002127
INHBA	5605.64	-0.597884	0.141001	-4.24028	2.23244e-05	0.00154869
CCM2	1987.62	0.501897	0.143618	3.49466	0.000474666	0.0162284
VKORC1L1	347.53	-0.49339	0.178815	-2.75921	0.00579409	0.093174
SRRM3	107.824	0.612172	0.216337	2.82971	0.00465895	0.0803333
HSPB1	13458	0.786938	0.158073	4.9783	6.41442e-07	8.0235e-05
SEMA3A	403.599	-0.749406	0.182856	-4.09834	4.16123e-05	0.00255937
STEAP2	126.056	-0.594242	0.210816	-2.81876	0.00482088	0.0820582
CLDN12	885.203	-0.479031	0.159869	-2.9964	0.00273185	0.0571867
CDK6	2342.42	0.934778	0.136402	6.85311	7.22595e-12	3.7487e-09
MCM7	5074.1	0.378384	0.132621	2.85313	0.00432914	0.0766399
DNAJC2	1044.51	-0.397645	0.145579	-2.73147	0.0063052	0.0978119
SYPL1	2197.56	0.736929	0.157606	4.67575	2.92876e-06	0.000288809
NAMPT	2903.49	-0.448709	0.148457	-3.02248	0.00250714	0.0538936
DOCK4	261.474	-0.988191	0.192161	-5.1425	2.711e-07	3.85091e-05
MDFIC	328.844	0.797385	0.182469	4.36997	1.24264e-05	0.000963583
MET	4050.95	-0.486992	0.140828	-3.45807	0.000544068	0.0183385
ZNF800	306.568	-0.556207	0.179463	-3.09929	0.00193988	0.0459258
PODXL	2204.62	-1.12096	0.168341	-6.65889	2.75896e-11	1.3168e-08
CHCHD3	889.788	-1.01494	0.148298	-6.84397	7.70281e-12	3.82958e-09
TTC26	231.046	-0.654174	0.189411	-3.45372	0.000552903	0.0185454
KDM7A	512.001	-0.538069	0.177078	-3.0386	0.00237677	0.0524207
MKRN1	1327.17	0.428483	0.142726	3.00213	0.00268095	0.0564181
GIMAP6	81.4755	-0.750113	0.225066	-3.33285	0.000859604	0.0254511
LMBR1	662.304	-0.455297	0.159644	-2.85195	0.00434514	0.0766506
MTMR9	238.526	-0.700232	0.195278	-3.58583	0.000336011	0.01249
DLC1	315.078	-0.812131	0.181336	-4.47859	7.51362e-06	0.000640375
HR	309.204	1.26607	0.182482	6.93802	3.97623e-12	2.25926e-09
REEP4	595.168	0.583286	0.163062	3.57708	0.000347448	0.0127261
TNFRSF10A	441.692	-0.55257	0.168291	-3.28343	0.00102553	0.028782
ZNF395	420.808	0.561179	0.166815	3.36407	0.000768018	0.0236185
DUSP4	762.172	-0.442826	0.15567	-2.84465	0.00444597	0.07761
ZNF703	828.764	0.483349	0.151544	3.18949	0.00142525	0.0368897
C8orf4	107.604	-0.602874	0.221701	-2.71932	0.00654168	0.0993071
ANK1	663.08	0.482599	0.168471	2.86458	0.00417556	0.0745851
PLAT	468.831	-0.739876	0.179103	-4.13101	3.61176e-05	0.00231696
HOOK3	621.395	-0.584847	0.163507	-3.5769	0.000347695	0.0127261
SNAI2	3855	0.404115	0.141712	2.85167	0.00434902	0.0766506
YTHDF3	1618.55	-0.44386	0.150105	-2.95699	0.00310657	0.0619859
UBE2W	546.262	-0.606666	0.182761	-3.31945	0.000901959	0.0262281
ZFAND1	629.239	-0.530749	0.172769	-3.07202	0.00212618	0.048976
CPNE3	1853.42	-0.398197	0.142869	-2.78715	0.00531741	0.0882807
ESRP1	1867.43	0.529225	0.138251	3.828	0.000129189	0.00614135
POLR2K	1466.03	-0.531105	0.14534	-3.65423	0.000257959	0.0103288
FZD6	2860.63	-0.435022	0.143469	-3.03217	0.00242804	0.0529764
LRP12	824.742	-0.751585	0.156528	-4.80159	1.57414e-06	0.000170752
OXR1	879.682	-0.755512	0.15553	-4.85767	1.18773e-06	0.000133698
TAF2	1644.84	-0.463892	0.145059	-3.19795	0.00138409	0.0361794
HAS2	1378.92	-0.615627	0.150763	-4.08341	4.43801e-05	0.00270175
FAM83A	9025.92	-0.352226	0.129143	-2.72741	0.00638345	0.0985347
FBXO32	2342.61	0.79784	0.143065	5.57675	2.45055e-08	4.95593e-06
FER1L6	88.1356	-0.740429	0.225302	-3.28638	0.00101485	0.0286268
FAM84B	674.728	-0.464954	0.15375	-3.02409	0.00249382	0.0537718
PHF20L1	1437.71	-0.401904	0.143678	-2.79725	0.00515396	0.0864938
NDRG1	21446.9	0.488251	0.131169	3.72231	0.000197406	0.00832314
CASC7	1113.73	-1.02585	0.164668	-6.22978	4.67081e-10	1.59235e-07
AGO2	909.294	-0.531425	0.164462	-3.2313	0.00123228	0.0331909
SLC45A4	484.631	-0.512854	0.167039	-3.07027	0.00213862	0.0491676
LY6D	97.9358	0.837947	0.229955	3.64395	0.000268481	0.0106429
RECQL4	872.274	0.468553	0.154293	3.03677	0.00239128	0.052611
KIAA0020	946.631	-0.459529	0.151103	-3.04116	0.00235667	0.0522278
CD274	174.05	-0.88541	0.205776	-4.30279	1.6866e-05	0.00121232
NFIB	215.476	0.831725	0.193189	4.30525	1.66801e-05	0.00120622
PTAR1	1322.88	-0.71006	0.154924	-4.58329	4.57723e-06	0.000423376
TMEM2	1459.06	-0.775447	0.155087	-5.00008	5.73051e-07	7.27408e-05
GDA	348.1	-0.642526	0.183086	-3.50942	0.000449091	0.0154872
ANXA1	19436.3	0.751462	0.135287	5.55457	2.783e-08	5.53446e-06
C9orf41	504.08	-0.904848	0.166261	-5.44233	5.25894e-08	9.20571e-06
RFK	823.183	-0.524886	0.174785	-3.00304	0.00267294	0.0563489
GCNT1	1380.45	0.491264	0.14225	3.45352	0.000553314	0.0185454
VPS13A	704.85	-0.546275	0.175452	-3.11353	0.00184864	0.0445615
PSAT1	1780.63	-0.422031	0.154304	-2.73506	0.00623682	0.0970244
SECISBP2	918.991	-0.453721	0.152514	-2.97496	0.0029303	0.0598708
IPPK	307.891	0.727347	0.198459	3.66498	0.000247359	0.010005
C9orf3	1822.46	0.516438	0.14025	3.68228	0.000231157	0.00947824
ERCC6L2	310.279	-0.49884	0.1769	-2.81989	0.00480397	0.0818872
ZNF367	610.291	-0.491899	0.16513	-2.97886	0.00289327	0.0596244
CTSV	2307.4	0.532314	0.14063	3.78522	0.000153572	0.00710241
STX17	350.315	-0.709867	0.189772	-3.74063	0.000183561	0.00787861
FKTN	885.684	-0.853892	0.162438	-5.25671	1.46655e-07	2.24345e-05
EPB41L4B	260.742	0.538788	0.183073	2.94302	0.00325023	0.0641021
PALM2	127.715	-0.672265	0.210239	-3.19762	0.00138568	0.0361794
HSDL2	818.165	0.617356	0.152021	4.061	4.8863e-05	0.00294461
INIP	824.705	-0.554162	0.153074	-3.62021	0.000294366	0.0114038
SLC31A1	1251.12	0.432528	0.143385	3.01655	0.00255668	0.0544756
TRAF1	354.033	-0.776433	0.174707	-4.4442	8.82182e-06	0.000720973
GSN	3000.08	0.484406	0.140467	3.44855	0.000563608	0.0187848
DAB2IP	2248.95	0.416286	0.148525	2.8028	0.0050661	0.0855003
RBM18	1002.41	-0.45772	0.148169	-3.08919	0.00200705	0.0470493
RC3H2	2057.86	-0.590719	0.151816	-3.89101	9.98259e-05	0.00513415
OLFML2A	1296.01	0.439461	0.148463	2.96007	0.0030757	0.0614728
WDR34	988.268	0.489592	0.147876	3.31084	0.000930166	0.0267439
PRRX2	71.6941	0.764448	0.228229	3.34948	0.000809634	0.0242727
PTGES	426.153	0.711987	0.184103	3.86733	0.000110032	0.00542523
RXRA	2642.55	0.526317	0.159042	3.30929	0.000935317	0.0268274
UBAC1	1022.16	0.453697	0.156242	2.90381	0.00368648	0.069271
NACC2	636.031	0.572319	0.166893	3.42926	0.000605225	0.019894
C9orf69	1031.49	-0.607091	0.150665	-4.02942	5.59149e-05	0.00324678
PHPT1	982.416	0.47215	0.156267	3.02143	0.00251582	0.0538936
CLIC3	62.7604	0.623994	0.229299	2.72131	0.00650242	0.0993071
ATRX	1149.16	-0.501406	0.158163	-3.1702	0.00152336	0.0387565
FTSJ1	1413.03	0.717996	0.145567	4.93242	8.1218e-07	9.78883e-05
FAM199X	993.263	-0.442762	0.14883	-2.97496	0.00293028	0.0598708
IDS	1376.09	-0.499524	0.148029	-3.37449	0.000739521	0.0229791
VBP1	1185.15	-0.763374	0.148432	-5.14291	2.70522e-07	3.85091e-05
HDHD1	652.448	-0.813837	0.163583	-4.97506	6.52262e-07	8.0235e-05
TXLNG	1217.65	-0.640774	0.146701	-4.3679	1.25446e-05	0.000965695
DDX3X	7038.99	-0.46723	0.13728	-3.40348	0.000665336	0.0213983
MAOB	221.643	0.612836	0.196786	3.11423	0.00184426	0.044546
ZNF41	234.767	-0.546168	0.190008	-2.87444	0.00404745	0.0730622
GNL3L	368.247	-0.516947	0.187593	-2.75569	0.00585681	0.0934271
YIPF6	849.439	-0.631798	0.15872	-3.98057	6.87493e-05	0.00383326
OGT	2588.38	-0.448137	0.1484	-3.0198	0.00252939	0.0540872
RP3-368A4.5	124.09	-0.785275	0.214322	-3.66399	0.000248313	0.0100097
CHM	507.631	-1.06497	0.168241	-6.33003	2.45118e-10	9.13984e-08
TCEAL8	346.585	-0.813012	0.186053	-4.36979	1.24365e-05	0.000963583
TCEAL3	151.459	0.563725	0.204029	2.76296	0.00572796	0.0923003
PGRMC1	1508.27	-0.586203	0.154991	-3.78217	0.00015547	0.00710257
ELF4	1523.92	0.585212	0.148843	3.93175	8.43299e-05	0.00451222
ENOX2	343.406	-0.689243	0.173242	-3.97851	6.93496e-05	0.00384874

## Sheet: ETS1_shRNA_Overlap_ChIP-Seq
	baseMean	log2FoldChange	lfcSE	stat	pvalue	padj
TMEM204	101.901	-3.52986	0.33139	-10.6517	1.71249e-26	6.64971e-25
LPXN	1072.95	-3.49015	0.137789	-25.3296	1.50919e-141	1.23624e-138
PODXL	501.85	-3.4157	0.176318	-19.3724	1.31879e-83	3.49013e-81
IL1B	1009.91	-3.38407	0.13203	-25.6311	6.87457e-145	5.91282e-142
HERC5	418.276	-3.341	0.189766	-17.6059	2.22052e-69	3.93788e-67
ACOXL	67.4718	-3.28546	0.368967	-8.9045	5.3629e-19	1.25343e-17
ST8SIA4	41.6829	-3.22571	0.413002	-7.81042	5.69999e-15	9.64122e-14
FLI1	337.825	-3.22003	0.198702	-16.2053	4.62695e-59	6.16999e-57
FOSL1	312.302	-3.14978	0.20248	-15.556	1.44846e-54	1.77975e-52
CDH11	136.731	-3.10793	0.281341	-11.0468	2.27079e-28	9.91427e-27
ADD2	328.675	-3.08577	0.206809	-14.9209	2.41088e-50	2.69299e-48
HOXB9	65.5489	-3.02825	0.360242	-8.40614	4.23722e-17	8.57513e-16
IL7R	1047.37	-2.97323	0.125475	-23.6958	3.98192e-124	2.28323e-121
IRF4	73.451	-2.9668	0.35008	-8.47463	2.35835e-17	4.85849e-16
IL1A	2446.54	-2.95583	0.096222	-30.7189	3.18453e-207	5.47802e-204
RPS16	2996.69	-2.95145	0.1024	-28.8229	1.10914e-182	1.36282e-179
ALDH1A3	3877.4	-2.90487	0.0855863	-33.9409	1.66375e-252	5.72398e-249
KIF21B	100.026	-2.90203	0.308158	-9.41733	4.6269e-21	1.25539e-19
NAV3	175.716	-2.89914	0.251316	-11.5359	8.70173e-31	4.35137e-29
LIF	49.0113	-2.88532	0.38749	-7.44617	9.60895e-14	1.43858e-12
LAPTM5	33.2165	-2.88378	0.423473	-6.80982	9.77217e-12	1.16899e-10
PSAT1	1677.3	-2.88101	0.242485	-11.8812	1.4822e-32	8.33228e-31
CCND2	190.386	-2.86735	0.239333	-11.9806	4.49091e-33	2.6011e-31
BST2	494.429	-2.86572	0.163429	-17.535	7.75144e-69	1.34687e-66
FGF2	712.871	-2.86167	0.14295	-20.0187	3.78532e-89	1.16277e-86
ETS1	1081.56	-2.83063	0.128995	-21.9437	9.94997e-107	4.27899e-104
PAPPA2	76.1327	-2.82721	0.345555	-8.18164	2.80015e-16	5.2522e-15
GRB10	555.164	-2.8029	0.156458	-17.9147	9.05888e-72	1.81199e-69
TNFRSF8	172.115	-2.79527	0.248715	-11.2388	2.62792e-29	1.2087e-27
ALDH1L2	658.509	-2.77671	0.15375	-18.0598	6.60039e-73	1.35166e-70
FBN2	137.157	-2.77574	0.270221	-10.2721	9.41334e-25	3.32502e-23
ZBED2	408.167	-2.76105	0.181112	-15.2449	1.77873e-52	2.08147e-50
TMEM156	37.291	-2.70925	0.408409	-6.63367	3.27441e-11	3.69354e-10
IL1RN	181.478	-2.66327	0.243812	-10.9234	8.90521e-28	3.73628e-26
OASL	3181.65	-2.64354	0.107447	-24.6031	1.16913e-133	8.37977e-131
ADAM19	251.578	-2.62504	0.224144	-11.7114	1.11446e-31	5.91694e-30
AMTN	407.765	-2.58476	0.174702	-14.7953	1.57079e-49	1.71018e-47
TFPI2	983.731	-2.56704	0.122833	-20.8987	5.50417e-97	1.97256e-94
VEGFA	2079.22	-2.56182	0.097738	-26.2111	1.98744e-151	1.79937e-148
CCL5	77.3558	-2.53607	0.337349	-7.51764	5.57742e-14	8.61246e-13
NKD2	26.4082	-2.45711	0.430017	-5.71397	1.10372e-08	9.14998e-08
LCK	60.3302	-2.44903	0.352235	-6.95284	3.58008e-12	4.46588e-11
PRSS3	22.5331	-2.44449	0.438315	-5.57702	2.44674e-08	1.94675e-07
ADAM8	92.0787	-2.43451	0.310645	-7.83697	4.61536e-15	7.90398e-14
NGFR	61.2765	-2.43385	0.350557	-6.9428	3.844e-12	4.78109e-11
MT2A	2941.48	-2.42092	0.0908493	-26.6476	1.9063e-156	1.82178e-153
SLC16A9	132.084	-2.41819	0.273739	-8.83392	1.01069e-18	2.31195e-17
PTGS2	1103.33	-2.40597	0.125395	-19.1871	4.74729e-82	1.16661e-79
ASNS	1165.41	-2.39049	0.120443	-19.8476	1.156e-87	3.4887e-85
CYP27B1	68.1037	-2.38886	0.339087	-7.04497	1.85505e-12	2.37961e-11
ELFN2	114.293	-2.38001	0.298527	-7.97252	1.55477e-15	2.78016e-14
IRF7	122.084	-2.37966	0.273323	-8.70639	3.13693e-18	6.90043e-17
LHX1	23.9859	-2.37441	0.437803	-5.42348	5.84512e-08	4.42141e-07
HBEGF	453.472	-2.36855	0.172059	-13.7659	4.08533e-43	3.58551e-41
ST6GAL1	191.007	-2.3676	0.234588	-10.0926	5.95861e-24	1.98259e-22
IL24	24.5251	-2.3529	0.432691	-5.43784	5.39293e-08	4.09939e-07
ETV4	438.974	-2.34535	0.164884	-14.2243	6.47732e-46	6.08868e-44
FER1L6	95.9717	-2.34531	0.299888	-7.82064	5.25568e-15	8.92475e-14
GFPT2	307.347	-2.32261	0.188869	-12.2975	9.34474e-35	5.78231e-33
SH2D2A	150.301	-2.32157	0.251449	-9.23277	2.63729e-20	6.78126e-19
ABCA13	335.213	-2.3054	0.190714	-12.0883	1.21809e-33	7.22535e-32
RAC2	173.102	-2.30293	0.237464	-9.69802	3.07418e-22	9.1176e-21
UBASH3B	583.885	-2.30043	0.147463	-15.6001	7.27045e-55	9.06277e-53
UPP1	2071.99	-2.29288	0.0958415	-23.9236	1.73911e-126	1.10801e-123
CYP2S1	91.3391	-2.29212	0.304164	-7.5358	4.85333e-14	7.52813e-13
VEGFC	1147.5	-2.26186	0.115149	-19.643	6.64197e-86	1.87303e-83
ANO1	1409.57	-2.23996	0.263163	-8.51168	1.71425e-17	3.57437e-16
ANPEP	299.361	-2.23846	0.217469	-10.2932	7.56065e-25	2.68715e-23
CMPK2	78.8982	-2.22052	0.327089	-6.78872	1.13131e-11	1.34027e-10
E2F7	583.358	-2.21564	0.155037	-14.291	2.48854e-46	2.37822e-44
PHLDA1	2460.54	-2.21267	0.101011	-21.9051	2.32023e-106	9.50302e-104
ALOXE3	32.5885	-2.20702	0.40878	-5.39905	6.69934e-08	5.01925e-07
TRIB3	707.02	-2.18789	0.134515	-16.2651	1.74658e-59	2.3845e-57
PRR11	788.543	-2.18617	0.131374	-16.6408	3.52906e-62	5.10143e-60
APLN	129.587	-2.1769	0.264175	-8.24039	1.71654e-16	3.28087e-15
TACC3	458.415	-2.15015	0.167328	-12.8499	8.60949e-38	6.02035e-36
BCAT1	2312.32	-2.14755	0.0946698	-22.6847	6.34756e-114	2.9511e-111
INHBA	1176.71	-2.14131	0.120513	-17.7683	1.24405e-70	2.32611e-68
DDX60	5980.41	-2.13505	0.089517	-23.8508	9.94378e-126	6.10903e-123
HS3ST1	126.632	-2.13182	0.267288	-7.97574	1.51474e-15	2.71141e-14
NES	138.013	-2.12845	0.256832	-8.28732	1.1583e-16	2.24887e-15
SLC29A1	772.134	-2.1097	0.146964	-14.3553	9.87571e-47	9.54393e-45
NOV	166.197	-2.10062	0.23812	-8.82167	1.12766e-18	2.56928e-17
CHAC1	106.217	-2.07923	0.283337	-7.33839	2.16182e-13	3.10673e-12
ZNF618	123.789	-2.05193	0.28902	-7.09962	1.25105e-12	1.64154e-11
LRRC8C	994.971	-2.03915	0.120548	-16.9156	3.45021e-64	5.39551e-62
FST	681.967	-2.0365	0.142013	-14.3402	1.22673e-46	1.1789e-44
GRIA1	54.3142	-2.03394	0.354625	-5.73546	9.72493e-09	8.11291e-08
IFIT3	3416.51	-2.0264	0.0937554	-21.6137	1.33526e-103	5.34165e-101
ZNF704	307.911	-2.01922	0.189045	-10.6812	1.24661e-26	4.89594e-25
SEMA7A	117.818	-2.0082	0.273588	-7.34022	2.13242e-13	3.06704e-12
NFE2L3	436.651	-2.0043	0.161491	-12.4112	2.27242e-35	1.44244e-33
STC2	391.076	-2.00236	0.175097	-11.4358	2.7711e-30	1.35038e-28
NHS	118.909	-1.99669	0.285616	-6.9908	2.73323e-12	3.4546e-11
TMEM229B	117.083	-1.98111	0.272873	-7.26019	3.86559e-13	5.39301e-12
CARD11	31.04	-1.98037	0.418697	-4.72984	2.24699e-06	1.34397e-05
GDF15	17.7549	-1.97543	0.444046	-4.44871	8.63868e-06	4.68187e-05
AREG	68.7141	-1.96824	0.329169	-5.97943	2.23922e-09	2.03267e-08
WNT10B	31.8501	-1.95515	0.409045	-4.77979	1.75477e-06	1.06965e-05
EDNRA	73.397	-1.95505	0.321221	-6.08631	1.15546e-09	1.08494e-08
GNG11	44.2783	-1.95486	0.377468	-5.17888	2.2322e-07	1.54582e-06
FOXM1	881.736	-1.95307	0.143758	-13.5859	4.85847e-42	4.09683e-40
STAMBPL1	209.939	-1.93476	0.216642	-8.93065	4.23497e-19	1.00344e-17
SERPINE1	3687.71	-1.92728	0.0866804	-22.2344	1.59834e-109	7.04992e-107
TCOF1	1838.03	-1.92521	0.107061	-17.9823	2.68211e-72	5.42795e-70
NRP2	393.756	-1.92449	0.179488	-10.7221	8.01747e-27	3.19251e-25
HMGA2	2383.92	-1.92163	0.0993958	-19.3331	2.82724e-83	7.25882e-81
SLCO2A1	101.718	-1.91221	0.295943	-6.46143	1.03717e-10	1.10336e-09
HSD11B1	13.0476	-1.91188	0.446861	-4.27846	1.88189e-05	9.60315e-05
ARAP3	88.3845	-1.90851	0.299458	-6.3732	1.8513e-10	1.92075e-09
HAS3	1285.87	-1.89934	0.139055	-13.6589	1.78772e-42	1.52997e-40
TMPRSS4	169.621	-1.89697	0.23288	-8.14569	3.77131e-16	6.99827e-15
MAP4K4	5174.74	-1.89367	0.0918425	-20.6187	1.86499e-94	6.4163e-92
TMCC3	78.5751	-1.87753	0.315683	-5.94753	2.72227e-09	2.44152e-08
FXYD5	1420.25	-1.86269	0.110378	-16.8756	6.80634e-64	1.03613e-61
SERPINB9	42.8331	-1.86068	0.39933	-4.65951	3.1696e-06	1.85454e-05
OAS2	1867.98	-1.86051	0.100065	-18.593	3.65988e-77	8.17628e-75
AJAP1	295.722	-1.85953	0.185687	-10.0144	1.31813e-23	4.30701e-22
IL1RL1	46.3139	-1.85751	0.368314	-5.04327	4.57644e-07	3.03044e-06
EGR1	157.581	-1.84811	0.247992	-7.45228	9.17428e-14	1.38072e-12
NMU	140.376	-1.84473	0.259975	-7.09578	1.28628e-12	1.6852e-11
FAM132B	171.171	-1.84351	0.238292	-7.73638	1.0229e-14	1.69354e-13
SH3KBP1	1044.56	-1.8414	0.129466	-14.2231	6.5844e-46	6.1557e-44
OAS3	1685.51	-1.84112	0.107109	-17.1892	3.19701e-66	5.23762e-64
SLC43A1	28.5739	-1.84064	0.417517	-4.40854	1.04072e-05	5.55632e-05
SCARF2	51.9327	-1.83903	0.359434	-5.11646	3.11328e-07	2.11511e-06
CRABP2	777.004	-1.83674	0.133421	-13.7665	4.05478e-43	3.57694e-41
DUSP4	91.9514	-1.83204	0.296001	-6.18929	6.04359e-10	5.87024e-09
SERPINB6	550.486	-1.83104	0.147201	-12.439	1.60411e-35	1.03348e-33
TUB	60.9112	-1.82723	0.341967	-5.34328	9.12783e-08	6.70904e-07
PRRT4	53.1065	-1.82595	0.373174	-4.89303	9.92934e-07	6.24057e-06
PTPRZ1	1567.11	-1.82066	0.103038	-17.6697	7.17424e-70	1.29907e-67
MRPL12	279.744	-1.81926	0.197039	-9.23303	2.63075e-20	6.77457e-19
ECM1	217.634	-1.81217	0.246999	-7.33677	2.18805e-13	3.13136e-12
ADCY7	492.855	-1.80343	0.154211	-11.6945	1.35915e-31	7.12807e-30
TAGLN3	15.278	-1.80062	0.446036	-4.03693	5.41545e-05	0.000253971
MYBL2	1652.93	-1.80001	0.103143	-17.4516	3.34897e-68	5.70386e-66
SPRY4	146.287	-1.79524	0.25302	-7.09527	1.29101e-12	1.6901e-11
PCDH1	161.596	-1.78751	0.236208	-7.56752	3.80408e-14	5.98027e-13
DHRS9	33.2431	-1.77543	0.403664	-4.39829	1.09105e-05	5.79803e-05
PTCHD2	35.165	-1.77505	0.395859	-4.48405	7.3239e-06	4.01356e-05
RRM2	2490.8	-1.77463	0.101485	-17.4867	1.80955e-68	3.11279e-66
LCN2	168.655	-1.7726	0.232779	-7.61497	2.63747e-14	4.22437e-13
LSM10	150.77	-1.76956	0.246585	-7.17627	7.16394e-13	9.70347e-12
BANF1	1006.87	-1.76869	0.136218	-12.9843	1.50266e-38	1.08154e-36
STEAP2	133.085	-1.76447	0.264033	-6.68279	2.34439e-11	2.69754e-10
PVRL1	1205.6	-1.75869	0.256038	-6.86886	6.47181e-12	7.87885e-11
MXRA5	144.356	-1.7572	0.271225	-6.47874	9.24889e-11	9.9004e-10
TENM3	1500.89	-1.75029	0.252924	-6.92022	4.50939e-12	5.55663e-11
HOXA3	36.5731	-1.74899	0.390355	-4.48052	7.44601e-06	4.07011e-05
KCNJ15	923.893	-1.74724	0.119351	-14.6395	1.5722e-48	1.63909e-46
ARHGAP19	549.04	-1.74469	0.144169	-12.1017	1.03391e-33	6.1541e-32
CCNF	898.846	-1.74167	0.122015	-14.2742	3.16906e-46	3.01183e-44
HDAC9	744.858	-1.74152	0.130837	-13.3106	2.00777e-40	1.56989e-38
NCKAP5	95.7143	-1.73708	0.290092	-5.98802	2.12413e-09	1.93227e-08
HKDC1	269.476	-1.72378	0.195047	-8.83778	9.76424e-19	2.23654e-17
APOBEC3C	466.18	-1.72201	0.165758	-10.3887	2.79191e-25	1.02184e-23
SLC6A9	261.023	-1.71755	0.193888	-8.85845	8.11316e-19	1.87332e-17
TIMELESS	909.342	-1.71713	0.120558	-14.2431	4.94575e-46	4.67455e-44
SLC15A3	43.267	-1.71656	0.384444	-4.46505	8.00516e-06	4.36051e-05
BMP6	33.3904	-1.70928	0.398474	-4.28956	1.79029e-05	9.1793e-05
C18orf54	246.081	-1.70433	0.217529	-7.83499	4.68898e-15	8.00992e-14
RHEBL1	77.2158	-1.70209	0.310215	-5.4868	4.0927e-08	3.15991e-07
SLC12A7	156.02	-1.69572	0.239256	-7.08747	1.36585e-12	1.7813e-11
GBP5	455.616	-1.69344	0.157225	-10.7708	4.72884e-27	1.92762e-25
HNRNPH3	893.442	-1.6867	0.153314	-11.0016	3.75445e-28	1.61865e-26
HNRNPA2B1	9969.73	-1.68179	0.0987699	-17.0274	5.14494e-65	8.27133e-63
MTMR11	169.556	-1.67825	0.231821	-7.23942	4.50617e-13	6.20617e-12
SOX7	118.214	-1.6745	0.26558	-6.30509	2.88018e-10	2.923e-09
B3GNT3	27.8075	-1.67287	0.417252	-4.00926	6.09083e-05	0.000282869
WNT7A	140.647	-1.6726	0.247747	-6.75124	1.46588e-11	1.71422e-10
CSPG4	759.639	-1.66679	0.152538	-10.9271	8.55286e-28	3.59722e-26
EREG	239.759	-1.66674	0.200535	-8.31147	9.45218e-17	1.84769e-15
KIF18B	473.088	-1.66652	0.364691	-4.56967	4.88498e-06	2.76692e-05
IER3	1585.92	-1.66384	0.101522	-16.3889	2.29704e-60	3.23883e-58
SCD	2135.91	-1.66358	0.112217	-14.8247	1.01451e-49	1.11157e-47
SPOCK1	560.243	-1.66281	0.159848	-10.4024	2.41701e-25	8.88406e-24
SCARA3	333.2	-1.66109	0.177191	-9.3746	6.94355e-21	1.86272e-19
CNDP2	1164.41	-1.65192	0.125572	-13.1551	1.59053e-39	1.18443e-37
IL36G	54.8026	-1.64037	0.355774	-4.61072	4.01269e-06	2.31554e-05
PLD6	85.1517	-1.63948	0.298601	-5.49053	4.00718e-08	3.09944e-07
CKAP2L	1041.74	-1.63863	0.123628	-13.2545	4.24671e-40	3.29062e-38
PRR15	11.9395	-1.63441	0.445863	-3.66572	0.000246641	0.00101476
MARCKSL1	312.4	-1.63051	0.179507	-9.08326	1.05366e-19	2.5856e-18
PLK3	224.051	-1.62884	0.218674	-7.44873	9.42439e-14	1.41341e-12
ITGA2	1579.98	-1.62846	0.103096	-15.7956	3.33693e-56	4.25199e-54
FAM20C	820.707	-1.62807	0.124668	-13.0592	5.62934e-39	4.12068e-37
SH3RF3	52.9748	-1.6278	0.353326	-4.60708	4.08367e-06	2.35334e-05
KRT81	79.5927	-1.62593	0.309318	-5.25649	1.46834e-07	1.0446e-06
NCR3LG1	243.878	-1.62023	0.207017	-7.82657	5.01366e-15	8.53911e-14
HMBS	442.372	-1.61971	0.171984	-9.41783	4.60499e-21	1.25142e-19
LAMA1	1817.35	-1.61423	0.109154	-14.7886	1.73529e-49	1.86565e-47
RARRES3	188.284	-1.6107	0.240646	-6.69325	2.18272e-11	2.51656e-10
SH2B3	305.633	-1.60476	0.183901	-8.72625	2.63266e-18	5.83084e-17
SLC13A5	82.5272	-1.60421	0.308667	-5.19722	2.0229e-07	1.40825e-06
MFNG	38.9027	-1.60312	0.384881	-4.16522	3.11049e-05	0.000152614
ITPRIP	349.707	-1.60165	0.180604	-8.86829	7.42776e-19	1.722e-17
CAPRIN2	1152.03	-1.59719	0.116994	-13.6519	1.96617e-42	1.66611e-40
CIT	1416.54	-1.59151	0.127678	-12.465	1.15831e-35	7.54746e-34
ELOVL6	324.049	-1.59045	0.186106	-8.54594	1.27491e-17	2.69422e-16
DUSP6	504.272	-1.58439	0.156745	-10.1081	5.08769e-24	1.70601e-22
MICALCL	86.3352	-1.57997	0.298399	-5.29482	1.19131e-07	8.63224e-07
KCNJ12	162.652	-1.57945	0.238494	-6.62261	3.52922e-11	3.97575e-10
MYD88	151.231	-1.5784	0.248899	-6.34155	2.27469e-10	2.33746e-09
PKMYT1	449.855	-1.57329	0.15906	-9.89119	4.54591e-23	1.42698e-21
KCNN4	121.077	-1.57179	0.26269	-5.98344	2.18469e-09	1.98632e-08
HS6ST2	325.241	-1.56816	0.181356	-8.64682	5.29521e-18	1.14721e-16
LDLR	3912.87	-1.56632	0.0910532	-17.2022	2.55571e-66	4.22724e-64
TYMS	336.83	-1.56563	0.173213	-9.03878	1.58436e-19	3.85489e-18
FKBP10	284.077	-1.56283	0.189186	-8.26077	1.44733e-16	2.7849e-15
ARHGAP25	80.5556	-1.56126	0.337885	-4.62068	3.82482e-06	2.21381e-05
SORL1	4060.98	-1.56086	0.0918285	-16.9976	8.55806e-65	1.36311e-62
IL11	80.3724	-1.56013	0.309032	-5.04843	4.45462e-07	2.95896e-06
SERPINB2	21.491	-1.55351	0.432676	-3.59047	0.000330081	0.00132603
SUSD4	103.429	-1.55206	0.285025	-5.44536	5.17e-08	3.94387e-07
SLC7A11	1186.09	-1.55132	0.118605	-13.0797	4.30262e-39	3.17761e-37
BRCA2	1507.79	-1.5494	0.103546	-14.9633	1.27564e-50	1.43421e-48
KCNQ5	292.416	-1.54865	0.193153	-8.01773	1.07717e-15	1.94432e-14
SERPINE2	3701.05	-1.5483	0.0947536	-16.3403	5.10008e-60	7.13265e-58
BCL2L12	428.165	-1.54702	0.161955	-9.55217	1.2701e-21	3.58167e-20
PLCG2	293.322	-1.54656	0.18267	-8.46638	2.53144e-17	5.2026e-16
PBX3	106.046	-1.54634	0.274135	-5.64079	1.69267e-08	1.37346e-07
SHCBP1	1631.52	-1.54538	0.10764	-14.3569	9.64496e-47	9.37359e-45
DDX58	1359.56	-1.54367	0.112488	-13.7229	7.40023e-43	6.39692e-41
IL4R	464.956	-1.5361	0.152096	-10.0995	5.54966e-24	1.8573e-22
CMBL	456.206	-1.53022	0.164965	-9.276	1.75955e-20	4.57218e-19
TCF7	109.907	-1.53019	0.272179	-5.62201	1.88751e-08	1.5208e-07
ZFP36L2	499.806	-1.52951	0.1564	-9.77943	1.37981e-22	4.23848e-21
SH3BP1	441.808	-1.52718	0.155903	-9.7957	1.1748e-22	3.6152e-21
RUNX3	90.7081	-1.52566	0.294333	-5.18344	2.17825e-07	1.51029e-06
SLFN11	159.852	-1.51832	0.234849	-6.46508	1.01246e-10	1.07841e-09
DDN	43.499	-1.51544	0.369499	-4.10133	4.10775e-05	0.000196829
KRT80	115.133	-1.51495	0.289391	-5.23497	1.6501e-07	1.16428e-06
CBX5	5710.05	-1.51416	0.293505	-5.15889	2.48422e-07	1.70729e-06
MKI67	4657.47	-1.51153	0.319735	-4.72744	2.27367e-06	1.35899e-05
FSCN1	5915.7	-1.51108	0.0779026	-19.397	8.17757e-84	2.19798e-81
FZD10	65.4423	-1.50784	0.327486	-4.60429	4.13874e-06	2.38189e-05
DNMT1	4642.15	-1.50761	0.0914699	-16.482	4.94125e-61	7.02475e-59
HYI	71.757	-1.49925	0.315203	-4.75646	1.97017e-06	1.18999e-05
NT5E	2403.42	-1.49882	0.0923291	-16.2334	2.92635e-59	3.93274e-57
CD1D	40.0779	-1.49826	0.377984	-3.96383	7.37583e-05	0.000337175
DAB2	68.7332	-1.49783	0.323552	-4.62933	3.66851e-06	2.12764e-05
INSC	23.001	-1.4954	0.430108	-3.4768	0.000507443	0.00195543
BAIAP2L2	225.792	-1.4925	0.208088	-7.17244	7.36728e-13	9.97105e-12
PITPNM2	120.242	-1.49053	0.262535	-5.67745	1.36719e-08	1.12153e-07
RXRG	16.2772	-1.48966	0.444073	-3.35453	0.00079499	0.00293527
MLST8	663.588	-1.48646	0.134958	-11.0142	3.26363e-28	1.41058e-26
CNTNAP1	42.8351	-1.48527	0.371297	-4.00022	6.32844e-05	0.000292718
HOXC8	45.6576	-1.48467	0.366235	-4.05387	5.03775e-05	0.000237358
RNF165	107.026	-1.48239	0.2726	-5.43797	5.3892e-08	4.09836e-07
P2RX5	101.833	-1.48034	0.28291	-5.23256	1.67178e-07	1.17764e-06
TIMP1	1047.31	-1.47951	0.116154	-12.7375	3.65974e-37	2.52831e-35
COL13A1	117.796	-1.47317	0.279414	-5.27234	1.34699e-07	9.63445e-07
GATA6	233.18	-1.46931	0.202717	-7.24807	4.22752e-13	5.84111e-12
TBL1X	264.683	-1.46928	0.196378	-7.48189	7.32623e-14	1.11134e-12
TNFSF15	80.8688	-1.46737	0.313159	-4.68571	2.78996e-06	1.64359e-05
FHL3	140.482	-1.46609	0.246886	-5.93834	2.87923e-09	2.57425e-08
DIAPH3	966.519	-1.46158	0.126773	-11.5292	9.40562e-31	4.68973e-29
RNASE7	91.9153	-1.4611	0.296356	-4.93021	8.214e-07	5.23711e-06
CDC42EP5	139.311	-1.4601	0.255363	-5.71775	1.07944e-08	8.96601e-08
ATIC	417.843	-1.45562	0.181163	-8.03486	9.36839e-16	1.69816e-14
ADTRP	103.052	-1.4545	0.278286	-5.22663	1.72631e-07	1.21357e-06
CD70	77.8004	-1.45096	0.32442	-4.47247	7.73202e-06	4.2184e-05
APCDD1L	283.035	-1.45043	0.202708	-7.15528	8.35019e-13	1.12306e-11
KIAA1549	158.267	-1.45021	0.259941	-5.57898	2.41932e-08	1.92672e-07
XYLT1	484.211	-1.44765	0.163381	-8.86059	7.95892e-19	1.84018e-17
CLMP	1461.18	-1.44495	0.104979	-13.7641	4.19096e-43	3.65954e-41
RTN4R	121.804	-1.44411	0.26336	-5.48342	4.17173e-08	3.21948e-07
ANK1	732.173	-1.44011	0.12916	-11.1498	7.17359e-29	3.23037e-27
NCAPD2	3399.97	-1.43808	0.0999083	-14.394	5.64704e-47	5.58278e-45
THBD	1224.7	-1.43784	0.11796	-12.1892	3.547e-34	2.14843e-32
C1QTNF6	188.464	-1.43685	0.226057	-6.35614	2.06885e-10	2.13103e-09
HTR1D	27.1397	-1.43506	0.412713	-3.47714	0.000506802	0.0019534
TICRR	374.961	-1.43006	0.177055	-8.07692	6.64247e-16	1.21816e-14
DDX60L	1011.06	-1.4282	0.12869	-11.098	1.28233e-28	5.72951e-27
RNF144A	210.576	-1.42805	0.210758	-6.77578	1.23733e-11	1.45985e-10
ARHGEF2	1063.38	-1.42776	0.11612	-12.2955	9.57523e-35	5.90369e-33
CCDC85B	650.757	-1.42691	0.134741	-10.59	3.31519e-26	1.25612e-24
ARNTL2	1969.54	-1.42459	0.0973021	-14.6409	1.54041e-48	1.61573e-46
PAQR5	1076.59	-1.42432	0.112115	-12.7041	5.61109e-37	3.8455e-35
SECTM1	371.966	-1.41722	0.167036	-8.48453	2.166e-17	4.47832e-16
AARS	5513.09	-1.41654	0.0845505	-16.7538	5.31031e-63	7.87482e-61
AMIGO2	3748.07	-1.40873	0.0823707	-17.1024	1.42511e-65	2.31272e-63
ALOX12	120.598	-1.40745	0.26687	-5.27392	1.3354e-07	9.55952e-07
P2RY2	565.455	-1.40685	0.141138	-9.9679	2.1064e-23	6.77276e-22
IQGAP3	1084.43	-1.40172	0.113923	-12.3041	8.60812e-35	5.34574e-33
SF3A1	1207.34	-1.40039	0.13168	-10.6348	2.05341e-26	7.91988e-25
KIAA1644	163.854	-1.39992	0.232729	-6.01527	1.79592e-09	1.64677e-08
GOLM1	679.333	-1.39919	0.135628	-10.3163	5.94479e-25	2.14837e-23
TTYH3	375.419	-1.39644	0.199554	-6.99779	2.6004e-12	3.29639e-11
RAD51	459.973	-1.39527	0.154933	-9.00563	2.14422e-19	5.18047e-18
MMP2	1481.28	-1.39422	0.116326	-11.9855	4.23376e-33	2.46878e-31
B4GALT3	534.549	-1.38903	0.143878	-9.65425	4.7159e-22	1.37264e-20
NXPH4	37.7445	-1.38854	0.383397	-3.62166	0.000292714	0.0011884
ADRA1B	31.0889	-1.38842	0.401643	-3.45684	0.000546542	0.00208739
EIF5B	1683.56	-1.38151	0.131574	-10.4999	8.64522e-26	3.21199e-24
FMNL3	105.255	-1.38142	0.27493	-5.02463	5.04414e-07	3.31909e-06
MN1	186.635	-1.3801	0.260897	-5.28983	1.22433e-07	8.84538e-07
MT1F	106.21	-1.37984	0.278823	-4.94883	7.46623e-07	4.79053e-06
NCAPH	1303.18	-1.3784	0.105388	-13.0793	4.32252e-39	3.17761e-37
SNRPA1	596.18	-1.37638	0.146794	-9.37629	6.83345e-21	1.8367e-19
PPARD	477.482	-1.37478	0.175869	-7.81707	5.40669e-15	9.16314e-14
SOCS2	113.925	-1.37431	0.26646	-5.15765	2.50073e-07	1.71795e-06
CDT1	650.321	-1.37358	0.140202	-9.79716	1.15791e-22	3.5696e-21
PLEKHA4	264.575	-1.37138	0.190407	-7.20236	5.91786e-13	8.0857e-12
TMEM201	176.263	-1.37091	0.234666	-5.84195	5.15938e-09	4.46212e-08
SMC1A	2707.33	-1.36888	0.103985	-13.1642	1.41074e-39	1.05511e-37
ITPKA	23.5808	-1.36753	0.42878	-3.18934	0.00142598	0.00492961
SOX9	273.494	-1.36566	0.202615	-6.74019	1.5818e-11	1.84351e-10
LHFPL2	959.338	-1.36233	0.120549	-11.301	1.29719e-29	6.06364e-28
GJC1	837.727	-1.36069	0.153078	-8.8889	6.17165e-19	1.4366e-17
PRMT8	40.8724	-1.35683	0.381353	-3.55795	0.000373765	0.00148419
SRM	604.684	-1.35404	0.139788	-9.68637	3.44556e-22	1.01491e-20
GALNT7	563.754	-1.35399	0.141209	-9.58859	8.92966e-22	2.55587e-20
TSPAN13	2941.72	-1.35396	0.0932576	-14.5185	9.24691e-48	9.24799e-46
TUBGCP3	764.649	-1.35264	0.127871	-10.5781	3.76392e-26	1.41989e-24
RAD54L	156.585	-1.35002	0.234952	-5.74593	9.14174e-09	7.63751e-08
GTSE1	391.773	-1.34704	0.167894	-8.02318	1.03041e-15	1.86384e-14
INCENP	886.906	-1.34583	0.130702	-10.297	7.27083e-25	2.59487e-23
CDCP1	1271.81	-1.34463	0.12311	-10.9222	9.02883e-28	3.77893e-26
ITPR3	1912.86	-1.34415	0.117407	-11.4486	2.38953e-30	1.16775e-28
ARL4C	1540.31	-1.34272	0.100522	-13.3575	1.07054e-40	8.56529e-39
NFIX	1026.81	-1.34235	0.1265	-10.6115	2.63517e-26	1.00511e-24
ESPL1	563.222	-1.3418	0.144019	-9.31686	1.19833e-20	3.13753e-19
CACNG6	26.0052	-1.34148	0.418657	-3.20425	0.00135417	0.00470594
AURKB	1085.56	-1.33756	0.112828	-11.8549	2.03017e-32	1.12655e-30
PDGFB	90.3894	-1.33679	0.292621	-4.56834	4.91593e-06	2.78079e-05
TOMM34	1312.28	-1.33273	0.107172	-12.4354	1.67953e-35	1.07402e-33
RAVER1	214.148	-1.3327	0.208848	-6.38121	1.75693e-10	1.82615e-09
N4BP3	83.7411	-1.33203	0.300175	-4.4375	9.10098e-06	4.90768e-05
B3GALNT1	354.729	-1.33065	0.173046	-7.68958	1.47617e-14	2.41839e-13
CYP26B1	226.59	-1.32852	0.204289	-6.50314	7.8662e-11	8.48366e-10
AHDC1	65.2334	-1.3273	0.326923	-4.05996	4.90815e-05	0.000231887
PLAUR	313.669	-1.32712	0.176358	-7.52516	5.26574e-14	8.13848e-13
MT-ND3	2384.87	-1.32637	0.292723	-4.53116	5.86611e-06	3.27307e-05
CISD3	230.369	-1.32531	0.201487	-6.57767	4.77871e-11	5.30003e-10
IL22RA1	155.136	-1.3247	0.234063	-5.65956	1.51758e-08	1.23781e-07
CD276	626.366	-1.32223	0.13982	-9.45665	3.17955e-21	8.69548e-20
CENPM	263.199	-1.32105	0.190693	-6.92759	4.28059e-12	5.28985e-11
CLSPN	1137.66	-1.32069	0.111931	-11.7991	3.94481e-32	2.15424e-30
PSMC3IP	97.3187	-1.31887	0.291217	-4.52882	5.93137e-06	3.30519e-05
NEURL1B	171.395	-1.31862	0.234811	-5.61564	1.95836e-08	1.57419e-07
PRKCSH	3562.24	-1.3163	0.0905481	-14.5371	7.05516e-48	7.13899e-46
CECR2	167.892	-1.31616	0.231465	-5.68624	1.29865e-08	1.06938e-07
LAMP3	99.7348	-1.3109	0.283059	-4.6312	3.63546e-06	2.10989e-05
ATAD5	733.27	-1.30847	0.135794	-9.6357	5.6508e-22	1.63921e-20
PRCD	40.1222	-1.30469	0.376969	-3.461	0.000538176	0.00205864
ATP11A	237.55	-1.30411	0.23206	-5.61973	1.9126e-08	1.54029e-07
ARID3B	91.8755	-1.30349	0.293165	-4.44628	8.73681e-06	4.73207e-05
SPC25	315.681	-1.30251	0.178273	-7.30623	2.74752e-13	3.88994e-12
H2AFX	1341.84	-1.30084	0.110791	-11.7414	7.82038e-32	4.17783e-30
GPR153	652.331	-1.29755	0.13287	-9.76558	1.58202e-22	4.82517e-21
YARS	3814.75	-1.29546	0.0882374	-14.6816	8.46155e-49	8.92979e-47
SRPX	460.171	-1.29544	0.151212	-8.56704	1.06182e-17	2.27182e-16
POLA2	1024.54	-1.29244	0.113603	-11.3768	5.45773e-30	2.62246e-28
PAG1	285.439	-1.29006	0.186238	-6.92693	4.30082e-12	5.30722e-11
HOXC4	64.6228	-1.28959	0.3299	-3.90903	9.26681e-05	0.000415016
TXNDC12	1586.42	-1.28929	0.101427	-12.7115	5.10578e-37	3.51319e-35
TROAP	447.61	-1.28796	0.153184	-8.40798	4.17126e-17	8.4516e-16
CDCA8	1116.98	-1.28762	0.118251	-10.8888	1.30298e-27	5.40092e-26
SYT7	160.7	-1.28732	0.23416	-5.49759	3.85027e-08	2.98882e-07
HSPA5	4340.28	-1.28617	0.109135	-11.7851	4.65948e-32	2.52846e-30
SPRY2	263.58	-1.28535	0.189352	-6.78813	1.13599e-11	1.3449e-10
SP2	55.169	-1.28312	0.357543	-3.5887	0.000332326	0.00133443
SKA3	657.897	-1.28177	0.135485	-9.46064	3.06075e-21	8.3973e-20
RNF26	424.833	-1.28114	0.163359	-7.84247	4.41782e-15	7.59194e-14
TPX2	4595.06	-1.28048	0.0838606	-15.2691	1.22779e-52	1.44661e-50
TMED9	1580.96	-1.27855	0.0992312	-12.8845	5.50301e-38	3.86378e-36
PCED1B	55.3982	-1.27749	0.343108	-3.72328	0.00019665	0.00082769
HMGA1	4636.04	-1.27428	0.0810242	-15.7271	9.85872e-56	1.23788e-53
HTR7	161.378	-1.27124	0.231246	-5.49738	3.85479e-08	2.99098e-07
LPAR5	86.5024	-1.2691	0.294072	-4.31562	1.59156e-05	8.22023e-05
CCNA1	752.07	-1.26864	0.136459	-9.29686	1.44651e-20	3.77584e-19
HIST1H4I	1355.69	-1.26837	0.123775	-10.2474	1.21596e-24	4.25141e-23
SLC9A1	242.414	-1.26814	0.212227	-5.97541	2.29516e-09	2.08016e-08
ABCC1	863.837	-1.26811	0.142216	-8.91678	4.8004e-19	1.12809e-17
ISG20	143.903	-1.26703	0.248248	-5.10391	3.32711e-07	2.25177e-06
SHANK3	141.524	-1.26672	0.247653	-5.11492	3.13877e-07	2.13075e-06
ADAMTS6	163.137	-1.26569	0.230477	-5.49161	3.98279e-08	3.08196e-07
ANGPTL4	173.829	-1.26505	0.223014	-5.67253	1.40703e-08	1.15311e-07
METTL1	255.678	-1.26483	0.198681	-6.36615	1.93831e-10	2.00498e-09
FAM65A	97.2346	-1.2648	0.285868	-4.42443	9.66992e-06	5.19494e-05
COX6B2	39.7561	-1.26403	0.384033	-3.29148	0.000996623	0.00357945
ISG15	1993.91	-1.25921	0.234641	-5.36654	8.02604e-08	5.9536e-07
HSP90AA1	35009.5	-1.25779	0.0929116	-13.5374	9.40073e-42	7.85006e-40
POLD3	630.128	-1.25057	0.14133	-8.84857	8.86475e-19	2.03866e-17
MCM4	6412.48	-1.24841	0.0846559	-14.7469	3.22068e-49	3.44113e-47
CDCA5	1268.28	-1.24674	0.106496	-11.707	1.17405e-31	6.21414e-30
WDFY2	297.333	-1.24654	0.194717	-6.40179	1.53563e-10	1.60681e-09
LRIG1	105.62	-1.24465	0.271492	-4.58447	4.55135e-06	2.59074e-05
SMARCA4	3728	-1.24257	0.205514	-6.04617	1.48332e-09	1.37628e-08
LMNB1	1519.84	-1.24051	0.104364	-11.8864	1.39359e-32	7.85984e-31
CDC25B	1093.95	-1.2381	0.115192	-10.7482	6.04432e-27	2.44646e-25
OSBPL6	346.52	-1.23727	0.175136	-7.06463	1.61048e-12	2.0814e-11
PDPN	3145.42	-1.23724	0.0851388	-14.5321	7.59018e-48	7.63546e-46
ZDHHC8	267.865	-1.23327	0.198313	-6.21881	5.00954e-10	4.92424e-09
SLC16A13	33.3435	-1.23255	0.392982	-3.13639	0.00171039	0.00580319
CHAF1B	561.625	-1.23163	0.147199	-8.36711	5.90478e-17	1.18109e-15
PCGF5	657.638	-1.2305	0.139006	-8.85218	8.58269e-19	1.97908e-17
TRIM8	828.732	-1.22881	0.133244	-9.22229	2.90813e-20	7.44429e-19
DOCK6	591.665	-1.22792	0.147283	-8.33718	7.60852e-17	1.50266e-15
POC1A	246.293	-1.22648	0.197549	-6.20849	5.34958e-10	5.2435e-09
CHRNA5	74.5778	-1.22514	0.310348	-3.94764	7.89265e-05	0.000358704
MCM6	1947.54	-1.225	0.104034	-11.7751	5.24854e-32	2.83026e-30
NKX3-1	82.3497	-1.22356	0.299665	-4.08311	4.44378e-05	0.00021175
FAM3C	2539.77	-1.22146	0.0973618	-12.5456	4.20084e-36	2.80088e-34
GBP6	852.449	-1.22029	0.122255	-9.98145	1.83753e-23	5.964e-22
HIST1H3J	1752.48	-1.21976	0.103079	-11.8333	2.62559e-32	1.44298e-30
RMI1	415.503	-1.21873	0.179076	-6.80566	1.00585e-11	1.20157e-10
SGOL2	1216.99	-1.21742	0.109258	-11.1426	7.78318e-29	3.49573e-27
ZIC2	65.9352	-1.20852	0.323942	-3.73067	0.000190972	0.000805762
ZNF414	22.6815	-1.20706	0.426398	-2.83084	0.00464258	0.0140379
PAPD7	728.744	-1.20618	0.160253	-7.52673	5.20264e-14	8.05543e-13
MYADM	215.977	-1.20486	0.215298	-5.59623	2.19058e-08	1.74941e-07
FAM129A	521.629	-1.20314	0.161014	-7.47231	7.87971e-14	1.19214e-12
NIPAL4	343.624	-1.20196	0.169389	-7.09584	1.28571e-12	1.6852e-11
ARHGAP1	628.84	-1.20194	0.136869	-8.78171	1.61007e-18	3.6347e-17
SKI	557.162	-1.201	0.155183	-7.73925	1.00008e-14	1.65895e-13
PASK	264.137	-1.2005	0.19582	-6.13063	8.75315e-10	8.34192e-09
MID1IP1	605.247	-1.20016	0.140893	-8.51827	1.61953e-17	3.38508e-16
PIGW	375.09	-1.19828	0.163456	-7.33089	2.28621e-13	3.26911e-12
RBMS2	577.504	-1.19559	0.148423	-8.05531	7.928e-16	1.44468e-14
SSH1	927.862	-1.19553	0.133163	-8.97794	2.75887e-19	6.60057e-18
SORBS3	96.884	-1.1954	0.288467	-4.14399	3.4131e-05	0.000166135
HIST1H2AL	2891.53	-1.1938	0.089589	-13.3253	1.64967e-40	1.29578e-38
SLC20A1	2248.31	-1.19328	0.0928786	-12.8478	8.85204e-38	6.16489e-36
TGFA	1414.82	-1.19324	0.106614	-11.1922	4.45495e-29	2.03274e-27
DDX11	571.578	-1.19221	0.140822	-8.46603	2.53905e-17	5.21202e-16
TRIM14	350.24	-1.19121	0.17379	-6.85432	7.16536e-12	8.68629e-11
CENPO	401.624	-1.19027	0.161377	-7.37572	1.6346e-13	2.36886e-12
FANCA	413.116	-1.18927	0.160385	-7.4151	1.21536e-13	1.79456e-12
RASD2	121.78	-1.18885	0.262701	-4.5255	6.0254e-06	3.35434e-05
ADAM23	141.676	-1.18833	0.250787	-4.73839	2.1542e-06	1.29265e-05
MAST4	734.944	-1.18758	0.1645	-7.21932	5.22477e-13	7.17291e-12
HK2	1269.95	-1.18695	0.12361	-9.6024	7.81043e-22	2.2505e-20
TRIP13	1877.37	-1.1857	0.0991834	-11.9546	6.14289e-33	3.52233e-31
SGOL1	194.304	-1.18408	0.212793	-5.56447	2.62958e-08	2.08452e-07
OCIAD2	576.997	-1.18397	0.142985	-8.28038	1.2278e-16	2.37577e-15
KIRREL	1662.56	-1.18333	0.124743	-9.48617	2.39689e-21	6.60759e-20
MT1E	431.5	-1.1831	0.15747	-7.5132	5.77013e-14	8.89406e-13
RPA1	1909.54	-1.18234	0.108273	-10.92	9.2544e-28	3.85458e-26
EPB41L1	339.67	-1.18212	0.185905	-6.35873	2.03435e-10	2.10053e-09
PAK4	277.888	-1.18183	0.187526	-6.30222	2.93405e-10	2.96717e-09
APOBEC3B	13.6398	-1.18171	0.44619	-2.64845	0.00808609	0.0228703
CDC42EP1	426.259	-1.17857	0.155902	-7.55967	4.04096e-14	6.3366e-13
GRK5	143.777	-1.17541	0.241226	-4.87265	1.10111e-06	6.88025e-06
KCNC4	115.835	-1.17448	0.269411	-4.35942	1.30407e-05	6.84338e-05
KIFC1	1130.25	-1.17406	0.115393	-10.1744	2.58018e-24	8.8239e-23
LHFP	131.646	-1.17373	0.252727	-4.64426	3.41296e-06	1.98746e-05
CENPH	869.661	-1.17339	0.123632	-9.491	2.28831e-21	6.32853e-20
MICAL2	1184.67	-1.17309	0.127865	-9.17444	4.53946e-20	1.14163e-18
MST1R	320.605	-1.17168	0.174273	-6.72325	1.77713e-11	2.06416e-10
TMEM92	61.5611	-1.17165	0.331181	-3.5378	0.000403471	0.00158931
TNFRSF9	33.8291	-1.16784	0.391669	-2.98171	0.00286646	0.00915841
CDC20	4331.82	-1.16727	0.0798361	-14.6208	2.06821e-48	2.14321e-46
HJURP	1468.38	-1.16698	0.104221	-11.1972	4.2098e-29	1.92598e-27
SLC43A3	575.608	-1.16514	0.140222	-8.30927	9.62912e-17	1.88014e-15
MYO10	5146.19	-1.16004	0.0878873	-13.1992	8.86291e-40	6.65763e-38
LRP8	479.256	-1.15946	0.15802	-7.33743	2.17741e-13	3.11872e-12
XAF1	455.094	-1.1594	0.154266	-7.51554	5.66748e-14	8.74368e-13
PTGES3	7722.82	-1.15938	0.0966663	-11.9937	3.83576e-33	2.24431e-31
SUV39H1	252.026	-1.15864	0.20023	-5.78655	7.18487e-09	6.08539e-08
RHOBTB2	141.642	-1.15859	0.241758	-4.79235	1.64843e-06	1.00804e-05
FAM72A	125.395	-1.15661	0.260281	-4.4437	8.84251e-06	4.78045e-05
DPF1	612.595	-1.1564	0.140643	-8.22221	1.99781e-16	3.78483e-15
HIST1H2BM	1937.29	-1.15635	0.0966812	-11.9604	5.72574e-33	3.29412e-31
PPARGC1B	266.33	-1.15434	0.208786	-5.52879	3.2245e-08	2.53046e-07
POLE	1067.8	-1.15117	0.121544	-9.47119	2.76663e-21	7.61465e-20
GAL	287.316	-1.15082	0.184702	-6.2307	4.64352e-10	4.59068e-09
ARHGDIA	720.964	-1.14587	0.146	-7.84841	4.2134e-15	7.24788e-14
TTLL12	2218.13	-1.14514	0.101018	-11.3359	8.71065e-30	4.12784e-28
HIST3H2BB	711.326	-1.14506	0.132017	-8.67353	4.18941e-18	9.11077e-17
DFNA5	1822.74	-1.14374	0.0981063	-11.6582	2.08486e-31	1.0835e-29
PSRC1	966.402	-1.14302	0.119695	-9.54945	1.30386e-21	3.67087e-20
H1F0	1637.4	-1.14167	0.117772	-9.69392	3.20007e-22	9.44212e-21
ANKRD11	1069.12	-1.14024	0.146245	-7.79679	6.35039e-15	1.06783e-13
FLNB	6337.66	-1.13934	0.0986067	-11.5544	7.01157e-31	3.5267e-29
CHST11	1147.65	-1.13916	0.116809	-9.75228	1.80363e-22	5.43362e-21
IFI44	2131.67	-1.1383	0.0964146	-11.8063	3.62175e-32	1.98412e-30
STAC	403.817	-1.13807	0.166082	-6.85246	7.25891e-12	8.78532e-11
IL17D	156.384	-1.13752	0.232129	-4.9004	9.56429e-07	6.03097e-06
CHTF18	684.931	-1.13696	0.129746	-8.76296	1.90186e-18	4.27099e-17
HCFC1	526.886	-1.13685	0.312317	-3.64006	0.000272579	0.00111322
SYT14	153.432	-1.1363	0.236841	-4.79774	1.60465e-06	9.84071e-06
ATXN2L	413.931	-1.13584	0.18343	-6.19224	5.93144e-10	5.77435e-09
ARL9	11.7423	-1.13496	0.447257	-2.5376	0.0111617	0.0304864
KITLG	1129.89	-1.13416	0.112356	-10.0944	5.85166e-24	1.95078e-22
PTPRF	3588.36	-1.13408	0.214692	-5.28233	1.27551e-07	9.16896e-07
ARHGEF39	136.894	-1.13393	0.253288	-4.47684	7.57558e-06	4.13699e-05
SLX4	198.209	-1.13309	0.2144	-5.28495	1.25737e-07	9.04614e-07
FUS	493.564	-1.13305	0.155511	-7.28596	3.19399e-13	4.49247e-12
LIG1	636.598	-1.13197	0.136598	-8.28683	1.16302e-16	2.25551e-15
THSD4	435.19	-1.13145	0.177156	-6.38673	1.69474e-10	1.76364e-09
CREB5	129.497	-1.13043	0.25228	-4.48085	7.43479e-06	4.06526e-05
PMAIP1	2111.74	-1.13037	0.0982339	-11.5069	1.21804e-30	6.02092e-29
IGFBP4	1180.4	-1.12951	0.118089	-9.56492	1.12285e-21	3.17685e-20
LCP1	2510.26	-1.12892	0.0885609	-12.7473	3.22555e-37	2.23734e-35
FANCI	1782.25	-1.12863	0.0966719	-11.6749	1.71339e-31	8.95856e-30
TK1	3165.97	-1.12797	0.08713	-12.9458	2.4812e-38	1.7784e-36
ETV5	205.268	-1.12742	0.211002	-5.34316	9.13416e-08	6.70904e-07
DIAPH1	1915.27	-1.1271	0.129162	-8.7262	2.63374e-18	5.83084e-17
CELSR1	1278.19	-1.12592	0.128582	-8.75645	2.015e-18	4.50743e-17
SH3RF2	466.859	-1.12584	0.16365	-6.87956	6.00384e-12	7.32988e-11
DSCC1	708.522	-1.12467	0.134696	-8.34972	6.84255e-17	1.35605e-15
PLXNA2	1229.28	-1.12444	0.127803	-8.79825	1.38967e-18	3.14541e-17
ANP32B	836.16	-1.12336	0.13749	-8.17045	3.07233e-16	5.72591e-15
SACS	2211.85	-1.12199	0.102588	-10.9369	7.68083e-28	3.23837e-26
HIST1H2BL	2415.43	-1.12071	0.0957699	-11.7022	1.24263e-31	6.55699e-30
ERG	263.531	-1.12055	0.192593	-5.81824	5.94705e-09	5.08708e-08
MCIDAS	24.6521	-1.11997	0.421581	-2.6566	0.00789324	0.0224022
HIST1H1A	1189.59	-1.11878	0.108204	-10.3395	4.6685e-25	1.69068e-23
PSMB9	442.969	-1.11727	0.160949	-6.94176	3.8724e-12	4.80961e-11
WDR66	709.24	-1.11698	0.131471	-8.496	1.96229e-17	4.07673e-16
CMTM8	24.4881	-1.11695	0.417602	-2.67469	0.00747993	0.0213702
SAP130	365.101	-1.1164	0.192926	-5.78669	7.17885e-09	6.08328e-08
CHAF1A	534.493	-1.11543	0.145702	-7.65552	1.92529e-14	3.1156e-13
NGEF	39.2046	-1.11483	0.377257	-2.95511	0.00312561	0.00987816
NCAPG2	1512.14	-1.11472	0.10101	-11.0358	2.56763e-28	1.11255e-26
KIF14	3139.69	-1.11442	0.0881756	-12.6386	1.29344e-36	8.82925e-35
ARID1A	489.268	-1.11382	0.194999	-5.71194	1.11698e-08	9.25095e-08
ME2	879.134	-1.11294	0.119123	-9.34281	9.38108e-21	2.48649e-19
HIST1H2BE	1573.32	-1.11267	0.110681	-10.0529	8.918e-24	2.93322e-22
APEX1	2571.48	-1.11267	0.0995478	-11.1772	5.27261e-29	2.38683e-27
RHBDF2	733.867	-1.11207	0.130675	-8.51022	1.73607e-17	3.61548e-16
CERKL	130.447	-1.10999	0.249737	-4.44463	8.80423e-06	4.76559e-05
BUB1B	1841.84	-1.10817	0.0967153	-11.4581	2.14189e-30	1.05271e-28
SLC37A4	190.065	-1.10766	0.221501	-5.00073	5.71145e-07	3.72153e-06
IRX1	44.0063	-1.10664	0.365111	-3.03097	0.0024377	0.00796151
LIPG	728.368	-1.10654	0.130479	-8.48059	2.2406e-17	4.62698e-16
S100A11	5147.71	-1.10626	0.10971	-10.0835	6.53876e-24	2.16724e-22
MTFR2	188.327	-1.10569	0.218322	-5.0645	4.09484e-07	2.73339e-06
E2F8	150.305	-1.105	0.244661	-4.51644	6.28883e-06	3.49082e-05
NUDC	2351.93	-1.10431	0.11375	-9.70821	2.78178e-22	8.32211e-21
TSHZ1	501.251	-1.10303	0.157181	-7.01756	2.25782e-12	2.87484e-11
XRCC2	830.622	-1.10279	0.121354	-9.08742	1.01414e-19	2.49931e-18
BRCA1	3282.98	-1.10185	0.090201	-12.2155	2.56954e-34	1.56188e-32
GRAMD1A	226.502	-1.10161	0.204125	-5.39675	6.78579e-08	5.08181e-07
B4GALNT1	319.261	-1.10119	0.174706	-6.30309	2.91763e-10	2.95403e-09
HIST1H3I	1846.21	-1.10076	0.108186	-10.1747	2.57201e-24	8.8135e-23
NCL	13498.5	-1.09885	0.089458	-12.2834	1.11157e-34	6.82904e-33
ASPHD2	75.8192	-1.09815	0.306696	-3.58059	0.000342822	0.0013724
SNRPA	1253.09	-1.09754	0.105881	-10.3658	3.5473e-25	1.29281e-23
EME1	319.708	-1.09584	0.174053	-6.29605	3.05331e-10	3.08415e-09
PRR12	68.626	-1.09423	0.328292	-3.33308	0.000858892	0.00314154
NRM	273.552	-1.0928	0.190018	-5.75104	8.86939e-09	7.42801e-08
APOL6	2764.96	-1.09002	0.0883198	-12.3418	5.39622e-35	3.37548e-33
BRD4	403.849	-1.08923	0.207026	-5.26132	1.43026e-07	1.01962e-06
TGFB1	572.634	-1.08867	0.140555	-7.74552	9.51912e-15	1.58211e-13
CAD	1470.7	-1.08788	0.13507	-8.05419	8.00068e-16	1.45638e-14
SPATA2	131.512	-1.08754	0.247639	-4.39163	1.12506e-05	5.96222e-05
WARS	5993.38	-1.08623	0.0774467	-14.0255	1.08782e-44	9.95359e-43
MED27	451.676	-1.08589	0.15538	-6.98858	2.77677e-12	3.50705e-11
TGFB1I1	109.921	-1.08435	0.271509	-3.9938	6.50216e-05	0.000299874
HNRNPAB	3862.38	-1.08407	0.0878598	-12.3387	5.60803e-35	3.49526e-33
LSP1	314.387	-1.08357	0.181706	-5.96332	2.47169e-09	2.22491e-08
MCM5	4504.95	-1.08119	0.0836088	-12.9315	2.98935e-38	2.13373e-36
CAMTA2	102.578	-1.08062	0.273342	-3.95337	7.70581e-05	0.00035114
RNF43	335.06	-1.08058	0.172284	-6.27208	3.56252e-10	3.5775e-09
TRIB2	93.3114	-1.07947	0.283879	-3.80256	0.000143209	0.000617414
SDHC	1089	-1.07719	0.145277	-7.41475	1.21858e-13	1.79666e-12
HIRIP3	249.526	-1.07676	0.198555	-5.42297	5.86169e-08	4.43026e-07
RARA	102.736	-1.0766	0.280962	-3.83184	0.000127188	0.000553194
CDC25A	693.574	-1.07651	0.130828	-8.22842	1.89702e-16	3.60979e-15
ADAMTS1	77.8041	-1.07584	0.306301	-3.51237	0.000444132	0.0017336
DBF4B	305.392	-1.07566	0.186501	-5.7676	8.0407e-09	6.77356e-08
TONSL	587.56	-1.07563	0.140114	-7.67685	1.63049e-14	2.65352e-13
PML	566.467	-1.07491	0.140454	-7.65314	1.96136e-14	3.16504e-13
BLM	624.137	-1.07485	0.134838	-7.97139	1.569e-15	2.80269e-14
TIAM1	161.831	-1.07448	0.23207	-4.62997	3.65717e-06	2.12177e-05
SAFB	871.576	-1.0744	0.134018	-8.01685	1.08493e-15	1.95552e-14
GEMIN4	1024.9	-1.07389	0.113156	-9.49034	2.30288e-21	6.35861e-20
TTLL4	408.058	-1.07322	0.158665	-6.76405	1.34188e-11	1.57564e-10
RAB7A	2432.17	-1.07262	0.233405	-4.59553	4.31644e-06	2.4734e-05
ITPRIPL1	23.794	-1.07003	0.419739	-2.54927	0.0107948	0.0295829
RHOBTB1	112.88	-1.06942	0.262971	-4.06667	4.76899e-05	0.000225808
PYCARD	158.84	-1.06909	0.232574	-4.59677	4.29099e-06	2.4621e-05
TBC1D25	196.7	-1.06899	0.211964	-5.04325	4.57684e-07	3.03044e-06
NEIL3	882.075	-1.06883	0.119008	-8.98118	2.67871e-19	6.42666e-18
PRKCD	198.498	-1.06766	0.213585	-4.99878	5.76945e-07	3.7579e-06
ASAP1	561.772	-1.06717	0.305358	-3.49482	0.000474388	0.00183835
PTX3	96.8993	-1.06701	0.278755	-3.82777	0.000129311	0.000561579
GPR156	90.734	-1.06632	0.29404	-3.62644	0.000287355	0.00116885
NUAK2	147.275	-1.06629	0.24328	-4.38298	1.17065e-05	6.19044e-05
CDC45	946.327	-1.06584	0.116108	-9.17979	4.31921e-20	1.08783e-18
FOXJ2	212.544	-1.06549	0.225178	-4.73176	2.22577e-06	1.33267e-05
SLC25A30	315.748	-1.06511	0.17483	-6.09228	1.11314e-09	1.04692e-08
TSPAN2	84.7288	-1.06505	0.295081	-3.60935	0.000306967	0.00124129
PSMC5	1003.01	-1.06502	0.150663	-7.06893	1.56132e-12	2.02091e-11
PPFIBP1	2083.23	-1.0626	0.10364	-10.2528	1.15023e-24	4.02979e-23
ZNF142	260.576	-1.06176	0.210543	-5.04296	4.58374e-07	3.03384e-06
ADAP1	234.171	-1.06118	0.198194	-5.35427	8.59037e-08	6.33941e-07
MAP2K3	284.794	-1.06074	0.18195	-5.82983	5.54826e-09	4.77923e-08
ATP1B1	2370.57	-1.05983	0.0942119	-11.2495	2.32949e-29	1.07431e-27
TNS1	138.903	-1.05882	0.274381	-3.85893	0.000113882	0.00050064
TMEM200B	163.779	-1.05744	0.232439	-4.54933	5.38168e-06	3.02832e-05
DNAH17	273.358	-1.05713	0.191955	-5.50717	3.64655e-08	2.83965e-07
FMN1	268.792	-1.05688	0.192798	-5.48181	4.21e-08	3.24755e-07
EPHB2	934.593	-1.05685	0.118553	-8.91463	4.89436e-19	1.14861e-17
SCAF4	270.327	-1.05668	0.218095	-4.84503	1.26595e-06	7.85603e-06
PHACTR4	458.736	-1.05665	0.180016	-5.86974	4.36488e-09	3.81722e-08
POLQ	1391.24	-1.05637	0.107138	-9.8599	6.21111e-23	1.94261e-21
PDGFA	901.476	-1.05562	0.117379	-8.99326	2.40002e-19	5.77415e-18
CENPA	590.858	-1.0538	0.145481	-7.24357	4.37013e-13	6.02847e-12
TCF19	969.761	-1.05349	0.115604	-9.1129	8.02101e-20	1.98815e-18
HES7	29.8318	-1.05305	0.404232	-2.60506	0.0091859	0.0256686
PATL1	455.201	-1.05284	0.152297	-6.91306	4.74299e-12	5.83612e-11
NRP1	1452.04	-1.05275	0.102152	-10.3056	6.64434e-25	2.38614e-23
DLG5	1158.66	-1.05269	0.117374	-8.96871	3.00008e-19	7.1677e-18
SF1	1176.74	-1.05037	0.120921	-8.68646	3.73905e-18	8.17269e-17
CDCA3	672.415	-1.05036	0.133045	-7.89478	2.9082e-15	5.08404e-14
CNNM1	50.2344	-1.0502	0.35209	-2.98276	0.0028566	0.00913369
GATA4	42.4935	-1.05009	0.369242	-2.84391	0.0044563	0.013527
NFXL1	291.809	-1.04849	0.189269	-5.53967	3.03035e-08	2.38463e-07
SERINC2	1970.25	-1.04843	0.0931641	-11.2535	2.22503e-29	1.0289e-27
TNRC18	998.515	-1.04758	0.142347	-7.35932	1.84856e-13	2.67217e-12
AXL	1413.72	-1.04659	0.107192	-9.76376	1.61069e-22	4.90392e-21
HNRNPM	2305.53	-1.04629	0.0955636	-10.9487	6.74406e-28	2.8504e-26
KLK10	155.213	-1.04623	0.235649	-4.43977	9.00569e-06	4.85934e-05
HIST1H3D	2479.2	-1.04617	0.090552	-11.5532	7.10929e-31	3.56542e-29
LYPD5	125.364	-1.04523	0.259813	-4.02302	5.74577e-05	0.000268292
SH3TC1	280.032	-1.04435	0.185385	-5.63342	1.7667e-08	1.42881e-07
SLC7A5	16570.4	-1.04393	0.0838789	-12.4456	1.47727e-35	9.55339e-34
GMDS	273.782	-1.04349	0.184522	-5.65511	1.55743e-08	1.26911e-07
ELK3	777.46	-1.04333	0.133039	-7.84223	4.42598e-15	7.59837e-14
PLP2	1659.43	-1.04126	0.101137	-10.2955	7.38435e-25	2.62993e-23
ARF1	7496.99	-1.04114	0.0776258	-13.4123	5.12186e-41	4.15596e-39
KIAA1524	1535.79	-1.04113	0.102136	-10.1936	2.11842e-24	7.2882e-23
PABPC1L	106.51	-1.03996	0.270083	-3.8505	0.000117875	0.000516478
OGDH	2804.32	-1.03849	0.0890419	-11.6629	1.9722e-31	1.02805e-29
PARVB	676.09	-1.03794	0.131881	-7.87027	3.53876e-15	6.11797e-14
SIPA1L3	603.786	-1.03775	0.143052	-7.25431	4.03725e-13	5.5962e-12
CCDC124	579.402	-1.03759	0.145807	-7.1162	1.10946e-12	1.46807e-11
WHSC1	1478.13	-1.03676	0.101808	-10.1836	2.34828e-24	8.06291e-23
DGKI	205.037	-1.03612	0.211776	-4.89252	9.95553e-07	6.25475e-06
CMIP	398.283	-1.0361	0.188552	-5.49506	3.90573e-08	3.02778e-07
BCR	3306.65	-1.03543	0.086733	-11.9382	7.4864e-33	4.26427e-31
PPRC1	775.779	-1.03473	0.142633	-7.25451	4.03118e-13	5.59428e-12
TMEM173	274.136	-1.03422	0.184418	-5.60803	2.04639e-08	1.64112e-07
SOX15	592.696	-1.03372	0.14165	-7.29767	2.92793e-13	4.13516e-12
PHLDA2	94.3398	-1.03352	0.281991	-3.6651	0.000247239	0.00101698
FOXA1	61.1062	-1.03107	0.335202	-3.07596	0.00209827	0.0069788
GIT1	660.544	-1.02915	0.13577	-7.5801	3.45301e-14	5.43944e-13
HIVEP1	962.321	-1.02628	0.139021	-7.38222	1.5567e-13	2.2636e-12
PFDN2	677.01	-1.02581	0.140018	-7.32631	2.36583e-13	3.37175e-12
PMM1	154.311	-1.02409	0.234829	-4.36101	1.29463e-05	6.79799e-05
MRPS6	413.594	-1.02388	0.161313	-6.34719	2.19283e-10	2.2547e-09
CTNNAL1	4271.12	-1.02289	0.0828272	-12.3497	4.88907e-35	3.06941e-33
TUBA1B	5991.21	-1.02209	0.0810831	-12.6055	1.96883e-36	1.33865e-34
NEK2	1577.09	-1.02186	0.0993587	-10.2845	8.27361e-25	2.93449e-23
CCDC86	314.063	-1.01893	0.174231	-5.84817	4.97008e-09	4.31577e-08
HAUS8	410.383	-1.01854	0.159544	-6.38411	1.72395e-10	1.79295e-09
CEP55	4226.32	-1.01846	0.0809756	-12.5773	2.81371e-36	1.89068e-34
F3	31017	-1.01837	0.0708697	-14.3696	8.0247e-47	7.84323e-45
CXCL2	108.838	-1.01772	0.268127	-3.79568	0.00014724	0.000632413
RNASEH2A	2647.26	-1.01693	0.0918359	-11.0734	1.68925e-28	7.4893e-27
MCM2	3535.37	-1.01676	0.0875807	-11.6094	3.69385e-31	1.87993e-29
CIZ1	1236.01	-1.01663	0.112146	-9.06529	1.24278e-19	3.04101e-18
AP2B1	4684.61	-1.01659	0.100446	-10.1207	4.47158e-24	1.50529e-22
HELLS	2224.38	-1.01572	0.0995058	-10.2076	1.83331e-24	6.33267e-23
LYAR	876.029	-1.01552	0.119161	-8.52226	1.56467e-17	3.27837e-16
SLC45A4	303.539	-1.01537	0.187061	-5.42802	5.69841e-08	4.31634e-07
TNIK	423.42	-1.01367	0.156994	-6.45671	1.07005e-10	1.13623e-09
ETV6	403.512	-1.0113	0.175516	-5.76184	8.32001e-09	6.99515e-08
PLAGL2	330.161	-1.01071	0.193194	-5.23158	1.68068e-07	1.18342e-06
ANKRD1	319.601	-1.01063	0.173477	-5.82574	5.68591e-09	4.88069e-08
XDH	554.681	-1.00966	0.140894	-7.16606	7.71866e-13	1.04138e-11
PMP22	226.998	-1.00932	0.202603	-4.98175	6.30102e-07	4.08249e-06
DNM1	193.736	-1.00923	0.213505	-4.72696	2.27905e-06	1.36126e-05
LTBP4	286.035	-1.00916	0.195074	-5.17321	2.30108e-07	1.59033e-06
SMARCB1	1468.94	-1.00869	0.101602	-9.92789	3.14862e-23	1.00116e-21
UBE2S	1698.77	-1.0085	0.101837	-9.90311	4.03543e-23	1.27372e-21
FASN	1130.08	-1.00827	0.128927	-7.82051	5.26084e-15	8.92475e-14
CHERP	121.13	-1.00774	0.256164	-3.93397	8.3553e-05	0.000377833
HIST1H3B	5056.34	-1.0077	0.0885727	-11.3771	5.43624e-30	2.61945e-28
NOD2	212.505	-1.00741	0.20748	-4.85546	1.20109e-06	7.47509e-06
MEOX1	17.4206	-1.00489	0.438088	-2.29381	0.0218011	0.054708
FANCG	457.458	-1.00473	0.153739	-6.53527	6.34965e-11	6.93503e-10
CHAMP1	159.146	-1.00443	0.229379	-4.37889	1.19284e-05	6.29618e-05
CIC	309.615	-1.00406	0.181639	-5.52778	3.24303e-08	2.54269e-07
CKAP2	2537.06	-1.00351	0.098642	-10.1732	2.61171e-24	8.91401e-23
MOB3A	233.707	-1.00342	0.21118	-4.75147	2.01948e-06	1.21721e-05
SRRM1	849.241	-1.00331	0.146242	-6.86059	6.85778e-12	8.3283e-11
SPC24	2809.66	-1.00272	0.0918844	-10.9128	1.00088e-27	4.15873e-26
SLC39A10	1163.18	-1.0026	0.112646	-8.90045	5.56224e-19	1.29826e-17
PRPF8	3588.88	-1.00184	0.291729	-3.43414	0.000594435	0.00225131
SEMA4B	710.396	-0.99887	0.138911	-7.1907	6.44583e-13	8.75148e-12
LMF2	369.77	-0.998828	0.169103	-5.90661	3.4921e-09	3.08532e-08
MBOAT1	287.882	-0.998039	0.183233	-5.44682	5.12778e-08	3.9134e-07
SUSD3	26.7979	-0.997614	0.411352	-2.42521	0.0152996	0.0402176
CXCL16	187.514	-0.997376	0.219125	-4.55164	5.32295e-06	2.99858e-05
TUBB4B	9475.8	-0.996928	0.0738636	-13.4969	1.63134e-41	1.34269e-39
FANCD2	1226.85	-0.995927	0.10687	-9.31908	1.17353e-20	3.082e-19
SF3A2	139.506	-0.995764	0.241813	-4.11791	3.82323e-05	0.00018417
RAI1	414.258	-0.995501	0.161307	-6.17145	6.76661e-10	6.53929e-09
NCAPG	1205.91	-0.99513	0.109168	-9.11557	7.82613e-20	1.94545e-18
IER2	894.331	-0.994814	0.121267	-8.20354	2.33418e-16	4.40753e-15
TMEM55A	35.2872	-0.994804	0.39628	-2.51036	0.0120609	0.0326264
UCK2	2300.27	-0.994618	0.0900706	-11.0427	2.37908e-28	1.03346e-26
ANLN	15399.5	-0.992924	0.0719595	-13.7984	2.60674e-43	2.3114e-41
ATP2C2	231.438	-0.99261	0.197344	-5.02984	4.90879e-07	3.23653e-06
MCM10	1957.75	-0.992478	0.0943394	-10.5203	6.96566e-26	2.5992e-24
LRRFIP1	2091.91	-0.992467	0.114242	-8.68741	3.70794e-18	8.11502e-17
NAA15	3931.33	-0.992246	0.0928836	-10.6827	1.2267e-26	4.82874e-25
RPLP1	9396.56	-0.991491	0.0837649	-11.8366	2.52473e-32	1.392e-30
WEE1	1022.04	-0.991457	0.113299	-8.7508	2.11854e-18	4.71451e-17
GSG2	371.384	-0.991358	0.164108	-6.0409	1.53259e-09	1.42046e-08
DOCK9	1051.29	-0.991124	0.125641	-7.88852	3.05792e-15	5.31337e-14
SFRP1	7271.18	-0.990798	0.0736357	-13.4554	2.86229e-41	2.34462e-39
PLK4	1225.48	-0.990379	0.109739	-9.02482	1.79985e-19	4.36685e-18
MARK2	764.568	-0.990153	0.139071	-7.11975	1.0812e-12	1.4362e-11
GYLTL1B	232.637	-0.989509	0.205551	-4.81393	1.47992e-06	9.11477e-06
CNTNAP3	147.931	-0.98887	0.252416	-3.91761	8.94302e-05	0.00040198
TANC2	714.863	-0.987643	0.328345	-3.00795	0.0026302	0.00851907
ANP32E	3230.92	-0.987227	0.091679	-10.7683	4.85901e-27	1.976e-25
NDRG2	219.226	-0.985394	0.20566	-4.79138	1.65639e-06	1.01255e-05
LSR	578.936	-0.985333	0.13792	-7.14422	9.05077e-13	1.21161e-11
PTP4A3	234.865	-0.984008	0.19563	-5.02995	4.90605e-07	3.23596e-06
EXO1	1501.74	-0.982398	0.101464	-9.6822	3.58921e-22	1.05361e-20
NPDC1	201.063	-0.982226	0.208786	-4.70447	2.54524e-06	1.50939e-05
ZNF865	56.7792	-0.98139	0.335389	-2.92612	0.00343214	0.010758
USP7	3614.91	-0.981328	0.0921037	-10.6546	1.65975e-26	6.45949e-25
ACD	337.702	-0.979177	0.169287	-5.78413	7.28906e-09	6.16756e-08
SDK2	91.6005	-0.979122	0.287488	-3.40578	0.000659744	0.00247669
SH3BGRL3	1416.65	-0.976869	0.116806	-8.36317	6.10544e-17	1.21981e-15
RBM28	1378.88	-0.976516	0.104673	-9.32924	1.06633e-20	2.81765e-19
KLK9	61.9953	-0.975021	0.325549	-2.995	0.00274444	0.00883583
VAC14	842.308	-0.975016	0.132491	-7.35912	1.8513e-13	2.6739e-12
PRRC2A	1302.56	-0.973778	0.13542	-7.19078	6.44222e-13	8.75148e-12
MTHFD1L	863.317	-0.973398	0.119638	-8.13622	4.07827e-16	7.55974e-15
GPT2	557.329	-0.973322	0.14233	-6.83849	8.0032e-12	9.64083e-11
RNPS1	1335.26	-0.973073	0.105077	-9.26053	2.03425e-20	5.27004e-19
MOCOS	1602.27	-0.972984	0.0997892	-9.7504	1.83742e-22	5.52575e-21
TXN2	602.208	-0.971357	0.150916	-6.4364	1.22341e-10	1.29269e-09
GAR1	218.172	-0.97123	0.206469	-4.70399	2.55127e-06	1.5123e-05
LARP1	3091.6	-0.969682	0.223366	-4.34123	1.41687e-05	7.37682e-05
BRI3BP	1791.51	-0.968791	0.10358	-9.35311	8.51076e-21	2.27332e-19
MTSS1	1722.03	-0.968498	0.108561	-8.9212	4.61261e-19	1.08992e-17
KIF2C	2761	-0.968241	0.0876559	-11.0459	2.29364e-28	9.98865e-27
B4GALT6	90.5441	-0.967851	0.287806	-3.36286	0.000771405	0.00285862
SNRNP200	2831.62	-0.96608	0.112593	-8.58029	9.46344e-18	2.02727e-16
PCBP1	492.608	-0.965566	0.168592	-5.72722	1.02087e-08	8.49998e-08
CGB8	53.7329	-0.965445	0.344145	-2.80534	0.00502634	0.0150738
MRC2	106.994	-0.965327	0.271453	-3.55615	0.000376328	0.00149299
OVOL1	372.745	-0.965232	0.172552	-5.59387	2.2206e-08	1.77174e-07
S1PR3	437.708	-0.964511	0.1546	-6.23876	4.41059e-10	4.37548e-09
IL27RA	782.916	-0.963539	0.124579	-7.73439	1.03899e-14	1.71523e-13
HMGXB4	1093.59	-0.96267	0.114873	-8.38027	5.28079e-17	1.05998e-15
METAP1	2282.77	-0.96203	0.0979684	-9.8198	9.25287e-23	2.85759e-21
GINS1	1710.15	-0.961921	0.10169	-9.45934	3.09902e-21	8.48876e-20
MTHFD1	3087.95	-0.961516	0.0942583	-10.2009	1.9651e-24	6.77427e-23
BCOR	624.592	-0.961456	0.156553	-6.14141	8.17938e-10	7.81242e-09
RAB14	2062.61	-0.961188	0.105788	-9.08596	1.0279e-19	2.52599e-18
SLCO4A1	356.485	-0.961073	0.173322	-5.545	2.93949e-08	2.31738e-07
ZRANB2	1000.32	-0.960082	0.118007	-8.13582	4.09159e-16	7.57626e-15
LRP4	327.203	-0.958877	0.175851	-5.45277	4.95907e-08	3.79306e-07
ANKRD13B	148.631	-0.958091	0.238194	-4.02231	5.76297e-05	0.000269022
MIDN	145.172	-0.957187	0.247435	-3.86844	0.000109532	0.00048312
APOBEC3G	274.118	-0.95629	0.183971	-5.19806	2.01378e-07	1.40304e-06
NR2F2	225.344	-0.955791	0.200317	-4.7714	1.8295e-06	1.11087e-05
HOXA2	27.0909	-0.95528	0.412578	-2.31539	0.0205914	0.0520777
DTL	2294.07	-0.955192	0.093062	-10.264	1.02339e-24	3.60744e-23
POLR3K	240.969	-0.955181	0.194096	-4.92118	8.60239e-07	5.46651e-06
TUBG1	946.66	-0.953641	0.120774	-7.89607	2.87832e-15	5.03692e-14
CYP27C1	127.939	-0.952861	0.251915	-3.78247	0.000155279	0.000664719
PDLIM2	73.2257	-0.952858	0.308726	-3.08642	0.00202581	0.00676396
LRFN3	55.8756	-0.952546	0.343903	-2.76981	0.00560884	0.0165665
WNT5B	50.1778	-0.951981	0.350848	-2.71337	0.0066603	0.0193172
CHRAC1	756.114	-0.95091	0.13124	-7.24555	4.30675e-13	5.9458e-12
PALM2	124.029	-0.950889	0.259291	-3.66726	0.000245161	0.00100964
SHKBP1	666.751	-0.950844	0.135268	-7.02934	2.07516e-12	2.64618e-11
CSGALNACT2	664.186	-0.949518	0.144188	-6.58527	4.54051e-11	5.06523e-10
HIST1H4A	1162.47	-0.949269	0.117278	-8.09421	5.76387e-16	1.06043e-14
HIST1H2BJ	2837.36	-0.949141	0.101006	-9.3969	5.61933e-21	1.51511e-19
SQRDL	699.91	-0.9482	0.131502	-7.21052	5.57399e-13	7.64014e-12
MLKL	575.22	-0.947532	0.140563	-6.741	1.57302e-11	1.83576e-10
FUT1	70.8237	-0.947319	0.317511	-2.98358	0.00284894	0.00911598
SYNJ2	612.265	-0.946668	0.148155	-6.38971	1.66201e-10	1.73167e-09
MAD2L1	1749.64	-0.946499	0.0979973	-9.65843	4.52771e-22	1.3201e-20
ZC3H4	591.405	-0.945339	0.14478	-6.52949	6.59937e-11	7.19407e-10
ADCY1	278.005	-0.945258	0.184428	-5.12535	2.96992e-07	2.02251e-06
HIST1H3G	3803.98	-0.944538	0.0939432	-10.0543	8.79005e-24	2.89668e-22
MBNL3	713.134	-0.944179	0.136305	-6.92698	4.29913e-12	5.30722e-11
FRMD4A	226.443	-0.941543	0.212587	-4.42898	9.46786e-06	5.09594e-05
DDX39A	2160.89	-0.940662	0.0932349	-10.0892	6.16923e-24	2.04871e-22
SAMD9	5986.79	-0.938762	0.0831017	-11.2965	1.36486e-29	6.36269e-28
ARHGAP23	324.093	-0.938189	0.173577	-5.40504	6.47944e-08	4.86085e-07
HELZ2	738.955	-0.937534	0.125621	-7.4632	8.44486e-14	1.2754e-12
PTMS	345.722	-0.937348	0.169641	-5.52549	3.28571e-08	2.57498e-07
KIF4A	1571.54	-0.937292	0.0995357	-9.41664	4.65757e-21	1.26172e-19
GINS2	727.44	-0.937237	0.129572	-7.23334	4.71254e-13	6.48002e-12
ANXA10	9.80049	-0.937069	0.445799	-2.102	0.0355534	0.0829949
RASIP1	978.457	-0.93661	0.114954	-8.14772	3.70857e-16	6.88929e-15
KIF26B	268.139	-0.93642	0.197588	-4.73926	2.14496e-06	1.28787e-05
CBL	1163.67	-0.934951	0.255144	-3.66441	0.000247913	0.00101951
SHROOM3	717.63	-0.934447	0.130917	-7.13773	9.4888e-13	1.26827e-11
MYO7B	101.284	-0.934309	0.278638	-3.35313	0.00079904	0.00294706
USP13	463.814	-0.934288	0.179319	-5.2102	1.88639e-07	1.32017e-06
YWHAE	11438.8	-0.933755	0.0921152	-10.1368	3.79233e-24	1.28164e-22
RAB3IL1	76.2331	-0.933134	0.307446	-3.03512	0.00240443	0.00786183
ADAMTS17	50.1896	-0.932559	0.3501	-2.6637	0.00772874	0.0219825
CIRH1A	1093.11	-0.932428	0.131175	-7.10826	1.17514e-12	1.54547e-11
KIF3C	364.704	-0.932248	0.169737	-5.4923	3.96723e-08	3.07183e-07
RMI2	451.459	-0.932134	0.152096	-6.1286	8.86537e-10	8.43019e-09
DCTPP1	551.556	-0.931782	0.141052	-6.60595	3.94969e-11	4.42334e-10
C6orf1	132.899	-0.930888	0.247099	-3.76727	0.000165043	0.000704658
SLC44A2	1451.3	-0.930804	0.101221	-9.1958	3.72223e-20	9.41614e-19
KCTD12	944.043	-0.930279	0.12442	-7.47694	7.60726e-14	1.15295e-12
SMC4	5539.08	-0.930126	0.0959153	-9.69736	3.09401e-22	9.16061e-21
LIMD1	304.654	-0.928984	0.176189	-5.27267	1.34456e-07	9.6211e-07
MBTPS2	419.972	-0.928919	0.176191	-5.27224	1.34768e-07	9.63539e-07
PTGER4	329.136	-0.928708	0.171444	-5.41698	6.06154e-08	4.57016e-07
TSPAN1	72.9871	-0.928367	0.311767	-2.97776	0.00290362	0.00925478
WDR62	301.157	-0.927261	0.17714	-5.23463	1.65314e-07	1.16546e-06
HIST1H2AE	3926.43	-0.92606	0.0837792	-11.0536	2.10659e-28	9.22075e-27
PRIM1	829.505	-0.926022	0.122764	-7.5431	4.58915e-14	7.15059e-13
CHEK1	1829.77	-0.92592	0.0965633	-9.58874	8.91688e-22	2.55587e-20
FAM189B	143.216	-0.925657	0.241762	-3.82879	0.000128774	0.000559527
GRIP1	264.299	-0.925121	0.187852	-4.92472	8.44812e-07	5.37642e-06
TICAM1	44.9287	-0.925003	0.370665	-2.49552	0.0125772	0.0338952
CTPS1	2437.33	-0.924038	0.0988174	-9.35096	8.68578e-21	2.30932e-19
KRTCAP3	356.223	-0.924	0.171952	-5.37358	7.7187e-08	5.75042e-07
GMPS	3676.65	-0.923971	0.0871196	-10.6058	2.80137e-26	1.06613e-24
NUP188	1902.33	-0.923559	0.110143	-8.38508	5.0692e-17	1.02228e-15
UCHL5	1946.78	-0.923484	0.0964143	-9.57829	9.86626e-22	2.80992e-20
CDS2	1279.41	-0.92262	0.110677	-8.33616	7.67402e-17	1.51386e-15
GDF11	104.14	-0.9225	0.275533	-3.34806	0.000813799	0.00299764
FAM98B	274.062	-0.92227	0.198571	-4.64454	3.4083e-06	1.98542e-05
PRCC	548.007	-0.922224	0.143798	-6.41332	1.42384e-10	1.49347e-09
QSOX1	670.606	-0.921078	0.130901	-7.03645	1.97204e-12	2.52216e-11
HIST1H1D	5531.32	-0.91979	0.097148	-9.46793	2.85442e-21	7.84372e-20
DENND4B	393.398	-0.919714	0.162326	-5.66585	1.46301e-08	1.19564e-07
PLOD3	689.646	-0.919576	0.128764	-7.14155	9.2283e-13	1.23441e-11
HIST1H3C	3614.84	-0.919548	0.0925979	-9.93055	3.06567e-23	9.76586e-22
TRERF1	465.68	-0.919326	0.168186	-5.46613	4.59961e-08	3.53699e-07
FOXK1	1529.69	-0.91909	0.129761	-7.08297	1.41101e-12	1.83603e-11
NKX2-5	111.316	-0.919021	0.263691	-3.48521	0.000491745	0.00190047
PDLIM1	5589.5	-0.918763	0.0971983	-9.45246	3.3096e-21	9.02246e-20
NAMPT	7935.23	-0.916865	0.074945	-12.2338	2.05011e-34	1.25057e-32
GPI	5959.22	-0.916663	0.0769676	-11.9097	1.05333e-32	5.97997e-31
HIST1H2BO	2265.26	-0.916367	0.0994055	-9.21848	3.01354e-20	7.67984e-19
CHST14	197.894	-0.915809	0.213523	-4.28905	1.7944e-05	9.19216e-05
VPS37B	566.665	-0.915048	0.138072	-6.62733	3.41823e-11	3.85324e-10
GNA12	1077.86	-0.914418	0.125095	-7.30979	2.67555e-13	3.7943e-12
COL4A1	3112.59	-0.914175	0.0950635	-9.61647	6.813e-22	1.9697e-20
MPRIP	3774.86	-0.913335	0.0857675	-10.649	1.76321e-26	6.83124e-25
STARD4	111.861	-0.9132	0.262855	-3.47416	0.000512449	0.00197295
TMEM11	745.999	-0.913078	0.125826	-7.25667	3.96736e-13	5.51265e-12
KCNS3	82.2887	-0.912895	0.294952	-3.09506	0.00196774	0.00658928
PRDM5	155.752	-0.912227	0.236233	-3.86156	0.000112667	0.000495805
MMP17	89.9317	-0.911768	0.288515	-3.16021	0.00157658	0.00539277
C9orf91	220.375	-0.911597	0.205271	-4.44094	8.95658e-06	4.83588e-05
PAQR4	407.688	-0.910535	0.16932	-5.3776	7.54864e-08	5.63104e-07
TRAPPC1	413.66	-0.909639	0.16888	-5.3863	7.19224e-08	5.37611e-07
PRR7	69.533	-0.909266	0.317218	-2.86637	0.00415204	0.0126952
COASY	804.237	-0.908685	0.129004	-7.04385	1.86996e-12	2.39695e-11
ADRB1	24.5174	-0.908358	0.41839	-2.17108	0.0299252	0.071536
NOLC1	5003.2	-0.908221	0.093269	-9.73765	2.08315e-22	6.24293e-21
HMMR	2576.71	-0.907738	0.088604	-10.2449	1.24768e-24	4.35347e-23
CDC6	2128.14	-0.907443	0.0989251	-9.17302	4.59933e-20	1.155e-18
NRG1	1533.01	-0.907415	0.112389	-8.07389	6.8094e-16	1.24612e-14
SLC35E1	942.691	-0.907084	0.122277	-7.41828	1.18653e-13	1.75651e-12
EP400	288.656	-0.906799	0.221803	-4.08831	4.3453e-05	0.000207345
NGF	33.1242	-0.906344	0.391272	-2.3164	0.0205364	0.0519892
EDC3	342.342	-0.905235	0.178303	-5.07695	3.83534e-07	2.57215e-06
NASP	3221.05	-0.905177	0.0891119	-10.1578	3.06054e-24	1.04046e-22
FRMD5	78.6683	-0.905038	0.309109	-2.9279	0.00341262	0.0107007
NSMF	845.919	-0.903677	0.120731	-7.48504	7.15261e-14	1.08788e-12
DTX3L	1970.1	-0.903452	0.0982653	-9.19401	3.78449e-20	9.5596e-19
MDK	626.32	-0.902495	0.133416	-6.76454	1.33735e-11	1.57246e-10
NXF1	474.09	-0.902193	0.152674	-5.90926	3.43649e-09	3.03931e-08
CDK11B	247.467	-0.901451	0.192772	-4.67625	2.92166e-06	1.71663e-05
NACC1	5627	-0.901319	0.0800117	-11.2648	1.95693e-29	9.07362e-28
DROSHA	1245.17	-0.900534	0.139712	-6.44563	1.15119e-10	1.21939e-09
POLR3A	1105.82	-0.900275	0.1241	-7.25446	4.03261e-13	5.59428e-12
SEPN1	360.848	-0.898602	0.188544	-4.76602	1.87905e-06	1.13895e-05
EDEM1	1028.35	-0.898563	0.126095	-7.12609	1.03259e-12	1.37481e-11
PCNT	617.98	-0.897723	0.14767	-6.07927	1.20732e-09	1.12933e-08
ELMO1	383.659	-0.897353	0.161146	-5.56856	2.56849e-08	2.03891e-07
RAD23A	11018.6	-0.896858	0.0720179	-12.4533	1.34252e-35	8.71471e-34
STIL	1386.44	-0.896274	0.102103	-8.7781	1.66253e-18	3.74821e-17
ORC1	511.446	-0.896008	0.149084	-6.0101	1.85404e-09	1.69554e-08
RAB27A	340.013	-0.895434	0.170573	-5.24956	1.52463e-07	1.08151e-06
LMX1B	32.0741	-0.895344	0.401125	-2.23208	0.0256093	0.0626913
TFDP1	2644.76	-0.894942	0.0865436	-10.3409	4.60016e-25	1.66945e-23
ZC3H18	671.452	-0.89408	0.136479	-6.55104	5.71366e-11	6.2843e-10
MPDZ	136.782	-0.894076	0.244229	-3.66081	0.000251423	0.00103197
ACOT7	1219.95	-0.893836	0.106884	-8.36263	6.13345e-17	1.22399e-15
HIST1H2AJ	2661.97	-0.893596	0.0949723	-9.40901	5.00836e-21	1.35249e-19
SLFNL1	36.5596	-0.893418	0.383682	-2.32854	0.0198837	0.0504929
SYNPO	358.705	-0.893124	0.170374	-5.24213	1.58733e-07	1.12321e-06
EIF4EBP1	2909.57	-0.89178	0.0919	-9.70381	2.90445e-22	8.64399e-21
MND1	250.628	-0.891115	0.196615	-4.53228	5.83498e-06	3.25887e-05
KIF11	4268.75	-0.890692	0.0884909	-10.0653	7.86084e-24	2.59544e-22
SLC37A2	387.705	-0.889531	0.159759	-5.56795	2.57751e-08	2.04513e-07
GPD2	3095.55	-0.889316	0.0892089	-9.96891	2.08513e-23	6.72953e-22
CD44	5823.78	-0.888037	0.236357	-3.75718	0.000171837	0.000730764
NUDT15	1487.15	-0.886864	0.102196	-8.6781	4.02443e-18	8.77417e-17
CDK1	4949.05	-0.886469	0.0885108	-10.0154	1.30464e-23	4.27476e-22
ARHGEF16	401.256	-0.886215	0.169109	-5.24049	1.60155e-07	1.13234e-06
RALA	1573.38	-0.886212	0.119254	-7.43129	1.07543e-13	1.60169e-12
IFIH1	838.279	-0.88598	0.121048	-7.31927	2.49328e-13	3.54751e-12
KLF16	115.767	-0.884155	0.276564	-3.19693	0.00138901	0.00481438
RFT1	583.656	-0.883232	0.137469	-6.42496	1.319e-10	1.38858e-09
CENPE	4823.8	-0.882691	0.086373	-10.2195	1.62145e-24	5.62342e-23
CSK	251.676	-0.882238	0.190159	-4.63948	3.49279e-06	2.02914e-05
GARS	6417.69	-0.881325	0.0823304	-10.7047	9.67085e-27	3.83313e-25
TAB3	697.292	-0.881194	0.150936	-5.83818	5.27725e-09	4.5572e-08
KNTC1	2919.41	-0.881162	0.0895692	-9.83777	7.74079e-23	2.39922e-21
SNRPF	1808.65	-0.880682	0.104385	-8.43687	3.25944e-17	6.65901e-16
ZNF385A	98.1659	-0.879527	0.294696	-2.98453	0.00284018	0.00909301
SESN2	307.518	-0.879334	0.176373	-4.98564	6.1757e-07	4.00884e-06
UXS1	692.122	-0.879324	0.128196	-6.85923	6.92334e-12	8.39883e-11
BCL3	70.0528	-0.879099	0.318272	-2.7621	0.00574309	0.0169136
FURIN	1198.93	-0.87891	0.112911	-7.78411	7.02058e-15	1.17708e-13
DUSP7	1012.62	-0.878767	0.117176	-7.49953	6.40488e-14	9.81093e-13
COTL1	4069.8	-0.878646	0.0914694	-9.6059	7.5495e-22	2.17897e-20
KIAA0226	348.693	-0.877345	0.176903	-4.95947	7.06859e-07	4.54897e-06
PPIF	1949.21	-0.877282	0.0941307	-9.31982	1.16536e-20	3.06521e-19
FOXC1	179.723	-0.876687	0.226409	-3.87214	0.000107882	0.000476576
CASC5	3556	-0.876486	0.0903672	-9.69916	3.03994e-22	9.03163e-21
CDCA2	968.427	-0.876297	0.115221	-7.60538	2.8407e-14	4.5288e-13
BIK	26.7212	-0.875356	0.410458	-2.13263	0.0329549	0.0777306
ATP1A1	10106	-0.874465	0.0972188	-8.99482	2.36622e-19	5.7008e-18
NCAPD3	2103.24	-0.873719	0.0918811	-9.50924	1.92065e-21	5.33749e-20
NR1D1	32.5787	-0.873645	0.397756	-2.19644	0.0280607	0.0677473
BAZ2A	805.801	-0.873523	0.14124	-6.18468	6.2227e-10	6.03739e-09
ELK1	532.286	-0.873151	0.141512	-6.17018	6.82136e-10	6.58479e-09
POLA1	1584.03	-0.872912	0.102272	-8.53518	1.39934e-17	2.94632e-16
ATAD3C	32.2642	-0.872504	0.396991	-2.19779	0.027964	0.0675424
SDSL	42.2679	-0.872367	0.384642	-2.268	0.0233293	0.0578842
TFAP2A	453.743	-0.872108	0.155819	-5.59692	2.18188e-08	1.74327e-07
HIST1H3F	3415.82	-0.872023	0.0910464	-9.57779	9.91475e-22	2.81907e-20
ATP2B1	2890.15	-0.871903	0.0863498	-10.0973	5.67675e-24	1.89614e-22
ECM2	166.17	-0.871259	0.225481	-3.86401	0.000111541	0.000491227
EDARADD	253.477	-0.871212	0.189553	-4.59614	4.30381e-06	2.46863e-05
MBD6	56.7762	-0.870716	0.350546	-2.48389	0.0129957	0.034881
SLAMF9	39.8987	-0.870705	0.371876	-2.34138	0.0192125	0.0490274
DOT1L	164.956	-0.870607	0.225998	-3.85227	0.000117027	0.000512892
MAP3K9	896.755	-0.870077	0.132974	-6.54322	6.02077e-11	6.60518e-10
WBP1L	758.39	-0.869892	0.132181	-6.58109	4.67011e-11	5.19297e-10
TAF15	400.561	-0.869738	0.167279	-5.19933	2.00006e-07	1.39517e-06
IGF2BP1	475.31	-0.869289	0.166571	-5.21874	1.80148e-07	1.26383e-06
ISOC1	285.577	-0.869287	0.182427	-4.76512	1.88745e-06	1.14253e-05
TRABD2A	881.053	-0.869178	0.12036	-7.2215	5.14173e-13	7.06454e-12
B3GNT5	1367.21	-0.868922	0.116438	-7.46252	8.48821e-14	1.28083e-12
RNASE1	29.0543	-0.868894	0.412037	-2.10878	0.0349639	0.0818176
NOB1	1160.93	-0.8678	0.11853	-7.32136	2.45462e-13	3.4954e-12
HIST1H3H	3566.16	-0.867079	0.0934595	-9.27759	1.73359e-20	4.51154e-19
ASF1B	806.672	-0.866765	0.122387	-7.08218	1.41902e-12	1.84366e-11
MELK	1344.58	-0.865492	0.104125	-8.31207	9.40505e-17	1.84057e-15
KIF20B	3520.4	-0.865139	0.0820619	-10.5425	5.50056e-26	2.05697e-24
STX2	327.591	-0.865093	0.17065	-5.0694	3.99081e-07	2.67224e-06
MSC	178.627	-0.865063	0.218668	-3.95605	7.61997e-05	0.000347582
FAM161A	194.542	-0.863948	0.221018	-3.90894	9.27007e-05	0.000415054
NPRL3	144.725	-0.863339	0.246096	-3.50814	0.000451259	0.00176022
ZNRF3	460.372	-0.863043	0.149719	-5.76442	8.19404e-09	6.89598e-08
PDLIM7	734.964	-0.86272	0.127006	-6.79275	1.10015e-11	1.30606e-10
PPP2R2C	481.448	-0.861589	0.160546	-5.36661	8.02296e-08	5.9536e-07
MAPK13	130.978	-0.859878	0.248644	-3.45827	0.000543651	0.00207741
SMC2	4759.52	-0.858835	0.0887283	-9.67938	3.68936e-22	1.08116e-20
BUB1	2779.95	-0.858054	0.0901965	-9.51317	1.84938e-21	5.14774e-20
CS	2736.95	-0.85658	0.0929947	-9.21106	3.22923e-20	8.20521e-19
NPAS2	147.62	-0.856516	0.23506	-3.64382	0.000268622	0.00109811
DGKA	967.904	-0.855149	0.115313	-7.41591	1.20789e-13	1.78506e-12
TCF7L1	27.2744	-0.854288	0.411351	-2.07678	0.0378216	0.0875059
CNGB1	65.523	-0.853223	0.320368	-2.66326	0.00773875	0.0220036
LTBP1	2089.39	-0.852959	0.0923432	-9.23683	2.53897e-20	6.54802e-19
TSC22D1	1216.85	-0.851934	0.107634	-7.91509	2.47078e-15	4.3414e-14
ZC3H13	1194.63	-0.851926	0.127502	-6.68167	2.36231e-11	2.71635e-10
EZH2	681.712	-0.85128	0.129418	-6.57775	4.77623e-11	5.30003e-10
FGD1	210.87	-0.851179	0.214679	-3.9649	7.34266e-05	0.000335838
UBE2I	1052.28	-0.850821	0.118298	-7.19218	6.37636e-13	8.67084e-12
SOAT1	5626.76	-0.85044	0.0778653	-10.9219	9.05467e-28	3.78054e-26
WNT7B	108.493	-0.850402	0.266194	-3.19467	0.00139989	0.00484818
UNC13D	239.381	-0.849966	0.194583	-4.36815	1.25305e-05	6.5877e-05
SHC3	243.608	-0.849826	0.202642	-4.19372	2.74411e-05	0.000135957
TIMM8A	335.068	-0.849256	0.200978	-4.22563	2.38278e-05	0.000119118
FAM83D	1546.29	-0.848665	0.100925	-8.40886	4.14011e-17	8.40828e-16
HNRNPUL2	166.181	-0.848464	0.246241	-3.44567	0.000569649	0.00216555
CDC42EP2	203.822	-0.846975	0.208908	-4.0543	5.0284e-05	0.000236982
PRKCQ	89.4279	-0.845901	0.285256	-2.9654	0.00302285	0.00958684
MED14	1464.17	-0.84511	0.117887	-7.16881	7.56509e-13	1.02227e-11
MPV17L	73.7393	-0.844926	0.32503	-2.59953	0.00933513	0.0260222
GXYLT1	638.636	-0.844531	0.141653	-5.96198	2.49206e-09	2.24207e-08
CNN3	6754.01	-0.844347	0.0745282	-11.3292	9.40383e-30	4.43191e-28
RAD18	607.012	-0.844153	0.143166	-5.89634	3.71662e-09	3.27863e-08
CAMKK2	1174.59	-0.843705	0.12123	-6.95952	3.41431e-12	4.27149e-11
NAA60	216.144	-0.843511	0.211072	-3.99632	6.43356e-05	0.000297181
SUFU	132.827	-0.841598	0.250486	-3.35986	0.000779808	0.00288665
LYN	415.768	-0.841177	0.16169	-5.20241	1.96717e-07	1.37279e-06
BOLA3	978.878	-0.840995	0.117544	-7.15471	8.38529e-13	1.1269e-11
PRR5L	424.156	-0.840859	0.154123	-5.45575	4.87663e-08	3.73665e-07
ILF3	5919.54	-0.840838	0.0854005	-9.84581	7.14587e-23	2.22687e-21
SPIN4	81.9464	-0.840295	0.29967	-2.80407	0.00504626	0.0151177
NSRP1	465.301	-0.840203	0.163396	-5.14213	2.71647e-07	1.85874e-06
VANGL2	293.784	-0.839573	0.187259	-4.48348	7.3437e-06	4.02185e-05
RINT1	558.262	-0.839299	0.139053	-6.03584	1.58137e-09	1.46172e-08
TEAD4	464.356	-0.83793	0.150306	-5.57481	2.47801e-08	1.9689e-07
ADCY3	694.458	-0.837618	0.128312	-6.528	6.66539e-11	7.26143e-10
GALNT14	738.262	-0.836472	0.128306	-6.51937	7.06031e-11	7.63846e-10
HIST1H2BB	1766.09	-0.836018	0.11605	-7.20394	5.84963e-13	8.0052e-12
CEP128	693.208	-0.83578	0.150803	-5.54222	2.98667e-08	2.35241e-07
VARS	1345.46	-0.835241	0.112628	-7.41595	1.20757e-13	1.78506e-12
SFI1	232.546	-0.833486	0.200166	-4.16398	3.12753e-05	0.000153348
PAICS	6091.14	-0.833171	0.0775307	-10.7463	6.16562e-27	2.48386e-25
RNF125	168.576	-0.832607	0.223939	-3.718	0.000200804	0.000842907
MOB1B	631.136	-0.832116	0.147739	-5.63235	1.77775e-08	1.43648e-07
SMARCAL1	392.56	-0.832092	0.164795	-5.04926	4.43527e-07	2.94805e-06
NNAT	53.1282	-0.832031	0.344408	-2.41583	0.0156993	0.0411049
KRT86	29.3569	-0.831699	0.404406	-2.05659	0.0397253	0.0912462
NUP214	678.744	-0.830966	0.152032	-5.46573	4.61004e-08	3.54174e-07
CKS1B	2711.99	-0.830811	0.102431	-8.11097	5.02178e-16	9.28868e-15
KCTD15	650.352	-0.830735	0.132716	-6.25951	3.86192e-10	3.86237e-09
TRAM2	1404.48	-0.830582	0.115882	-7.16748	7.63929e-13	1.03148e-11
UBE2C	1888.87	-0.830498	0.0953528	-8.70973	3.04595e-18	6.70888e-17
KIF20A	3236.67	-0.830419	0.0832983	-9.96922	2.07845e-23	6.7206e-22
CENPF	10093.1	-0.829864	0.086709	-9.57068	1.062e-21	3.00965e-20
TOX2	39.5083	-0.829408	0.375181	-2.21069	0.0270575	0.0657406
FBXO43	39.6575	-0.829256	0.372969	-2.22339	0.0261896	0.0639117
RAET1L	41.3093	-0.828842	0.373649	-2.21824	0.0265386	0.0646435
SPAG5	1685.12	-0.828014	0.0968871	-8.54617	1.27242e-17	2.69422e-16
NBEAL2	335.752	-0.827495	0.179946	-4.59857	4.25409e-06	2.44357e-05
ZBED4	600.693	-0.826931	0.139361	-5.93373	2.96128e-09	2.64212e-08
CST6	57.3995	-0.826703	0.332873	-2.48354	0.0130083	0.0349094
MXD1	868.747	-0.826641	0.129796	-6.36878	1.90536e-10	1.97446e-09
FANCB	744.285	-0.8265	0.126002	-6.55939	5.40268e-11	5.96514e-10
TSPAN5	1477.52	-0.826464	0.10614	-7.78656	6.88568e-15	1.15558e-13
TCF3	1017.56	-0.826412	0.115238	-7.17136	7.42565e-13	1.00421e-11
FUT11	396.729	-0.825742	0.159298	-5.18362	2.17625e-07	1.50951e-06
WASF2	1715.16	-0.82462	0.284263	-2.9009	0.0037209	0.011539
SLC25A22	211.976	-0.824554	0.203088	-4.06009	4.90541e-05	0.000231821
FCHSD2	528.647	-0.824164	0.148177	-5.56203	2.66656e-08	2.11189e-07
IRAK1	3779.83	-0.823825	0.0825767	-9.97648	1.93195e-23	6.25864e-22
TRRAP	692.355	-0.823671	0.31512	-2.61383	0.00895325	0.0250714
RFC5	1200.2	-0.823252	0.110029	-7.48212	7.31315e-14	1.11033e-12
SCN4B	73.6838	-0.823199	0.316243	-2.60306	0.00923968	0.0257937
PRRC2B	1779.06	-0.82268	0.126478	-6.50455	7.79254e-11	8.40949e-10
DHX33	613.013	-0.82238	0.159732	-5.1485	2.62582e-07	1.80101e-06
PFAS	922.304	-0.822334	0.120215	-6.8405	7.89152e-12	9.51296e-11
TRIM25	1335.11	-0.821672	0.13181	-6.23377	4.5535e-10	4.51465e-09
WIZ	366.922	-0.821421	0.16532	-4.96867	6.74138e-07	4.35468e-06
ARTN	502.031	-0.820655	0.15002	-5.4703	4.49279e-08	3.45949e-07
MAT2A	3572.6	-0.820486	0.0931847	-8.80495	1.30915e-18	2.97489e-17
NFKB2	501.855	-0.820032	0.148135	-5.53571	3.0997e-08	2.43698e-07
NUP153	4026.17	-0.819649	0.0984214	-8.32795	8.22539e-17	1.61707e-15
CD83	349.321	-0.819173	0.174568	-4.69259	2.69772e-06	1.59143e-05
B4GALT1	946.726	-0.819134	0.147597	-5.54981	2.85981e-08	2.2587e-07
SERTAD2	604.937	-0.818137	0.166972	-4.89984	9.59127e-07	6.04134e-06
TSC22D2	677.645	-0.817873	0.146318	-5.58968	2.27482e-08	1.81416e-07
CYP4F11	303.483	-0.817571	0.180462	-4.53042	5.88652e-06	3.28233e-05
FOXP4	80.396	-0.81756	0.319791	-2.55655	0.0105717	0.0290316
DPAGT1	834.79	-0.817113	0.120473	-6.78255	1.18075e-11	1.395e-10
PLAU	704.876	-0.8167	0.129163	-6.32303	2.56487e-10	2.62e-09
KIF23	2943.54	-0.816387	0.0851138	-9.59171	8.66383e-22	2.49223e-20
TSHZ3	196.647	-0.816247	0.229118	-3.56257	0.000367249	0.00146135
RBM14	787.276	-0.816055	0.127107	-6.42021	1.36088e-10	1.43004e-09
AIDA	2061.36	-0.815946	0.119057	-6.85343	7.21004e-12	8.7343e-11
ZNF318	708.885	-0.815909	0.148524	-5.49345	3.94155e-08	3.05417e-07
SF3B4	664.836	-0.814205	0.144416	-5.63791	1.72124e-08	1.39467e-07
CCBE1	253.555	-0.813709	0.1958	-4.15581	3.24142e-05	0.000158586
GPR68	358.845	-0.813112	0.165113	-4.92457	8.45474e-07	5.37864e-06
LAMB1	4127.53	-0.812037	0.0850478	-9.548	1.32221e-21	3.71644e-20
GSK3A	274.016	-0.81183	0.191303	-4.24369	2.19874e-05	0.000110658
MAPRE2	330.487	-0.811523	0.178783	-4.53915	5.64819e-06	3.16482e-05
DCLRE1B	599.667	-0.811296	0.135877	-5.9708	2.36086e-09	2.1352e-08
POLDIP3	1124.65	-0.811277	0.109566	-7.40446	1.31686e-13	1.93281e-12
MALL	471.751	-0.810247	0.149184	-5.43119	5.5981e-08	4.24784e-07
RFC3	1455.74	-0.810081	0.108461	-7.46884	8.09034e-14	1.22294e-12
ST5	260.663	-0.809048	0.200486	-4.03544	5.44995e-05	0.00025538
PKN3	275.185	-0.808569	0.18561	-4.35629	1.32288e-05	6.92731e-05
ANKRD52	586.826	-0.808428	0.152631	-5.29662	1.17968e-07	8.55153e-07
STK24	2563.25	-0.808212	0.0893004	-9.05049	1.42325e-19	3.4678e-18
CDCA7	959.516	-0.808121	0.122771	-6.58232	4.63166e-11	5.15689e-10
EPS15L1	368.005	-0.807818	0.178236	-4.53229	5.83464e-06	3.25887e-05
BHLHE40	441.423	-0.806745	0.157898	-5.10928	3.23384e-07	2.19183e-06
PPDPF	225.535	-0.805059	0.204375	-3.93912	8.17808e-05	0.000370599
AURKA	3416.13	-0.804827	0.0833159	-9.65994	4.46143e-22	1.30298e-20
NT5DC3	398.491	-0.804595	0.162922	-4.93853	7.87151e-07	5.02993e-06
C10orf2	489.302	-0.803358	0.152549	-5.26623	1.39253e-07	9.93545e-07
GATAD2B	487.361	-0.803191	0.17748	-4.52554	6.02424e-06	3.35434e-05
R3HDM1	476.397	-0.803026	0.17527	-4.58165	4.61322e-06	2.6251e-05
HNRNPD	769.898	-0.802765	0.147699	-5.43514	5.47523e-08	4.15827e-07
MARK4	248.624	-0.802735	0.192483	-4.17042	3.0404e-05	0.000149431
CEP41	358.949	-0.802602	0.169278	-4.74131	2.12341e-06	1.27538e-05
RIN1	403.043	-0.802455	0.160775	-4.99117	6.00156e-07	3.89875e-06
NDE1	1078.55	-0.802135	0.110054	-7.28858	3.1324e-13	4.41669e-12
CORO6	273.157	-0.80174	0.194974	-4.11203	3.92204e-05	0.00018856
PHLPP1	160.789	-0.801249	0.241434	-3.31871	0.000904347	0.00328753
ADAMTS15	732.444	-0.80077	0.130622	-6.13041	8.7651e-10	8.34868e-09
SPCS2	281.116	-0.800629	0.204211	-3.9206	8.83272e-05	0.000397438
SEC16A	976.71	-0.80035	0.267782	-2.98881	0.00280071	0.00898168
SERINC5	395.989	-0.799931	0.160197	-4.99341	5.93222e-07	3.85808e-06
SCG2	37.4922	-0.799149	0.386192	-2.0693	0.0385176	0.0889129
ST3GAL4	414.343	-0.798831	0.157375	-5.07596	3.8554e-07	2.58459e-06
CABIN1	876.365	-0.798556	0.128369	-6.22078	4.94705e-10	4.86837e-09
SIM2	192.537	-0.79805	0.217189	-3.67444	0.00023837	0.000984735
C5orf30	538.241	-0.797511	0.143313	-5.5648	2.6245e-08	2.08145e-07
HIST1H2BF	2571.96	-0.79749	0.0948778	-8.40544	4.26247e-17	8.61609e-16
SLC6A6	494.778	-0.797404	0.15602	-5.11089	3.20638e-07	2.17407e-06
THAP10	96.878	-0.797312	0.285333	-2.79432	0.00520083	0.0155244
FANCC	448.443	-0.796666	0.150996	-5.27606	1.31987e-07	9.45625e-07
C2CD5	726.51	-0.796513	0.147221	-5.41033	6.29075e-08	4.72754e-07
RTTN	1908.76	-0.79617	0.0944862	-8.42631	3.56738e-17	7.26226e-16
RAB3D	1526.92	-0.795897	0.113197	-7.03108	2.04937e-12	2.61717e-11
PSMD2	10810.2	-0.795638	0.0852808	-9.32963	1.06238e-20	2.81156e-19
RELL1	256.128	-0.795248	0.195118	-4.07573	4.58708e-05	0.000218096
TRPV4	136.79	-0.795123	0.248061	-3.20536	0.00134896	0.00469257
PLCH2	467.376	-0.794452	0.148768	-5.34019	9.28496e-08	6.81399e-07
CACNB3	133	-0.794359	0.255359	-3.11075	0.00186613	0.00628327
CCDC15	270.14	-0.79357	0.187941	-4.22245	2.41659e-05	0.000120633
DRAP1	2251.67	-0.792969	0.0911306	-8.70147	3.27625e-18	7.19771e-17
SRRT	1240.08	-0.792572	0.107602	-7.36574	1.76164e-13	2.54867e-12
SLC39A4	264.309	-0.792407	0.189116	-4.19006	2.78878e-05	0.000138011
PROCR	890.042	-0.792036	0.125239	-6.32419	2.54558e-10	2.60184e-09
PFKP	2574.39	-0.791899	0.0896776	-8.83051	1.042e-18	2.38041e-17
COL4A2	2008.33	-0.791691	0.111241	-7.1169	1.10378e-12	1.46281e-11
MRPL4	998.472	-0.791019	0.11671	-6.77767	1.22129e-11	1.4419e-10
TREX1	85.0134	-0.790862	0.301244	-2.62532	0.00865668	0.0243122
ST3GAL6	197.427	-0.79084	0.209218	-3.77998	0.000156839	0.000671131
USP1	1619.69	-0.790819	0.098505	-8.02821	9.89068e-16	1.79094e-14
RFX1	45.7863	-0.790722	0.372184	-2.12454	0.0336247	0.079116
HIST1H2BG	4031.51	-0.790097	0.0933202	-8.46651	2.52857e-17	5.2026e-16
RFWD3	2894.63	-0.789572	0.085749	-9.20794	3.32436e-20	8.43446e-19
BAG3	1122.34	-0.789412	0.110966	-7.11399	1.12737e-12	1.48719e-11
AFAP1	586.648	-0.789006	0.142522	-5.53605	3.09377e-08	2.43343e-07
MNT	123.751	-0.788581	0.276197	-2.85514	0.0043018	0.0130973
SNX10	201.572	-0.788444	0.210121	-3.75233	0.0001752	0.000744512
ACTN1	9358.68	-0.788275	0.0943966	-8.35068	6.78729e-17	1.34666e-15
SCG5	908.938	-0.787791	0.117993	-6.67657	2.44606e-11	2.80515e-10
ZMIZ1	213.79	-0.787175	0.251717	-3.12722	0.0017647	0.00597096
SCAMP4	99.2503	-0.786713	0.276033	-2.85007	0.00437095	0.013296
CCNB1	4522.16	-0.786506	0.0812633	-9.67849	3.72188e-22	1.08884e-20
EHBP1L1	1121.52	-0.786267	0.110517	-7.11441	1.1239e-12	1.48375e-11
C10orf35	105.882	-0.785745	0.273661	-2.87123	0.00408877	0.0125196
ARHGDIB	932.291	-0.784603	0.115377	-6.80036	1.04356e-11	1.24317e-10
SRC	501.728	-0.784055	0.152939	-5.12658	2.95058e-07	2.01093e-06
CC2D1A	358.947	-0.784018	0.16642	-4.71109	2.46401e-06	1.46516e-05
ORAI1	384.303	-0.783848	0.160977	-4.86933	1.11979e-06	6.99442e-06
SRP68	1634.21	-0.783692	0.105595	-7.42165	1.15674e-13	1.71684e-12
SDC3	544.846	-0.782879	0.141145	-5.54661	2.91264e-08	2.29831e-07
RAP1GAP2	1213.38	-0.782744	0.107831	-7.25896	3.90066e-13	5.43312e-12
ARHGAP32	889.963	-0.782735	0.133585	-5.85945	4.64402e-09	4.05104e-08
R3HDM2	198.99	-0.782513	0.224462	-3.48617	0.000489988	0.00189453
ZNF628	40.9209	-0.782209	0.387942	-2.0163	0.0437685	0.0991057
TFAP4	499.391	-0.782136	0.151942	-5.14759	2.63856e-07	1.80903e-06
NAF1	143.741	-0.78207	0.237405	-3.29424	0.000986879	0.00354559
EFNB2	1463.08	-0.781782	0.114555	-6.82449	8.82391e-12	1.05998e-10
PDZD2	673.97	-0.781578	0.146058	-5.35115	8.73949e-08	6.44392e-07
AUTS2	142.527	-0.780462	0.251304	-3.10565	0.0018986	0.00638385
ABR	588.11	-0.780121	0.141583	-5.50998	3.58881e-08	2.79595e-07
MCMBP	3807.05	-0.780025	0.0817582	-9.54064	1.41958e-21	3.97714e-20
MKL2	634.401	-0.779551	0.160435	-4.859	1.1798e-06	7.35591e-06
UBA5	1135.93	-0.77927	0.120556	-6.46399	1.01978e-10	1.08554e-09
MCM7	4155.83	-0.77893	0.087401	-8.91215	5.00543e-19	1.17307e-17
HOXA11	181.394	-0.778593	0.21697	-3.58849	0.000332605	0.00133492
CREG2	442.412	-0.77694	0.153025	-5.07721	3.83008e-07	2.56962e-06
ARG2	234.148	-0.776488	0.195812	-3.96547	7.32514e-05	0.000335214
EIF5A2	1082.65	-0.776353	0.111805	-6.94384	3.81588e-12	4.75313e-11
INSR	102.27	-0.775768	0.27237	-2.84822	0.00439645	0.0133618
HIST1H2AB	1457.42	-0.77513	0.110625	-7.0068	2.43835e-12	3.09783e-11
JUP	4228.56	-0.775096	0.0919265	-8.43169	3.40702e-17	6.94402e-16
NUDT1	773.888	-0.774644	0.130418	-5.93969	2.85562e-09	2.55447e-08
VEGFB	389.264	-0.774242	0.163591	-4.73278	2.21462e-06	1.32646e-05
ADPRH	53.5268	-0.774181	0.346164	-2.23646	0.0253217	0.062074
MMS22L	1449.22	-0.774115	0.116106	-6.66729	2.60576e-11	2.98034e-10
RFC4	1694.08	-0.7737	0.102503	-7.54809	4.41698e-14	6.90349e-13
SPHK1	2078.23	-0.773486	0.0954241	-8.10577	5.24124e-16	9.6738e-15
ASPM	7864.82	-0.773195	0.0850863	-9.0872	1.01627e-19	2.50098e-18
STX16	312.403	-0.771691	0.185198	-4.16684	3.08846e-05	0.000151577
SYPL1	1836.14	-0.77138	0.10615	-7.26692	3.67773e-13	5.15182e-12
PPP1R26	608.073	-0.771147	0.136105	-5.66583	1.4631e-08	1.19564e-07
RHNO1	1029.36	-0.770851	0.114945	-6.70624	1.99699e-11	2.31173e-10
TARDBP	2795.04	-0.770615	0.100393	-7.67597	1.64166e-14	2.66666e-13
KCNG1	307.857	-0.770228	0.188618	-4.08353	4.43563e-05	0.000211421
HIST1H2BH	3528.03	-0.770099	0.0972707	-7.91706	2.43185e-15	4.28176e-14
CHCHD10	974.727	-0.77001	0.126282	-6.09756	1.07703e-09	1.01518e-08
MDFIC	964.979	-0.770005	0.114995	-6.696	2.14206e-11	2.473e-10
PAPSS2	191.012	-0.769932	0.21615	-3.56203	0.000368005	0.00146402
EPOR	95.74	-0.769667	0.28099	-2.73913	0.0061602	0.0180187
GALNT12	293.14	-0.769496	0.17881	-4.30343	1.68172e-05	8.65875e-05
WIPF1	309.9	-0.768677	0.188431	-4.07935	4.51623e-05	0.000214786
ARHGAP17	152.796	-0.768598	0.240205	-3.19976	0.00137543	0.00477502
DCBLD2	4441.38	-0.768123	0.0804559	-9.54714	1.3333e-21	3.74151e-20
MED15	1008.17	-0.76805	0.115543	-6.64729	2.98542e-11	3.39426e-10
TM4SF1	1086.23	-0.767808	0.111027	-6.91548	4.66282e-12	5.74157e-11
LY6E	3306.66	-0.767769	0.0911699	-8.4213	3.72331e-17	7.57073e-16
ABL2	5104.91	-0.767704	0.0925684	-8.29337	1.10085e-16	2.13976e-15
SAAL1	557.039	-0.767701	0.139137	-5.51758	3.43697e-08	2.6874e-07
HNRNPUL1	2679.05	-0.767557	0.0912884	-8.40804	4.16912e-17	8.4516e-16
CARM1	2290.28	-0.767207	0.090787	-8.45062	2.89753e-17	5.9408e-16
SEC14L1	857.25	-0.767126	0.126131	-6.082	1.18693e-09	1.11207e-08
CLOCK	1243.03	-0.766886	0.128191	-5.98235	2.19946e-09	1.99868e-08
RHOG	311.915	-0.766451	0.174898	-4.38228	1.17444e-05	6.20667e-05
RFC2	1004.89	-0.766093	0.121482	-6.30623	2.85906e-10	2.90671e-09
DOCK7	863.691	-0.765545	0.123705	-6.18845	6.07581e-10	5.8982e-09
MYO18A	683.603	-0.76546	0.135045	-5.66819	1.44314e-08	1.18158e-07
TAF6	204.532	-0.764853	0.207416	-3.68752	0.000226447	0.00093954
TRAIP	146.426	-0.76481	0.248078	-3.08294	0.00204963	0.0068329
ATN1	72.1178	-0.764809	0.331379	-2.30796	0.0210015	0.052973
ACTB	80118.2	-0.764717	0.0722993	-10.5771	3.80559e-26	1.43247e-24
PRR5	124.041	-0.764461	0.256208	-2.98376	0.00284734	0.00911402
EIF1	2262.5	-0.764359	0.0998548	-7.6547	1.93763e-14	3.12968e-13
CTCF	1815.43	-0.764031	0.109457	-6.98021	2.94746e-12	3.71173e-11
CGNL1	287.334	-0.762397	0.180056	-4.23423	2.29338e-05	0.000114983
SYDE1	65.0436	-0.762263	0.320138	-2.38104	0.0172636	0.0446301
HMGCS1	810.152	-0.762017	0.121783	-6.25718	3.92001e-10	3.91819e-09
EWSR1	5938.79	-0.761744	0.0766547	-9.93733	2.86397e-23	9.15726e-22
GRPEL2	990.373	-0.761487	0.115456	-6.59547	4.23923e-11	4.73528e-10
RECQL4	529.752	-0.761359	0.143077	-5.32131	1.03021e-07	7.52511e-07
CDK2	1169.34	-0.761018	0.107608	-7.07214	1.52562e-12	1.97618e-11
CDC7	2463.45	-0.759024	0.0921449	-8.23729	1.76152e-16	3.36312e-15
MSH6	3126.17	-0.758856	0.0850608	-8.92133	4.60703e-19	1.08992e-17
PRRC2C	6091.94	-0.757631	0.319746	-2.36948	0.0178133	0.0458583
RPS6KA1	2515.71	-0.756796	0.0895945	-8.44691	2.99125e-17	6.12565e-16
SRSF4	1696.46	-0.756775	0.0980822	-7.71572	1.20297e-14	1.98023e-13
ASH2L	1179.37	-0.756549	0.122337	-6.18414	6.24416e-10	6.05479e-09
CRIP2	518.666	-0.756475	0.148239	-5.10308	3.3417e-07	2.2587e-06
TCHP	823.697	-0.756373	0.122743	-6.16224	7.17212e-10	6.90401e-09
PLTP	1596.68	-0.756126	0.106441	-7.10374	1.21425e-12	1.59569e-11
GINS4	536.894	-0.755927	0.140999	-5.36123	8.2657e-08	6.11555e-07
SPATA5	1525.08	-0.755651	0.109513	-6.90009	5.19687e-12	6.37637e-11
OSBP2	121.223	-0.755543	0.2544	-2.9699	0.00297896	0.00946509
POLD1	1114.36	-0.755193	0.114271	-6.6088	3.87449e-11	4.34196e-10
MGAT5	718.289	-0.75506	0.127236	-5.93434	2.95031e-09	2.63369e-08
KCNAB2	319.758	-0.754808	0.174043	-4.33691	1.44498e-05	7.50951e-05
CMTM7	259.605	-0.754044	0.190786	-3.9523	7.74047e-05	0.000352533
CENPK	811.482	-0.753479	0.124585	-6.04792	1.46725e-09	1.3621e-08
ZBTB45	112.527	-0.753226	0.261619	-2.8791	0.00398813	0.0122551
PRPS2	3145.19	-0.752604	0.0858618	-8.7653	1.86287e-18	4.18891e-17
GATAD2A	1891.82	-0.752224	0.104251	-7.21553	5.3725e-13	7.36983e-12
CPSF1	1023.57	-0.751948	0.123008	-6.113	9.77725e-10	9.26657e-09
TOP3A	564.237	-0.751802	0.142725	-5.26748	1.38312e-07	9.87645e-07
RPTOR	823.761	-0.751571	0.127605	-5.8898	3.8666e-09	3.40045e-08
USP18	594.236	-0.751528	0.136101	-5.52186	3.35426e-08	2.6263e-07
CORO1A	85.4259	-0.751128	0.305559	-2.45821	0.0139633	0.0371361
EEFSEC	160.52	-0.750779	0.237126	-3.16616	0.00154468	0.00529844
CDK4	964.611	-0.750711	0.114493	-6.55683	5.4962e-11	6.05674e-10
FEN1	1569.82	-0.75026	0.104899	-7.15219	8.54023e-13	1.14683e-11
SEMA3F	880.843	-0.749941	0.118715	-6.31714	2.66451e-10	2.71856e-09
EIF2AK2	3254.89	-0.749924	0.10944	-6.8524	7.26237e-12	8.78532e-11
MACC1	708.317	-0.749785	0.127665	-5.87305	4.27858e-09	3.74555e-08
PAK2	3052.4	-0.749023	0.115757	-6.47066	9.75773e-11	1.04191e-09
TAF5L	1122.78	-0.748428	0.109384	-6.84221	7.79819e-12	9.41365e-11
MYC	8158.64	-0.748387	0.0731866	-10.2257	1.52067e-24	5.28457e-23
PXN	1464.15	-0.748004	0.119754	-6.24617	4.20643e-10	4.18503e-09
PQBP1	776.241	-0.747965	0.122767	-6.09253	1.1114e-09	1.04586e-08
SEPHS2	593.611	-0.747959	0.163461	-4.57577	4.74483e-06	2.69553e-05
MDM4	835.276	-0.747837	0.129603	-5.7702	7.91777e-09	6.68966e-08
HIST2H2AB	1169.24	-0.747696	0.123576	-6.05048	1.44419e-09	1.34286e-08
NFIC	83.9619	-0.747392	0.30864	-2.42156	0.0154539	0.0405311
SMPD4	901.602	-0.747305	0.126961	-5.88608	3.9546e-09	3.47254e-08
PIF1	235.866	-0.747218	0.204353	-3.65651	0.000255673	0.00104891
SAMD4B	809.381	-0.747153	0.136086	-5.49029	4.01275e-08	3.10235e-07
LAMTOR5	2207.08	-0.747119	0.0946797	-7.89102	2.99725e-15	5.22377e-14
CSNK1D	1052.6	-0.746985	0.119877	-6.23124	4.6275e-10	4.58011e-09
NUP62	1000.64	-0.74696	0.115436	-6.47078	9.74973e-11	1.04171e-09
MRFAP1	2592.75	-0.746286	0.101849	-7.32741	2.34647e-13	3.34693e-12
AGO2	1108.84	-0.74627	0.114404	-6.5231	6.88668e-11	7.4694e-10
HEBP1	153.215	-0.745907	0.24165	-3.08672	0.00202378	0.00675849
TMEM184B	883.621	-0.745287	0.120526	-6.18362	6.26487e-10	6.07145e-09
BRD3	421.032	-0.745109	0.171599	-4.34214	1.41099e-05	7.35065e-05
CLCF1	116.274	-0.744985	0.258597	-2.88087	0.00396577	0.0122016
ATF3	197.492	-0.744809	0.210201	-3.54333	0.000395112	0.00155924
KHSRP	1150.63	-0.744342	0.117994	-6.30831	2.8209e-10	2.87131e-09
SERPINB8	234.572	-0.743884	0.197762	-3.76151	0.000168894	0.000720027
CIB1	690.882	-0.743375	0.13074	-5.68589	1.30132e-08	1.07055e-07
PPAN	168.147	-0.742732	0.227857	-3.25964	0.00111554	0.00395332
CSNK2A2	2561.58	-0.742437	0.224525	-3.3067	0.000944023	0.00340942
WBP11	1776.4	-0.742374	0.103867	-7.14736	8.84644e-13	1.18517e-11
ERLIN1	2026.89	-0.742009	0.0990554	-7.49085	6.84295e-14	1.04355e-12
SLC25A37	928.702	-0.741307	0.121444	-6.10412	1.03365e-09	9.76289e-09
DUSP5	325.895	-0.740614	0.180565	-4.10164	4.10227e-05	0.000196621
ATP2A2	4003.31	-0.740007	0.111453	-6.63967	3.14396e-11	3.55805e-10
ANTXR2	236.95	-0.739776	0.19397	-3.81386	0.00013681	0.000591013
CYB5R3	1382.5	-0.739321	0.115654	-6.39255	1.63144e-10	1.70189e-09
HIST1H1B	8809.89	-0.739224	0.0793866	-9.3117	1.25798e-20	3.28873e-19
PPARA	665.772	-0.739181	0.150329	-4.91708	8.78433e-07	5.56977e-06
ASXL2	917.26	-0.739005	0.276733	-2.67046	0.00757466	0.0215977
MEF2A	1608.15	-0.738753	0.11704	-6.31198	2.75489e-10	2.80745e-09
SMS	3953.81	-0.7387	0.0826591	-8.9367	4.00963e-19	9.51361e-18
DENND1A	148.681	-0.738417	0.245451	-3.00841	0.00262623	0.00850801
KPNA2	9649.44	-0.737765	0.0743577	-9.92184	3.34527e-23	1.05782e-21
EFS	171.501	-0.736296	0.22215	-3.31441	0.000918356	0.00333564
PELP1	627.888	-0.735716	0.148213	-4.9639	6.90905e-07	4.45296e-06
CCM2	1780.46	-0.73486	0.0956364	-7.68389	1.54331e-14	2.51878e-13
HIST1H2BI	3005.43	-0.734737	0.101	-7.27462	3.47408e-13	4.88244e-12
MAST3	90.26	-0.734564	0.293094	-2.50624	0.0122023	0.0329727
HIST3H2A	405.054	-0.733298	0.182056	-4.02788	5.62818e-05	0.000263302
RUNX1	1033.38	-0.733062	0.143227	-5.11819	3.08477e-07	2.09823e-06
ZNF697	499.261	-0.73157	0.147621	-4.95572	7.20612e-07	4.63401e-06
MT-CO3	50087.1	-0.731386	0.0949259	-7.70481	1.31038e-14	2.15292e-13
SMARCD1	1207.12	-0.7307	0.11509	-6.34893	2.1682e-10	2.2307e-09
PER2	179.886	-0.730514	0.219524	-3.32771	0.000875616	0.00319253
AP1M1	671.676	-0.730284	0.140474	-5.19873	2.00659e-07	1.3986e-06
PRKDC	14771.1	-0.730036	0.193677	-3.76934	0.000163679	0.00069953
HNRNPA1	8180.29	-0.730031	0.0780996	-9.34745	8.97898e-21	2.38359e-19
ORC6	1340.58	-0.729926	0.106036	-6.88376	5.82924e-12	7.12177e-11
ACTR2	5617.46	-0.729885	0.230182	-3.17091	0.00151963	0.00522606
NAV1	1036.43	-0.729617	0.361293	-2.01946	0.0434392	0.0984507
NCOA6	318.24	-0.728355	0.210435	-3.46119	0.000537799	0.00205765
PSMB2	4780.63	-0.728193	0.0999155	-7.28809	3.14386e-13	4.42922e-12
SIN3A	994.473	-0.728132	0.124835	-5.83275	5.45199e-09	4.69865e-08
S100A10	4726.05	-0.72796	0.0913234	-7.97123	1.57099e-15	2.80334e-14
SSRP1	4168.05	-0.727823	0.0862704	-8.43654	3.26874e-17	6.67008e-16
OTUD4	1637.06	-0.72758	0.11841	-6.14461	8.01626e-10	7.6694e-09
FAM110A	113.527	-0.727437	0.266281	-2.73184	0.00629817	0.0183898
EIF4ENIF1	474.854	-0.726941	0.148427	-4.89762	9.70029e-07	6.10777e-06
MGRN1	169.155	-0.726905	0.222815	-3.26237	0.00110487	0.00391874
SH3PXD2A	1133.74	-0.7263	0.268938	-2.70062	0.00692098	0.0199661
CHEK2	981.69	-0.726133	0.116093	-6.25474	3.98169e-10	3.97522e-09
SERBP1	7567.44	-0.725956	0.0833024	-8.71472	2.91489e-18	6.43671e-17
MOK	1792.55	-0.725462	0.0961477	-7.54529	4.51289e-14	7.04453e-13
ABI2	558.254	-0.725454	0.162424	-4.46642	7.954e-06	4.33538e-05
SF3B2	4472.67	-0.725403	0.0801226	-9.05366	1.38251e-19	3.37333e-18
CNOT6L	442.909	-0.725177	0.181727	-3.99048	6.59395e-05	0.000303692
PSIP1	677.548	-0.725153	0.137385	-5.27827	1.3041e-07	9.3471e-07
MIS18A	765.805	-0.725026	0.133414	-5.4344	5.49822e-08	4.17389e-07
KNSTRN	1560.61	-0.72408	0.0991425	-7.30343	2.80528e-13	3.96845e-12
PITPNB	1811.64	-0.724046	0.103286	-7.01011	2.38137e-12	3.02767e-11
DPYSL2	1050.9	-0.72332	0.117007	-6.18186	6.33513e-10	6.13609e-09
KIF22	2300.66	-0.723172	0.0912335	-7.9266	2.25224e-15	3.97773e-14
SLC39A8	620.279	-0.722791	0.136884	-5.28033	1.28955e-07	9.26214e-07
RBL1	1297.46	-0.722233	0.110426	-6.54044	6.1337e-11	6.7205e-10
TMEM44	127.185	-0.72169	0.253546	-2.84639	0.0044218	0.0134294
KHDRBS1	2359.56	-0.720745	0.116379	-6.19307	5.90041e-10	5.75391e-09
STAT4	96.3321	-0.720509	0.291207	-2.47421	0.013353	0.0356952
FKBP11	309.132	-0.72041	0.174285	-4.13353	3.57235e-05	0.000173396
EP300	546.345	-0.720292	0.331599	-2.17218	0.0298422	0.0713673
DEPDC1B	1135.46	-0.720086	0.108398	-6.64298	3.07411e-11	3.48588e-10
INTS1	1340.81	-0.719773	0.107755	-6.67969	2.39445e-11	2.75146e-10
BACE1	1035.14	-0.719737	0.128425	-5.60432	2.09076e-08	1.67436e-07
CCNO	54.1137	-0.719238	0.341072	-2.10875	0.0349658	0.0818176
G0S2	2586.24	-0.718957	0.0927956	-7.74775	9.35341e-15	1.55607e-13
PAPPA	671.05	-0.718581	0.142834	-5.03087	4.88262e-07	3.22175e-06
TIAL1	875.54	-0.718539	0.123537	-5.81637	6.01388e-09	5.13658e-08
RACGAP1	3798.76	-0.718458	0.0838764	-8.56568	1.07436e-17	2.2958e-16
SHMT2	2916.2	-0.718286	0.0902635	-7.95766	1.7532e-15	3.11555e-14
RFTN1	475.089	-0.718205	0.150988	-4.75671	1.9677e-06	1.18892e-05
CASP2	400.149	-0.717712	0.178819	-4.01362	5.97951e-05	0.000278299
NUF2	1334.01	-0.717486	0.108619	-6.6055	3.96175e-11	4.43396e-10
SCARB1	1140.66	-0.717242	0.108996	-6.58044	4.69051e-11	5.21228e-10
SP6	119.963	-0.7155	0.260807	-2.7434	0.00608059	0.0178191
PSPH	1171.33	-0.7148	0.110931	-6.44367	1.16621e-10	1.23453e-09
FTSJ2	1116.15	-0.713913	0.111147	-6.42313	1.33499e-10	1.40456e-09
NDC80	1689.78	-0.713719	0.104752	-6.81341	9.53148e-12	1.14179e-10
CLPTM1	992.976	-0.712691	0.118371	-6.02083	1.73524e-09	1.59453e-08
TBX1	142.9	-0.712414	0.239941	-2.96912	0.00298651	0.00948559
SMARCC1	1755.36	-0.712189	0.10474	-6.7996	1.04907e-11	1.24887e-10
PSMD11	3841.82	-0.712109	0.0833267	-8.54599	1.27441e-17	2.69422e-16
CLN6	672.995	-0.712056	0.129935	-5.48009	4.25101e-08	3.27625e-07
DONSON	822.156	-0.712049	0.123682	-5.75708	8.55829e-09	7.18846e-08
SALL4	95.195	-0.711566	0.277653	-2.56279	0.0103835	0.0285802
IGF1R	1150.21	-0.709837	0.273483	-2.59555	0.00944409	0.0262876
ARAF	791.653	-0.709522	0.123275	-5.75563	8.63211e-09	7.24339e-08
BTBD11	370.317	-0.708852	0.173688	-4.08119	4.48064e-05	0.000213212
NUMBL	164.72	-0.70874	0.232266	-3.05142	0.00227762	0.00750116
TMEM63A	301.791	-0.708266	0.179996	-3.9349	8.32306e-05	0.000376772
IFI16	3479.56	-0.70825	0.0994432	-7.12216	1.06248e-12	1.41351e-11
PRICKLE3	239.577	-0.708058	0.195599	-3.61995	0.000294663	0.00119603
MYH9	13461.8	-0.70799	0.0910306	-7.7775	7.39741e-15	1.23784e-13
PI4KA	893.412	-0.70733	0.126595	-5.58736	2.30543e-08	1.83687e-07
TSPAN14	773.238	-0.707145	0.133948	-5.27924	1.2972e-07	9.30546e-07
PLXNA1	2821.89	-0.70661	0.0905581	-7.80284	6.05305e-15	1.02083e-13
XAB2	404.03	-0.706402	0.162854	-4.33765	1.44014e-05	7.48666e-05
TRIM32	330.822	-0.706186	0.172672	-4.08976	4.31826e-05	0.000206112
RPL39L	576.861	-0.70558	0.140966	-5.00532	5.57692e-07	3.64081e-06
PHC2	937.799	-0.705474	0.114988	-6.13522	8.50433e-10	8.10928e-09
MARS	3798.42	-0.705397	0.0859151	-8.2104	2.20462e-16	4.17204e-15
GPSM1	221.097	-0.704832	0.201323	-3.501	0.00046351	0.00180188
PACS1	318.113	-0.704832	0.189946	-3.71069	0.000206692	0.000865509
TRIM47	407.57	-0.70465	0.16018	-4.39911	1.08696e-05	5.77808e-05
SLC23A2	572.721	-0.704642	0.142721	-4.93721	7.92465e-07	5.06201e-06
FZD5	379.866	-0.704529	0.174281	-4.04249	5.28863e-05	0.000248362
KLF7	2538.39	-0.704465	0.102543	-6.86998	6.42117e-12	7.82273e-11
LRP3	195.931	-0.704403	0.209182	-3.36741	0.000758774	0.00281363
TOP2A	13276.7	-0.704181	0.0750144	-9.38729	6.15649e-21	1.65734e-19
SETD1A	146.642	-0.703636	0.252884	-2.78245	0.00539504	0.0160285
ESYT1	2795.27	-0.703258	0.0967201	-7.27106	3.56682e-13	5.00869e-12
GOLIM4	2398.63	-0.702987	0.090021	-7.80915	5.75765e-15	9.71964e-14
SUV39H2	914.333	-0.702654	0.131703	-5.33513	9.54785e-08	7.00094e-07
SLCO3A1	191.866	-0.7025	0.239099	-2.93811	0.00330217	0.0103846
HPS4	1315.99	-0.702266	0.105262	-6.67159	2.5305e-11	2.89812e-10
NAT10	1228.05	-0.701855	0.10762	-6.5216	6.95595e-11	7.53977e-10
DDIT4	1455.69	-0.701519	0.106957	-6.55886	5.42207e-11	5.98271e-10
EFNB1	2326.19	-0.701404	0.0911762	-7.69285	1.43895e-14	2.35967e-13
ANKS6	1150.34	-0.701307	0.111269	-6.30279	2.9234e-10	2.95814e-09
PGD	2461.32	-0.701302	0.094793	-7.39825	1.37992e-13	2.02021e-12
SRP72	4274.57	-0.701082	0.0881265	-7.95541	1.78543e-15	3.16629e-14
ALG10	162.438	-0.700954	0.22755	-3.08044	0.00206698	0.00688538
NANP	589.159	-0.700474	0.135585	-5.16632	2.38752e-07	1.64543e-06
GTPBP1	425.627	-0.700073	0.166577	-4.20271	2.63738e-05	0.000130895
GNB2	1316.96	-0.69947	0.107289	-6.51947	7.05571e-11	7.63828e-10
BIRC5	1766.7	-0.699335	0.0959825	-7.28606	3.19148e-13	4.49247e-12
REXO1	218.367	-0.69838	0.209658	-3.33104	0.000865219	0.00316199
ESCO2	684.884	-0.698151	0.128943	-5.41443	6.14845e-08	4.62667e-07
HIST1H4E	4921.34	-0.697135	0.0832851	-8.37046	5.73937e-17	1.15068e-15
KDM2B	524.946	-0.696966	0.147768	-4.71663	2.39782e-06	1.42922e-05
XRCC3	847.97	-0.695347	0.120958	-5.74865	8.99599e-09	7.52304e-08
SLFN5	2877.85	-0.695172	0.0986154	-7.04933	1.79783e-12	2.30965e-11
HIST1H2AH	2800.64	-0.695008	0.0981109	-7.0839	1.40151e-12	1.82504e-11
PTPN23	77.0933	-0.694481	0.317053	-2.19043	0.0284933	0.0686569
NUP62CL	140.483	-0.694183	0.242666	-2.86066	0.00422766	0.0129012
THBS1	66862.4	-0.694165	0.0908599	-7.63994	2.17316e-14	3.49697e-13
TCF20	1822.35	-0.693654	0.0978581	-7.08836	1.35712e-12	1.77125e-11
C1orf116	3379.51	-0.692945	0.0933837	-7.42041	1.16763e-13	1.73151e-12
PTAFR	129.396	-0.692942	0.247117	-2.80411	0.0050456	0.0151177
NDC1	1906.85	-0.692707	0.0937596	-7.38812	1.4892e-13	2.17095e-12
PHF19	1038.88	-0.692355	0.111185	-6.22704	4.75315e-10	4.68829e-09
EPN1	889.549	-0.692345	0.124167	-5.5759	2.46254e-08	1.95842e-07
SYK	126.527	-0.692163	0.250356	-2.76472	0.00569718	0.0167928
RNF19B	756.49	-0.692064	0.124061	-5.57844	2.42691e-08	1.93187e-07
RFX7	200.521	-0.692021	0.210702	-3.28437	0.00102212	0.0036615
SMAGP	293.37	-0.691939	0.184921	-3.7418	0.000182705	0.00077316
CEP152	864.463	-0.691526	0.120701	-5.72922	1.00892e-08	8.40458e-08
MSANTD3	757.127	-0.691417	0.125337	-5.51644	3.45932e-08	2.70365e-07
ABTB2	182.497	-0.691169	0.226414	-3.05267	0.00226813	0.00747584
POM121C	75.3548	-0.690829	0.308538	-2.23905	0.025153	0.0617587
PLEKHG5	682.824	-0.690379	0.129081	-5.34843	8.87207e-08	6.53328e-07
GNB1	5112.94	-0.690046	0.103615	-6.65969	2.7441e-11	3.1261e-10
LOXL2	62.7089	-0.689537	0.337051	-2.04579	0.0407766	0.0933262
SCML1	657.399	-0.688158	0.130898	-5.2572	1.46264e-07	1.04097e-06
SH3GL1	455.39	-0.687928	0.150729	-4.564	5.0188e-06	2.83339e-05
ELAVL2	284.339	-0.687747	0.184864	-3.72028	0.000199004	0.000836779
SMURF1	732.084	-0.687199	0.132536	-5.18498	2.16037e-07	1.4991e-06
PER1	483.818	-0.687119	0.164039	-4.18876	2.80486e-05	0.000138767
RANBP1	5988.62	-0.687069	0.0840396	-8.17555	2.94526e-16	5.50102e-15
EXOSC8	780.017	-0.687043	0.122411	-5.61259	1.99323e-08	1.59998e-07
S100A9	2800.03	-0.686165	0.0867098	-7.91335	2.50553e-15	4.39797e-14
NF2	3155.75	-0.685946	0.0861522	-7.96202	1.69247e-15	3.01386e-14
NOTCH1	361.611	-0.684945	0.180357	-3.79771	0.00014604	0.000627573
JPH1	293.911	-0.684858	0.19824	-3.4547	0.000550906	0.00210219
FAM64A	574.522	-0.684694	0.150758	-4.54166	5.58121e-06	3.13138e-05
UBR4	4905.34	-0.684541	0.282877	-2.41993	0.0155237	0.0407009
HSP90AB1	31843.6	-0.683922	0.0824352	-8.29647	1.07247e-16	2.08932e-15
CDH3	5478.2	-0.683646	0.0819445	-8.34279	7.25564e-17	1.43462e-15
MT-CO2	24298.5	-0.683532	0.261999	-2.60891	0.00908317	0.0254145
PITPNA	1139.22	-0.683003	0.114264	-5.97742	2.26696e-09	2.05676e-08
TNRC6B	1427.51	-0.68291	0.138378	-4.9351	8.01111e-07	5.11154e-06
MYH10	2304.21	-0.68229	0.10953	-6.22924	4.6871e-10	4.62844e-09
HIST1H4D	2655.99	-0.682088	0.106298	-6.41678	1.39183e-10	1.46078e-09
REEP4	299.454	-0.682046	0.176556	-3.86306	0.000111974	0.000493006
PTBP1	3726.94	-0.68187	0.0815561	-8.36075	6.23192e-17	1.24076e-15
TMEM106A	85.0582	-0.681402	0.292094	-2.33282	0.0196576	0.0499706
DLG3	321.795	-0.681151	0.183533	-3.71133	0.000206174	0.00086376
POU2F1	791.882	-0.680502	0.15966	-4.26219	2.02433e-05	0.000102721
PKM	36793.9	-0.679896	0.0670028	-10.1473	3.40739e-24	1.15609e-22
HSPD1	18387.2	-0.679788	0.0746862	-9.10193	8.87437e-20	2.1902e-18
PTPRS	797.716	-0.679548	0.137008	-4.95992	7.05233e-07	4.5402e-06
ZNF598	916.662	-0.679291	0.115864	-5.86283	4.55045e-09	3.97547e-08
SLC52A3	75.7024	-0.679228	0.305398	-2.22407	0.0261435	0.0638353
ASUN	2364.69	-0.678588	0.0947335	-7.16312	7.88623e-13	1.06233e-11
RPS6KA3	2068.39	-0.677406	0.102888	-6.58395	4.58115e-11	5.10395e-10
MAFF	316.893	-0.676773	0.172401	-3.92557	8.65241e-05	0.000389937
KPNA3	1598.62	-0.676671	0.104752	-6.45973	1.04891e-10	1.11447e-09
SLC35A4	476.539	-0.676417	0.154822	-4.369	1.24818e-05	6.5641e-05
LARP4B	900.323	-0.67637	0.127118	-5.32081	1.03307e-07	7.53959e-07
KLF4	1064.77	-0.676221	0.115678	-5.84572	5.04386e-09	4.371e-08
TECR	1344.62	-0.676067	0.110639	-6.11059	9.9264e-10	9.40275e-09
CDC73	1743.87	-0.675309	0.112335	-6.01156	1.83752e-09	1.68312e-08
HIST1H1E	8843.06	-0.67518	0.0836029	-8.07604	6.69051e-16	1.22567e-14
HIST1H3A	1348.43	-0.67518	0.109458	-6.16837	6.89958e-10	6.65284e-09
HIPK1	2023.42	-0.67507	0.111601	-6.04896	1.45781e-09	1.35479e-08
MCAM	2386.08	-0.674102	0.0899361	-7.49534	6.61289e-14	1.01026e-12
ITGB5	2182.21	-0.67363	0.0907834	-7.42019	1.16953e-13	1.73284e-12
POLR3B	1160.11	-0.673323	0.111122	-6.05931	1.36708e-09	1.27391e-08
INTS7	1945.7	-0.673181	0.102362	-6.57645	4.8181e-11	5.34027e-10
TOMM20	8233.15	-0.673095	0.0782706	-8.59959	8.00015e-18	1.72023e-16
COLGALT1	3861.27	-0.672437	0.0808408	-8.31804	8.94321e-17	1.75417e-15
LDHA	14736.8	-0.672401	0.080503	-8.3525	6.68351e-17	1.32759e-15
HS3ST3A1	164.794	-0.671237	0.230809	-2.90819	0.00363528	0.0113
VDR	811.205	-0.671219	0.130107	-5.15899	2.48283e-07	1.70729e-06
BHLHE41	332.732	-0.671186	0.180922	-3.7098	0.000207421	0.000867719
LAMC3	61.3437	-0.671102	0.333214	-2.01403	0.0440065	0.0995516
HPRT1	606.295	-0.670873	0.154277	-4.3485	1.3707e-05	7.15159e-05
NPBWR1	143.48	-0.670827	0.23828	-2.81529	0.00487338	0.0146573
KREMEN1	1873.24	-0.670581	0.107936	-6.21278	5.20547e-10	5.10807e-09
GPRC5A	1709.89	-0.670081	0.101948	-6.57278	4.93855e-11	5.46673e-10
RAC1	6135.26	-0.6697	0.0800964	-8.36117	6.20968e-17	1.23776e-15
TBCD	1048.38	-0.669668	0.11092	-6.03739	1.56626e-09	1.45009e-08
MAP4	1871.08	-0.669575	0.113208	-5.91458	3.3273e-09	2.94728e-08
ARID5A	122.255	-0.669574	0.25406	-2.6355	0.00840132	0.0236568
SGTA	755.995	-0.669524	0.12858	-5.20705	1.9187e-07	1.34168e-06
ZBTB26	257.983	-0.669507	0.190146	-3.52102	0.000429883	0.00168601
TANC1	1872.51	-0.669355	0.109438	-6.11632	9.57637e-10	9.08619e-09
AKT1S1	581.321	-0.66929	0.154791	-4.32383	1.5334e-05	7.9355e-05
TUBB	20912.1	-0.669015	0.0685781	-9.75551	1.74724e-22	5.27298e-21
TNFRSF1B	107.45	-0.668866	0.272042	-2.45869	0.0139445	0.037092
ZFC3H1	1120.49	-0.668448	0.12682	-5.27084	1.358e-07	9.70519e-07
CENPJ	928.118	-0.668276	0.125071	-5.34318	9.13278e-08	6.70904e-07
GNAL	131.235	-0.667782	0.253302	-2.63631	0.00838132	0.0236121
CKAP4	7060.57	-0.667202	0.0753858	-8.8505	8.71312e-19	2.00647e-17
TMX4	650.548	-0.667059	0.134551	-4.95766	7.13488e-07	4.58991e-06
TRAP1	2126.8	-0.666969	0.0926866	-7.19596	6.20206e-13	8.46057e-12
SLC26A2	2227.69	-0.666851	0.0945077	-7.05605	1.71303e-12	2.20565e-11
RAD21	7101.35	-0.666764	0.0878793	-7.58728	3.26703e-14	5.16064e-13
DDX3X	11478.9	-0.666727	0.0831842	-8.01506	1.1008e-15	1.98076e-14
TELO2	490.758	-0.666719	0.154076	-4.3272	1.5102e-05	7.82718e-05
ZNF384	267.751	-0.666407	0.186685	-3.56969	0.000357406	0.00142482
TNIP1	1984.47	-0.666371	0.0965057	-6.90499	5.02068e-12	6.16898e-11
LMNB2	2289.96	-0.666298	0.0898616	-7.41471	1.21887e-13	1.79666e-12
GDPD2	83.4661	-0.666273	0.302084	-2.20559	0.0274128	0.0664441
COPS6	914.356	-0.665874	0.125144	-5.32088	1.03264e-07	7.53959e-07
LRRCC1	658.43	-0.665662	0.136348	-4.88207	1.0498e-06	6.57394e-06
MRPL22	514.004	-0.665653	0.1504	-4.4259	9.6043e-06	5.16453e-05
SLC12A4	696.847	-0.665615	0.146579	-4.54099	5.59916e-06	3.14042e-05
SLC9A3R2	286.254	-0.664137	0.182112	-3.64685	0.000265476	0.00108628
DENND6A	735.35	-0.663675	0.125367	-5.29386	1.19763e-07	8.67075e-07
TUBA1C	3558.71	-0.662961	0.0863358	-7.67887	1.60498e-14	2.61448e-13
PABPC1	13155.6	-0.661732	0.220469	-3.00147	0.00268683	0.00868124
USP42	434.537	-0.661686	0.159268	-4.15454	3.25942e-05	0.000159331
GNL3L	725.007	-0.661351	0.130971	-5.04959	4.42769e-07	2.94529e-06
PEA15	1353.55	-0.661183	0.116214	-5.68935	1.27526e-08	1.05113e-07
SMCR8	572.134	-0.661092	0.146976	-4.49795	6.8611e-06	3.77921e-05
NCEH1	1636.13	-0.660717	0.0982155	-6.72722	1.72939e-11	2.01007e-10
NUMB	1789.73	-0.660289	0.10984	-6.01135	1.83979e-09	1.68431e-08
YWHAB	5418.21	-0.659496	0.101799	-6.47842	9.26853e-11	9.91525e-10
HOXB3	164.993	-0.659482	0.226593	-2.91042	0.00360942	0.0112297
EIF2AK1	2884.5	-0.659109	0.0983969	-6.69847	2.10611e-11	2.43477e-10
ERAL1	621.427	-0.658998	0.13339	-4.94038	7.79711e-07	4.98794e-06
ZNF367	1082.74	-0.658924	0.11309	-5.82655	5.6584e-09	4.8595e-08
ITGB1BP1	2012.82	-0.658725	0.0945998	-6.96328	3.32443e-12	4.16814e-11
KAT6A	1891.95	-0.658468	0.113862	-5.78305	7.33582e-09	6.20407e-08
BAZ1B	3297.98	-0.658415	0.0934902	-7.04262	1.88662e-12	2.4165e-11
TBC1D16	1780.08	-0.658415	0.102784	-6.40582	1.49559e-10	1.56681e-09
SRGAP1	438.63	-0.658364	0.183203	-3.59363	0.0003261	0.00131126
KLK8	194.296	-0.65716	0.216364	-3.03729	0.00238714	0.00781546
CENPN	1443.97	-0.657084	0.102395	-6.41715	1.38845e-10	1.45813e-09
KIAA1217	462.75	-0.65702	0.177557	-3.70033	0.000215321	0.000896839
ITGA3	6426.78	-0.656281	0.0782812	-8.38364	5.13159e-17	1.03365e-15
TNC	5839.36	-0.65625	0.237585	-2.76217	0.00574194	0.0169131
TJP1	3071.73	-0.655959	0.109458	-5.99278	2.06289e-09	1.87855e-08
IFNAR2	180.606	-0.655205	0.220506	-2.97138	0.00296468	0.00942669
CTTNBP2NL	778.542	-0.655112	0.1363	-4.8064	1.53669e-06	9.44077e-06
U2AF2	3469.68	-0.654952	0.0835727	-7.83691	4.61778e-15	7.90398e-14
CITED4	166.372	-0.654287	0.22367	-2.92524	0.0034419	0.0107846
LRRC59	6832.39	-0.653658	0.077033	-8.48542	2.14939e-17	4.44932e-16
PPP6R1	1166.25	-0.653636	0.108669	-6.01494	1.79949e-09	1.64917e-08
MTHFD2	3961.31	-0.653026	0.0900358	-7.25297	4.07745e-13	5.64737e-12
DYNLL2	670.14	-0.652904	0.15487	-4.21583	2.48864e-05	0.000123763
SMG7	531.331	-0.652698	0.324214	-2.01317	0.0440969	0.0996917
SAPCD2	525.058	-0.652322	0.152288	-4.28348	1.83992e-05	9.41131e-05
LCOR	1370.23	-0.651928	0.121036	-5.38625	7.1944e-08	5.37611e-07
LRRK1	120.277	-0.651366	0.253806	-2.56639	0.0102763	0.0283199
PCOLCE2	422.577	-0.651301	0.164332	-3.96333	7.3911e-05	0.000337604
TFCP2	497.758	-0.651097	0.15371	-4.23587	2.27667e-05	0.000114279
LPCAT1	1461.75	-0.650788	0.101233	-6.42861	1.28776e-10	1.35819e-09
CTC1	180.723	-0.650248	0.228765	-2.84243	0.00447712	0.0135854
SPTBN1	11413.7	-0.650039	0.0781615	-8.31662	9.05049e-17	1.77319e-15
IFRD2	863.285	-0.649444	0.122745	-5.29098	1.21661e-07	8.79706e-07
SNX11	440.779	-0.649443	0.154773	-4.1961	2.71553e-05	0.00013458
RAP1GAP	79.1528	-0.64924	0.297469	-2.18255	0.0290691	0.0697942
NBPF15	104.556	-0.64862	0.269074	-2.41056	0.015928	0.0416276
RCC1	2899.18	-0.648541	0.0852597	-7.60665	2.81295e-14	4.49289e-13
TPCN1	478.783	-0.648009	0.14899	-4.34936	1.36536e-05	7.1302e-05
ZNF462	746.527	-0.647186	0.161615	-4.0045	6.21485e-05	0.000288083
TESK1	92.1802	-0.647145	0.285148	-2.2695	0.0232377	0.0576902
SRPR	2004.58	-0.646659	0.107735	-6.0023	1.94547e-09	1.77727e-08
NT5DC2	833.136	-0.646381	0.123023	-5.25416	1.48705e-07	1.05704e-06
GPATCH4	1002.5	-0.646262	0.113673	-5.68527	1.30607e-08	1.07395e-07
CPSF7	667.892	-0.646104	0.132974	-4.85886	1.18063e-06	7.3584e-06
MLLT1	154.501	-0.645803	0.238799	-2.70438	0.00684317	0.0197776
GGCT	2537.41	-0.645125	0.0970729	-6.64578	3.01612e-11	3.42463e-10
LIX1L	240.69	-0.645082	0.196044	-3.29049	0.00100012	0.00358868
PRC1	4055.85	-0.644794	0.0840829	-7.66855	1.7395e-14	2.8176e-13
KRT18	2504.05	-0.644651	0.0909818	-7.0855	1.38545e-12	1.80549e-11
TET3	635.582	-0.644555	0.168425	-3.82695	0.000129739	0.000563152
CPNE7	236.967	-0.644501	0.197516	-3.26303	0.00110229	0.00391122
MEX3A	106.326	-0.644216	0.282017	-2.28431	0.0223531	0.0558405
MLX	634.915	-0.644173	0.13264	-4.85656	1.19443e-06	7.43632e-06
FKBP14	3049.31	-0.644014	0.0887113	-7.25966	3.88073e-13	5.40975e-12
OIP5	271.885	-0.64385	0.203191	-3.1687	0.00153124	0.00526072
ECT2	4786.42	-0.643678	0.0806437	-7.98175	1.44273e-15	2.58519e-14
NCOA7	1752.78	-0.643227	0.10199	-6.30679	2.8489e-10	2.89809e-09
TNFRSF25	132.686	-0.643086	0.245707	-2.61729	0.00886313	0.0248353
MDFI	911.509	-0.642845	0.118715	-5.41501	6.12861e-08	4.61376e-07
SSU72	2211.76	-0.642266	0.101876	-6.30438	2.89354e-10	2.9331e-09
CBX2	491.349	-0.641824	0.148683	-4.31672	1.58365e-05	8.18321e-05
NUP155	4832.97	-0.640302	0.077863	-8.22345	1.97737e-16	3.75024e-15
SLC25A15	360.267	-0.640268	0.164749	-3.88631	0.000101778	0.00045158
FIGNL1	727.934	-0.640232	0.127093	-5.03752	4.71595e-07	3.11655e-06
ZNF507	801.967	-0.640209	0.146231	-4.37807	1.19736e-05	6.31615e-05
LRRC8A	2207.09	-0.640191	0.0919636	-6.96135	3.37019e-12	4.21936e-11
C1GALT1	1388.02	-0.640175	0.102725	-6.23195	4.60652e-10	4.56197e-09
AKT3	158.735	-0.640169	0.229254	-2.7924	0.00523194	0.0155925
ASAP2	1122.64	-0.639381	0.113086	-5.65395	1.56802e-08	1.27714e-07
RAD51D	105.597	-0.638308	0.266918	-2.39141	0.016784	0.0435736
EIF3J	1844.55	-0.638284	0.117009	-5.45498	4.89772e-08	3.75114e-07
ELF4	1044.76	-0.638109	0.115354	-5.53173	3.1709e-08	2.49182e-07
ZADH2	1803.18	-0.637245	0.100557	-6.33713	2.34079e-10	2.40252e-09
ZYX	616.436	-0.637245	0.149886	-4.25154	2.12307e-05	0.000107226
LIMD2	83.0022	-0.63706	0.301712	-2.11148	0.0347309	0.0813644
TOX	127.093	-0.636898	0.248663	-2.56129	0.0104284	0.028684
YAP1	2878.07	-0.636811	0.0995384	-6.39765	1.57791e-10	1.64904e-09
STX3	817.464	-0.636711	0.121308	-5.24872	1.53156e-07	1.08598e-06
RCC2	4476.83	-0.636608	0.0812407	-7.83608	4.64847e-15	7.94861e-14
AMDHD2	75.1061	-0.63647	0.303505	-2.09707	0.0359876	0.0838832
FAM122B	275.653	-0.63644	0.186752	-3.40794	0.000654546	0.00246002
UBXN7	1281.45	-0.636039	0.124846	-5.0946	3.4947e-07	2.35564e-06
ABL1	1112.22	-0.635851	0.124905	-5.09068	3.56785e-07	2.40306e-06
KRAS	1048.84	-0.635822	0.12683	-5.01317	5.35396e-07	3.51254e-06
DOK1	195.899	-0.635811	0.210205	-3.02472	0.00248865	0.00810792
NRD1	2308.97	-0.635811	0.106934	-5.94581	2.75091e-09	2.46593e-08
SETBP1	155.404	-0.635664	0.234911	-2.70598	0.00681021	0.0197022
OSBPL11	766.568	-0.635104	0.141432	-4.49053	7.10458e-06	3.89959e-05
AP2A2	625.236	-0.634845	0.14246	-4.45632	8.33799e-06	4.5289e-05
IKBKE	205.454	-0.634808	0.206512	-3.07395	0.00211247	0.00701926
MAP7D1	2384.71	-0.634581	0.0892642	-7.10902	1.16874e-12	1.53823e-11
SIK3	493.387	-0.634564	0.155416	-4.08301	4.4456e-05	0.000211778
PCK2	1045.65	-0.634298	0.114142	-5.55708	2.74321e-08	2.1696e-07
SYNJ1	245.048	-0.634256	0.203677	-3.11402	0.00184556	0.00622252
RHBDL2	259.989	-0.63419	0.19562	-3.24194	0.00118719	0.00417799
KIAA1161	317.215	-0.633849	0.1928	-3.28759	0.00101048	0.00362236
HERC3	323.519	-0.633657	0.176815	-3.58372	0.000338735	0.00135763
ATF7IP	1109.83	-0.633539	0.128902	-4.91487	8.88396e-07	5.6288e-06
ATAD2	7817.75	-0.633532	0.0766193	-8.26857	1.35572e-16	2.61155e-15
RBM17	1084.46	-0.632511	0.11396	-5.55027	2.85234e-08	2.25383e-07
WIPF2	428.45	-0.632064	0.15692	-4.02793	5.62702e-05	0.000263302
BAX	498.177	-0.631699	0.148688	-4.24848	2.15222e-05	0.000108602
TBC1D10B	580.762	-0.63139	0.142202	-4.44009	8.99226e-06	4.85362e-05
GOT1	2475.92	-0.631183	0.088498	-7.13217	9.87978e-13	1.3195e-11
PFN1	10932.4	-0.630769	0.0715577	-8.81483	1.19869e-18	2.7275e-17
UBE2T	1257.44	-0.630436	0.110097	-5.7262	1.02707e-08	8.54748e-08
NUP160	2401.24	-0.630309	0.0965878	-6.52576	6.76592e-11	7.35233e-10
KREMEN2	120.542	-0.630284	0.254401	-2.47752	0.0132299	0.0354047
ZNF488	112.647	-0.629588	0.260588	-2.41603	0.0156907	0.0410886
PTGS1	4277.49	-0.627576	0.0818297	-7.6693	1.72943e-14	2.80657e-13
CUTC	680.7	-0.627198	0.132086	-4.74839	2.05042e-06	1.23456e-05
TRAF5	454.014	-0.627105	0.153519	-4.08486	4.41038e-05	0.000210275
CAMK1D	100.814	-0.626779	0.288098	-2.17558	0.0295869	0.0708455
RASSF3	437.465	-0.625654	0.168357	-3.71624	0.00020221	0.000848186
STK10	856.761	-0.624981	0.11883	-5.25947	1.44468e-07	1.02947e-06
UHRF1BP1	1058.74	-0.624825	0.125889	-4.96329	6.9309e-07	4.4637e-06
MTFP1	94.2361	-0.624753	0.289854	-2.15541	0.0311298	0.0739327
NLRC5	485.044	-0.62418	0.158025	-3.94988	7.81905e-05	0.000355452
ARHGEF7	568.289	-0.624082	0.147243	-4.23846	2.25062e-05	0.000113136
ZIC5	222.355	-0.623861	0.205359	-3.0379	0.00238234	0.00780144
CLCN4	261.312	-0.623767	0.196909	-3.16779	0.001536	0.00527224
NUP205	4137.67	-0.623051	0.0832285	-7.48602	7.09912e-14	1.0807e-12
TMEM109	1121.27	-0.622395	0.108984	-5.71091	1.12374e-08	9.30245e-08
ARL6IP1	5697.26	-0.621972	0.0791334	-7.85979	3.84767e-15	6.63868e-14
DZIP1L	176.771	-0.620969	0.228614	-2.71624	0.00660289	0.0191766
UBA1	5242.65	-0.62059	0.0802333	-7.73481	1.03557e-14	1.71287e-13
RPIA	183.864	-0.620588	0.214967	-2.88689	0.00389064	0.0119855
TUBG2	156.102	-0.620149	0.231893	-2.67429	0.00748879	0.0213919
DRAM1	341.518	-0.619874	0.172616	-3.59106	0.000329338	0.00132335
BCKDK	394.485	-0.619855	0.157667	-3.93143	8.4442e-05	0.000381452
MEF2D	267.603	-0.619853	0.206542	-3.0011	0.00269007	0.00868679
SCRN1	5177.49	-0.619721	0.0817541	-7.5803	3.44763e-14	5.43594e-13
SIRPA	636.721	-0.619414	0.134785	-4.59556	4.31582e-06	2.4734e-05
PRPF38B	2281.85	-0.618689	0.0930798	-6.64686	2.99415e-11	3.40194e-10
TFEB	214.99	-0.618553	0.208079	-2.97268	0.00295209	0.00939359
EPHX1	237.49	-0.618017	0.205333	-3.00983	0.00261394	0.00847278
TTPAL	1490.17	-0.617541	0.104308	-5.92034	3.21277e-09	2.85171e-08
FAM213B	107.554	-0.617334	0.267091	-2.31133	0.0208149	0.0525551
GMCL1	643.886	-0.616913	0.141577	-4.35744	1.3159e-05	6.89915e-05
ZMPSTE24	3399.74	-0.616622	0.0856952	-7.19552	6.22227e-13	8.4747e-12
TMEM41A	751.998	-0.616601	0.12795	-4.81908	1.4422e-06	8.8952e-06
CTDNEP1	249.543	-0.616574	0.197257	-3.12573	0.00177362	0.00599523
HOXA9	489.531	-0.616193	0.149466	-4.12264	3.7455e-05	0.00018073
SUN1	4307.46	-0.616051	0.0847289	-7.27085	3.57245e-13	5.0125e-12
LCAT	94.5319	-0.615851	0.289553	-2.1269	0.0334283	0.0787501
MPP3	273.615	-0.615802	0.1833	-3.35952	0.000780766	0.00288957
SEPHS1	1759.55	-0.615675	0.0952975	-6.46055	1.04322e-10	1.10912e-09
SAMM50	1196.7	-0.614675	0.111185	-5.52838	3.23206e-08	2.53524e-07
ZMYND19	700.792	-0.614622	0.12749	-4.82093	1.42892e-06	8.81785e-06
EXOSC9	884.605	-0.614488	0.118031	-5.20618	1.92769e-07	1.34742e-06
MYO19	2949.4	-0.614472	0.0859667	-7.14779	8.81862e-13	1.18237e-11
SPOCD1	190.71	-0.614366	0.213813	-2.87338	0.00406108	0.0124437
HYOU1	4235.3	-0.61424	0.0837093	-7.33778	2.17164e-13	3.11564e-12
UBE3B	1578.99	-0.613197	0.103272	-5.93768	2.89081e-09	2.58326e-08
HIST2H2BE	2325.58	-0.613134	0.103441	-5.92738	3.07797e-09	2.73912e-08
ENC1	630.705	-0.613096	0.13316	-4.6042	4.14056e-06	2.38214e-05
MTMR12	1055.4	-0.612958	0.113505	-5.40028	6.65369e-08	4.98722e-07
TAF1C	326.106	-0.612665	0.170493	-3.59349	0.000326279	0.00131167
TMSB4X	19854.9	-0.611925	0.0782958	-7.81556	5.47207e-15	9.26482e-14
CDCA7L	2237.7	-0.611155	0.0961432	-6.35671	2.06117e-10	2.12538e-09
DESI1	1522.2	-0.610598	0.0994029	-6.14265	8.11557e-10	7.75578e-09
HNRNPU	12726.6	-0.610552	0.0798061	-7.65044	2.00285e-14	3.22897e-13
ABHD17C	291.671	-0.610213	0.181172	-3.36815	0.000756742	0.0028067
SENP1	940.751	-0.609892	0.11617	-5.24998	1.52117e-07	1.07995e-06
C11orf24	634.428	-0.60933	0.131917	-4.61904	3.85521e-06	2.2299e-05
ISG20L2	1026.47	-0.609285	0.115165	-5.29055	1.21947e-07	8.81402e-07
ZNF827	183.748	-0.608598	0.233883	-2.60215	0.00926425	0.0258455
CKAP5	8432.39	-0.608194	0.0765948	-7.9404	2.01524e-15	3.56281e-14
ERF	739.061	-0.608018	0.130251	-4.66806	3.04064e-06	1.78333e-05
SLC1A5	4608.65	-0.607644	0.0792323	-7.66914	1.7315e-14	2.80729e-13
MIPEP	628.57	-0.607599	0.135464	-4.48532	7.2806e-06	3.99111e-05
DCAF15	539.732	-0.607297	0.140807	-4.31299	1.61064e-05	8.31268e-05
WNT2B	227.258	-0.607294	0.213741	-2.84126	0.00449359	0.0136305
CHCHD3	1799.32	-0.606998	0.0968781	-6.26559	3.71424e-10	3.72116e-09
LAMB3	16534.8	-0.606863	0.0881406	-6.88517	5.77191e-12	7.05674e-11
OLR1	1164.45	-0.606318	0.110932	-5.46566	4.61196e-08	3.54174e-07
A4GALT	306.965	-0.606279	0.175803	-3.44863	0.000563428	0.00214522
RPL28	4781.54	-0.6058	0.10127	-5.98202	2.20386e-09	2.00162e-08
AHCYL1	7232.16	-0.605601	0.0868272	-6.97479	3.06339e-12	3.85207e-11
HSPA12A	229.976	-0.605546	0.197357	-3.06827	0.00215298	0.00713734
CCP110	606.953	-0.604796	0.153041	-3.95185	7.75481e-05	0.000352999
AMER1	527.496	-0.604255	0.155	-3.89841	9.68262e-05	0.000431727
LRP5	808.78	-0.604172	0.126404	-4.77969	1.75565e-06	1.06981e-05
ZWILCH	1967.69	-0.604105	0.0981007	-6.15801	7.36658e-10	7.07933e-09
CNOT1	9051.34	-0.603945	0.0907158	-6.65755	2.78425e-11	3.16974e-10
TOPBP1	3611.29	-0.603764	0.0832702	-7.25066	4.1476e-13	5.7399e-12
ZNF592	422.404	-0.603533	0.181241	-3.33001	0.000868442	0.00317108
OSMR	1568.16	-0.603265	0.11394	-5.29458	1.19289e-07	8.64003e-07
FSTL3	1771.17	-0.603107	0.098815	-6.1034	1.03835e-09	9.79261e-09
MDH2	4264.69	-0.603063	0.0799575	-7.54229	4.61775e-14	7.18214e-13
FAM111B	997.413	-0.602543	0.118874	-5.06874	4.00463e-07	2.68045e-06
C22orf46	103.595	-0.602053	0.269424	-2.23459	0.0254441	0.0623224
XPNPEP3	815.306	-0.60178	0.135432	-4.44342	8.85421e-06	4.78511e-05
MAP2K1	1651.25	-0.601598	0.097718	-6.15647	7.43848e-10	7.14044e-09
EPCAM	2378.46	-0.601528	0.0971401	-6.19238	5.9262e-10	5.77251e-09
SNAPC4	165.403	-0.60149	0.226676	-2.65353	0.00796554	0.0225775
PPP3R1	443.569	-0.601079	0.156816	-3.83302	0.00012658	0.000550828
DIP2A	318.948	-0.600953	0.190042	-3.16221	0.00156575	0.00536107
ODC1	2598.31	-0.600928	0.0866194	-6.93757	3.98912e-12	4.9403e-11
GGA2	1324.75	-0.600569	0.110328	-5.44351	5.22419e-08	3.98168e-07
NFATC1	186.441	-0.600508	0.22236	-2.70061	0.00692116	0.0199661
BMP7	523.923	-0.600309	0.144233	-4.16208	3.15364e-05	0.000154555
RNF213	3247.96	-0.600089	0.115456	-5.19758	2.01899e-07	1.4061e-06
NOD1	280.541	-0.6	0.183303	-3.27327	0.00106309	0.00379001
POLG	936.578	-0.599863	0.115907	-5.17536	2.27473e-07	1.57338e-06
PDSS1	516.66	-0.599583	0.144992	-4.13528	3.54518e-05	0.000172174
FNBP1	381.96	-0.599094	0.164952	-3.63193	0.000281313	0.0011459
SMC3	3565.04	-0.59859	0.0956738	-6.25657	3.93526e-10	3.93115e-09
RBBP6	1648.23	-0.598471	0.102967	-5.81226	6.16341e-09	5.26168e-08
SLC25A19	282.326	-0.598342	0.185537	-3.22492	0.0012601	0.00441022
NPC1	1996.17	-0.598248	0.10294	-5.81163	6.18683e-09	5.27906e-08
ZMIZ2	184.048	-0.598176	0.237246	-2.52133	0.0116912	0.0317462
TCEB3	2363.21	-0.597831	0.0940014	-6.35981	2.02002e-10	2.08699e-09
SLC25A5	9220.75	-0.596679	0.0828295	-7.2037	5.86e-13	8.01301e-12
S100A8	598.037	-0.596411	0.138875	-4.29459	1.75014e-05	8.99223e-05
HSPH1	6101.49	-0.596148	0.0788268	-7.56276	3.94615e-14	6.19358e-13
MAP3K6	357.069	-0.595649	0.169349	-3.51728	0.00043599	0.00170569
VASP	1519.45	-0.59543	0.100695	-5.91319	3.3554e-09	2.97064e-08
PPP1R18	1345.87	-0.595327	0.106222	-5.60454	2.08807e-08	1.67298e-07
MCM8	1413.58	-0.595112	0.104345	-5.7033	1.17509e-08	9.70889e-08
BRIX1	2912.41	-0.59458	0.0911067	-6.5262	6.7461e-11	7.34007e-10
FERMT1	3279.38	-0.594228	0.0845112	-7.03135	2.04539e-12	2.61402e-11
PLAT	248.042	-0.594005	0.203965	-2.91229	0.00358793	0.011171
TOM1L2	927.063	-0.593841	0.12665	-4.68883	2.74776e-06	1.61928e-05
INO80C	213.013	-0.593256	0.203051	-2.92171	0.0034812	0.0108978
COMMD7	479.175	-0.593064	0.147896	-4.01001	6.07158e-05	0.000282127
TPD52	1202.26	-0.592883	0.108505	-5.46412	4.65198e-08	3.5677e-07
PEAR1	249.882	-0.592504	0.191767	-3.08971	0.00200353	0.0067039
HMGN2	8589.56	-0.592486	0.0755569	-7.84159	4.44875e-15	7.62986e-14
UBP1	888.709	-0.592395	0.126227	-4.6931	2.69098e-06	1.588e-05
EIF2S3	8673.06	-0.592389	0.0747684	-7.92299	2.31872e-15	4.09094e-14
FGFR4	175.645	-0.592295	0.220671	-2.68406	0.00727343	0.020846
HAUS5	468.488	-0.592137	0.152708	-3.87758	0.0001055	0.000466893
MT-ATP6	2421.27	-0.59179	0.264061	-2.24111	0.0250188	0.0615073
LIN54	762.055	-0.591491	0.129014	-4.58469	4.54651e-06	2.58885e-05
TIMM10	559.998	-0.590665	0.138443	-4.26648	1.98577e-05	0.000100884
PRKD2	390.111	-0.5905	0.162512	-3.63358	0.000279515	0.00113993
CSE1L	11816.3	-0.590355	0.0781972	-7.54957	4.36693e-14	6.83529e-13
SASS6	2035.02	-0.589932	0.0941769	-6.26408	3.75031e-10	3.75512e-09
SIPA1	309.363	-0.589469	0.176192	-3.34561	0.000821007	0.0030216
KDSR	1176.57	-0.589269	0.115161	-5.11691	3.10574e-07	2.11166e-06
DMAP1	438.627	-0.589257	0.160477	-3.67192	0.000240738	0.000993086
TMEM154	1955.04	-0.589237	0.0931701	-6.32432	2.54352e-10	2.60128e-09
SLC9A8	295.547	-0.588915	0.178468	-3.29984	0.000967397	0.00348506
C4orf27	485.585	-0.588553	0.152112	-3.8692	0.000109193	0.000481996
UBE2O	766.861	-0.588425	0.126667	-4.64545	3.39333e-06	1.97737e-05
EHD2	657.839	-0.588356	0.138775	-4.23963	2.23889e-05	0.000112579
CKLF	253.547	-0.588331	0.195628	-3.0074	0.00263491	0.00853271
NUP107	2942.34	-0.588115	0.0877674	-6.70084	2.07229e-11	2.39727e-10
TOP1	1403	-0.587735	0.136287	-4.31247	1.61441e-05	8.32966e-05
ANXA11	2698.76	-0.587178	0.0983915	-5.96777	2.40522e-09	2.17076e-08
ATAD3A	1412.35	-0.586918	0.102856	-5.70621	1.15521e-08	9.55384e-08
ZBTB7A	248.889	-0.58668	0.206507	-2.84097	0.00449769	0.0136406
LRP5L	147.966	-0.586574	0.23498	-2.49628	0.0125505	0.033834
NF1	1614.72	-0.585645	0.242462	-2.41541	0.0157175	0.0411464
HAUS3	410.12	-0.585411	0.159578	-3.6685	0.000243974	0.00100516
UBE2R2	577.722	-0.585387	0.141659	-4.13238	3.59019e-05	0.000174065
ZNF777	175.384	-0.585124	0.218392	-2.67923	0.00737908	0.0211136
EIF4G1	8376.42	-0.58487	0.085737	-6.82168	8.99794e-12	1.07938e-10
DKC1	3449.36	-0.584497	0.0840194	-6.95669	3.48358e-12	4.35182e-11
CENPV	229.271	-0.584481	0.217594	-2.68611	0.00722897	0.0207382
LIG3	927.548	-0.584143	0.115443	-5.06	4.19267e-07	2.79436e-06
PAAF1	1205.37	-0.584047	0.107819	-5.41694	6.06272e-08	4.57016e-07
QKI	3282.11	-0.583737	0.0959144	-6.08602	1.15753e-09	1.0863e-08
GAS2L1	708.712	-0.583631	0.12766	-4.57175	4.83664e-06	2.74135e-05
GMIP	92.2825	-0.58349	0.284982	-2.04746	0.040613	0.0930135
TAF3	108.612	-0.582502	0.264326	-2.20372	0.0275438	0.0666961
CEP89	324.59	-0.582375	0.170965	-3.4064	0.000658248	0.00247192
HIST1H3E	4054.77	-0.582082	0.0964435	-6.03547	1.58501e-09	1.46351e-08
SLC25A40	465.095	-0.58195	0.148848	-3.9097	9.24092e-05	0.000414072
MTAP	706.726	-0.581878	0.127379	-4.56808	4.92221e-06	2.78251e-05
SNRPD1	2773.62	-0.581824	0.0873457	-6.66117	2.71655e-11	3.10029e-10
NET1	2379.34	-0.580705	0.0910964	-6.37462	1.8342e-10	1.90531e-09
PSME3	1750.27	-0.580568	0.101781	-5.70412	1.16947e-08	9.66712e-08
CDKN3	1617.87	-0.580546	0.0974819	-5.95542	2.59406e-09	2.33018e-08
NCAPH2	1024.8	-0.579909	0.114001	-5.08689	3.63984e-07	2.44867e-06
MPP7	1078.61	-0.579744	0.112802	-5.13949	2.75486e-07	1.88426e-06
RGL1	131.148	-0.579438	0.251633	-2.30271	0.021295	0.0536255
KDELR2	6923.67	-0.579289	0.0820043	-7.06413	1.61624e-12	2.08728e-11
FAS	449.686	-0.579202	0.164424	-3.52261	0.000427323	0.00167674
VIM	2608.36	-0.579199	0.088451	-6.54824	5.82179e-11	6.39232e-10
HPDL	314.61	-0.579007	0.177368	-3.26444	0.00109683	0.00389263
AKAP11	1097.43	-0.578897	0.13419	-4.31401	1.60317e-05	8.27661e-05
PSD4	1036.43	-0.578897	0.11169	-5.18309	2.18238e-07	1.51254e-06
LSM14A	2353.42	-0.578111	0.092472	-6.25174	4.05913e-10	4.04549e-09
AUNIP	721.557	-0.57654	0.126762	-4.54822	5.41019e-06	3.04038e-05
MED1	1145.42	-0.576464	0.137098	-4.20477	2.61346e-05	0.000129745
DAZAP1	2047.65	-0.576198	0.0957549	-6.01742	1.77218e-09	1.62674e-08
POLR3G	1302.13	-0.576079	0.104454	-5.51517	3.48448e-08	2.72084e-07
SRCAP	538.859	-0.576017	0.173347	-3.32292	0.000890809	0.00324174
KIAA2018	580.68	-0.575962	0.177978	-3.23615	0.00121155	0.00425676
AASS	285.742	-0.575873	0.183074	-3.14558	0.00165758	0.00563959
TAGLN2	9433.63	-0.575846	0.0746793	-7.71091	1.24919e-14	2.05436e-13
CREB3L2	577.188	-0.575633	0.180386	-3.19112	0.00141724	0.00490433
DNMT3A	140.502	-0.574905	0.244254	-2.35372	0.0185868	0.0476355
PLEK2	974.739	-0.574786	0.116153	-4.94853	7.47762e-07	4.79605e-06
RGS19	246.849	-0.574614	0.200794	-2.86171	0.00421366	0.0128631
HIATL1	2518.85	-0.574347	0.0882365	-6.50917	7.5567e-11	8.1601e-10
PTCD2	262.6	-0.574334	0.188492	-3.047	0.00231139	0.00760239
GRK6	761.666	-0.573377	0.123363	-4.64787	3.35386e-06	1.95503e-05
TYRO3	644.583	-0.573095	0.131255	-4.36629	1.26378e-05	6.64003e-05
CAMKK1	147.789	-0.572823	0.237365	-2.41325	0.0158109	0.0413718
ZNF319	223.81	-0.572731	0.205277	-2.79003	0.00527028	0.0156959
TMEM209	765.574	-0.57269	0.125148	-4.57609	4.73746e-06	2.69312e-05
IL18R1	132.156	-0.572648	0.248804	-2.30161	0.0213575	0.0537395
TMC7	151.361	-0.572535	0.232377	-2.46382	0.0137465	0.0366277
GSK3B	1725.53	-0.571926	0.121391	-4.71142	2.45996e-06	1.46423e-05
SOGA1	412.713	-0.571839	0.191596	-2.9846	0.00283948	0.00909247
RNF44	205.774	-0.57134	0.207858	-2.7487	0.00598329	0.0175713
BORA	474.861	-0.571194	0.154246	-3.70315	0.000212943	0.000887796
ATP8B2	1997.58	-0.570996	0.094667	-6.03163	1.62314e-09	1.4979e-08
PRPF38A	601.226	-0.569659	0.140017	-4.0685	4.73165e-05	0.000224287
RNF214	316.654	-0.568992	0.177271	-3.20972	0.00132863	0.00462559
USPL1	442.739	-0.56896	0.152003	-3.74309	0.000181775	0.000769411
ALG10B	238.159	-0.56894	0.197272	-2.88404	0.00392607	0.0120903
NUP93	3546.38	-0.568933	0.0814225	-6.98742	2.79986e-12	3.53362e-11
EFHD2	1262.66	-0.568738	0.105982	-5.36639	8.03286e-08	5.95609e-07
ZNF512	168.053	-0.568535	0.229405	-2.47831	0.0132008	0.0353321
ADAT1	932.621	-0.568241	0.115471	-4.92107	8.60724e-07	5.46757e-06
RASSF8	1431.47	-0.568076	0.105985	-5.35999	8.32256e-08	6.15233e-07
DMWD	266.047	-0.567868	0.192711	-2.94674	0.00321141	0.0101288
VAV2	1089.11	-0.567747	0.117928	-4.81436	1.47676e-06	9.09856e-06
RIPK2	424.58	-0.567457	0.154122	-3.68186	0.000231537	0.00095789
UBE2K	1115.64	-0.567418	0.124907	-4.54271	5.55349e-06	3.11684e-05
ATP13A2	748.069	-0.566951	0.12413	-4.56739	4.93842e-06	2.79076e-05
MINOS1	587.897	-0.566556	0.139097	-4.0731	4.63914e-05	0.000220266
UNG	1879.17	-0.566459	0.0949275	-5.96728	2.41238e-09	2.17494e-08
RPRD2	629.873	-0.566171	0.165529	-3.42037	0.000625366	0.00235756
B4GALNT3	188.856	-0.565979	0.216421	-2.61518	0.00891811	0.0249812
ARHGEF28	810.108	-0.565669	0.124583	-4.54051	5.61177e-06	3.14647e-05
PTPRU	512.163	-0.565657	0.148039	-3.821	0.000132909	0.00057604
AEBP2	585.82	-0.56561	0.142222	-3.97697	6.98003e-05	0.000320444
CBFB	3552.55	-0.56557	0.0814963	-6.93983	3.92584e-12	4.86895e-11
EIF5A	10914.3	-0.565323	0.076003	-7.43817	1.02088e-13	1.52441e-12
CORO2A	1426	-0.565237	0.105974	-5.33375	9.62048e-08	7.04819e-07
PHF8	576.152	-0.564577	0.136486	-4.13651	3.52629e-05	0.000171305
KLHL4	104.803	-0.564514	0.267119	-2.11334	0.0345716	0.0810477
XPOT	8593.27	-0.564297	0.0742859	-7.59628	3.04764e-14	4.84525e-13
CDA	1186.94	-0.563734	0.108013	-5.21914	1.79758e-07	1.2616e-06
HDAC7	694.795	-0.563515	0.129529	-4.35051	1.35824e-05	7.0995e-05
GNG5	784.397	-0.563133	0.125727	-4.479	7.49934e-06	4.09795e-05
ZWINT	1822.9	-0.563079	0.102004	-5.52018	3.38649e-08	2.65034e-07
METTL13	1213.65	-0.562977	0.112687	-4.99594	5.85511e-07	3.80937e-06
GPATCH8	879.682	-0.562793	0.132647	-4.2428	2.2075e-05	0.000111066
SMARCA2	856.665	-0.562689	0.129575	-4.34258	1.40821e-05	7.33841e-05
ECSIT	2032.77	-0.562367	0.0961397	-5.84947	4.9314e-09	4.28434e-08
PCNA	5798.52	-0.561498	0.0848553	-6.61713	3.66251e-11	4.11512e-10
PAGR1	798.425	-0.561182	0.122957	-4.56404	5.01777e-06	2.83339e-05
DCAF7	1562.26	-0.560636	0.111091	-5.04665	4.49634e-07	2.98403e-06
TNFRSF10B	1425	-0.560384	0.102082	-5.48955	4.02965e-08	3.11402e-07
E2F3	746.503	-0.560374	0.135809	-4.12621	3.68798e-05	0.000178304
ASB1	821.936	-0.559834	0.12687	-4.41266	1.0211e-05	5.46537e-05
BCAM	583.256	-0.559557	0.140879	-3.97189	7.13056e-05	0.000326831
SMDT1	180.713	-0.559353	0.2225	-2.51395	0.0119388	0.0323318
AIF1L	452.845	-0.559209	0.150369	-3.71892	0.00020008	0.000840483
UBQLN2	430.831	-0.559051	0.164174	-3.40523	0.000661081	0.00248079
C19orf24	227.499	-0.559018	0.201239	-2.77789	0.00547137	0.0162161
PKP4	2277.56	-0.558609	0.0987266	-5.65814	1.53025e-08	1.24755e-07
NSFL1C	1924.37	-0.558517	0.0931358	-5.9968	2.01241e-09	1.83549e-08
EVI5	2131.4	-0.558442	0.100994	-5.52944	3.21249e-08	2.5222e-07
SREBF2	630.879	-0.558251	0.13703	-4.07394	4.62245e-05	0.000219656
FKBP4	3688.09	-0.557941	0.0821121	-6.79488	1.08404e-11	1.28871e-10
SURF2	439.644	-0.557898	0.151509	-3.68228	0.000231161	0.000956564
PLCB3	1955.55	-0.557783	0.0955059	-5.8403	5.21077e-09	4.5043e-08
TAF4	171.981	-0.557765	0.23356	-2.3881	0.0169356	0.0439206
CRTC3	261.504	-0.557549	0.18707	-2.98043	0.00287848	0.00918827
C5	131.57	-0.557043	0.248741	-2.23945	0.0251266	0.0617027
MPHOSPH8	835.781	-0.556641	0.120789	-4.60838	4.05828e-06	2.33949e-05
ARRB2	344.402	-0.556354	0.16713	-3.32888	0.000871957	0.00318188
SKAP2	772.739	-0.556029	0.133696	-4.15891	3.19771e-05	0.000156537
TUBB6	6362.73	-0.555931	0.0845512	-6.57508	4.86282e-11	5.38636e-10
PNP	1970.56	-0.555753	0.0926001	-6.00165	1.95328e-09	1.78346e-08
ING1	211.326	-0.555545	0.204424	-2.7176	0.00657563	0.0191166
PRDM2	576.211	-0.55535	0.17382	-3.19497	0.00139847	0.00484423
PARP4	1093.19	-0.555021	0.110026	-5.04446	4.54805e-07	3.01486e-06
PISD	1268.69	-0.554988	0.109533	-5.06685	4.0446e-07	2.7051e-06
TP53I11	182.971	-0.554491	0.215357	-2.57475	0.0100313	0.0277113
MYBBP1A	1432	-0.554155	0.104421	-5.30693	1.11485e-07	8.1055e-07
SNAP29	937.432	-0.554155	0.122894	-4.50919	6.50752e-06	3.60523e-05
FMNL2	1458.77	-0.554137	0.113013	-4.90332	9.4231e-07	5.94723e-06
TMEM246	712.041	-0.55412	0.128039	-4.32773	1.50652e-05	7.8152e-05
TDRD7	344.96	-0.553955	0.167279	-3.31157	0.000927743	0.00336405
APP	13254.3	-0.553091	0.0819908	-6.74577	1.52221e-11	1.77888e-10
HNRNPA3	1270.13	-0.552295	0.117327	-4.70732	2.50993e-06	1.49036e-05
G6PC3	544.743	-0.552289	0.139757	-3.95178	7.75712e-05	0.000353011
APITD1	123.498	-0.552153	0.252625	-2.18566	0.0288405	0.0693381
CMC2	828.761	-0.550813	0.122339	-4.50236	6.72026e-06	3.71091e-05
GPNMB	1334.93	-0.55071	0.106556	-5.16829	2.36243e-07	1.62945e-06
PEMT	522.416	-0.550632	0.141931	-3.87957	0.000104641	0.000463329
DUOX1	361.141	-0.54992	0.173925	-3.16182	0.00156785	0.00536611
NOM1	638.832	-0.548674	0.133729	-4.10287	4.08057e-05	0.00019569
SYNM	797.102	-0.548556	0.12889	-4.25601	2.08104e-05	0.000105288
USP21	209.923	-0.547921	0.203091	-2.69791	0.00697757	0.0200985
TOB2	503.635	-0.547623	0.159595	-3.43133	0.000600621	0.00227174
HUWE1	5637.57	-0.547551	0.253902	-2.15654	0.0310415	0.0737842
MAPRE1	4243.81	-0.547296	0.0820977	-6.6664	2.62159e-11	2.99645e-10
DCPS	640.404	-0.547011	0.133748	-4.08986	4.31635e-05	0.000206078
RUSC1	709.89	-0.54679	0.127449	-4.29027	1.78456e-05	9.15265e-05
TMEM2	1151.12	-0.546735	0.113712	-4.80805	1.52406e-06	9.37324e-06
TMPO	8255.63	-0.546341	0.0728132	-7.50333	6.22175e-14	9.55594e-13
SREBF1	875.472	-0.545937	0.125551	-4.34835	1.37168e-05	7.15453e-05
CARD10	1544.49	-0.54573	0.104194	-5.23761	1.62672e-07	1.14919e-06
HSPE1	1250.6	-0.545654	0.107406	-5.08029	3.76868e-07	2.52941e-06
MASTL	2409.55	-0.54545	0.0900049	-6.06022	1.35934e-09	1.26808e-08
HIP1	758.894	-0.545445	0.129145	-4.22351	2.40525e-05	0.000120172
RNF126	453.719	-0.545321	0.159291	-3.42342	0.000618387	0.00233381
ERMP1	987.475	-0.544991	0.117568	-4.63553	3.56032e-06	2.06768e-05
GRAMD4	500.595	-0.544353	0.145008	-3.75396	0.000174065	0.000739874
SETD1B	128.055	-0.543407	0.267589	-2.03075	0.0422801	0.096306
OSBPL3	3029.2	-0.543081	0.0880409	-6.16851	6.89362e-10	6.65082e-09
MSL2	659.911	-0.542982	0.133453	-4.06872	4.72724e-05	0.00022414
TMTC2	279.86	-0.542416	0.185919	-2.91748	0.00352869	0.0110184
TPRG1	169.411	-0.542324	0.222576	-2.43658	0.0148268	0.0391242
FEM1C	593.23	-0.542311	0.134962	-4.01824	5.86356e-05	0.000273273
PSMD12	4003.31	-0.541724	0.0870977	-6.21973	4.98001e-10	4.89801e-09
EXT1	2514.31	-0.541665	0.0914418	-5.9236	3.14969e-09	2.80005e-08
TPM3	12875.5	-0.541246	0.0732698	-7.38703	1.50149e-13	2.18701e-12
PLEKHG2	173.504	-0.54059	0.221921	-2.43596	0.0148524	0.0391798
MFI2	633.479	-0.540098	0.136366	-3.96064	7.4748e-05	0.000341246
FOXN2	1263.42	-0.539727	0.106621	-5.06212	4.14631e-07	2.7656e-06
SPDL1	1493.49	-0.539717	0.103545	-5.2124	1.86414e-07	1.30566e-06
PNKP	253.462	-0.539419	0.190544	-2.83095	0.00464099	0.0140356
PAPOLA	8178.31	-0.53937	0.103748	-5.19887	2.00499e-07	1.39805e-06
TXLNG	2275.34	-0.539315	0.0903623	-5.96836	2.39651e-09	2.16517e-08
TRIM45	121.465	-0.53927	0.254054	-2.12266	0.0337821	0.0794095
SIX1	456.566	-0.539249	0.149619	-3.60414	0.000313183	0.00126405
KIF7	168.012	-0.539248	0.229098	-2.35378	0.0185835	0.0476342
NKRF	569.184	-0.538856	0.150302	-3.58516	0.000336877	0.00135081
PIM1	697.099	-0.538652	0.128822	-4.18136	2.89775e-05	0.000142992
MT-ND1	1356.77	-0.538489	0.120424	-4.4716	7.76377e-06	4.23438e-05
U2AF1	675.997	-0.538314	0.136742	-3.93671	8.26061e-05	0.000374142
HK1	6295.86	-0.538122	0.0783722	-6.86624	6.59176e-12	8.0192e-11
NUBP1	282.117	-0.537745	0.18151	-2.96262	0.00305031	0.0096597
CHD4	4327.34	-0.537672	0.0912457	-5.89258	3.80219e-09	3.34725e-08
ARHGAP42	314.315	-0.537668	0.176811	-3.04092	0.00235855	0.00773829
PARP2	1301.88	-0.537619	0.107379	-5.00673	5.53623e-07	3.61832e-06
CNOT6	1002.15	-0.537395	0.136592	-3.9343	8.34401e-05	0.000377422
GPRIN1	268.33	-0.537314	0.190953	-2.81386	0.00489511	0.0147161
UAP1	3450.04	-0.537138	0.082226	-6.53245	6.47007e-11	7.06206e-10
YWHAH	3483.29	-0.53692	0.0839129	-6.39854	1.56865e-10	1.64036e-09
KIAA0430	896.71	-0.53691	0.135787	-3.95407	7.68328e-05	0.000350206
UGDH	980.721	-0.536793	0.119351	-4.49761	6.87227e-06	3.78293e-05
KIF18A	1054.44	-0.53604	0.113714	-4.71394	2.42977e-06	1.44676e-05
NEK6	466.683	-0.534767	0.147628	-3.62239	0.000291898	0.00118593
HNRNPL	3070.65	-0.534697	0.0853035	-6.26818	3.653e-10	3.66407e-09
SMAP2	622.993	-0.534688	0.133078	-4.01786	5.87289e-05	0.000273559
SF3B3	7498.72	-0.534423	0.0758094	-7.04956	1.79488e-12	2.30758e-11
AKAP12	1355.67	-0.534404	0.106525	-5.01668	5.25712e-07	3.45164e-06
PPP3CB	741.935	-0.534354	0.127526	-4.19014	2.78783e-05	0.000138003
PCNXL3	666.767	-0.534164	0.132695	-4.0255	5.6854e-05	0.000265761
SMTN	1751.56	-0.533694	0.0992349	-5.37809	7.52816e-08	5.61819e-07
PHF12	233.337	-0.533672	0.209712	-2.54479	0.0109345	0.0299229
SPRED2	300.318	-0.53307	0.177257	-3.00732	0.00263559	0.00853329
WWP2	875.958	-0.532505	0.122409	-4.3502	1.36011e-05	7.10497e-05
RNF138	1426.71	-0.532095	0.101358	-5.24968	1.52366e-07	1.08127e-06
CABLES2	155.705	-0.531868	0.228636	-2.32626	0.0200046	0.0507551
CD86	374.021	-0.531381	0.161259	-3.2952	0.000983508	0.00353704
PCIF1	176.193	-0.531238	0.221225	-2.40134	0.0163349	0.0425168
NIPBL	2822.1	-0.53114	0.263659	-2.0145	0.0439575	0.0994681
STIP1	7998.13	-0.531061	0.0730838	-7.26647	3.68994e-13	5.16472e-12
ALDH9A1	1409.41	-0.53093	0.107202	-4.95262	7.32199e-07	4.70149e-06
ARHGEF1	1502.01	-0.530824	0.104149	-5.09677	3.45497e-07	2.33159e-06
RELT	502.545	-0.530511	0.144562	-3.66977	0.000242769	0.00100099
BCL11A	182.558	-0.530122	0.220078	-2.4088	0.0160053	0.0418023
NOC4L	430.987	-0.530105	0.15521	-3.4154	0.000636873	0.00239726
SLC4A3	115.756	-0.52984	0.257226	-2.05982	0.0394155	0.0907058
USP37	885.608	-0.52965	0.117448	-4.50965	6.49351e-06	3.59979e-05
DUT	2100.63	-0.529355	0.0982201	-5.38948	7.06632e-08	5.28499e-07
FARSB	2213.31	-0.528754	0.0938782	-5.63234	1.77786e-08	1.43648e-07
GSPT1	7103.04	-0.528674	0.0810105	-6.52599	6.75537e-11	7.3455e-10
FAM198B	431.526	-0.528466	0.152469	-3.46605	0.000528162	0.00202755
ANXA4	1680.06	-0.528437	0.0984737	-5.36628	8.03771e-08	5.95712e-07
RANGAP1	3440.81	-0.528154	0.0830008	-6.36324	1.97538e-10	2.04209e-09
APOL3	422.393	-0.527757	0.161255	-3.27281	0.00106483	0.00379318
KATNB1	527.462	-0.52758	0.14463	-3.6478	0.000264496	0.00108279
DPP9	469.117	-0.52669	0.153379	-3.43391	0.000594944	0.00225275
TBC1D15	765.27	-0.52653	0.138616	-3.79847	0.00014559	0.000625997
RBBP7	7713.85	-0.525535	0.0774704	-6.78369	1.17145e-11	1.38497e-10
PRPF19	1174.13	-0.52545	0.111385	-4.71742	2.38857e-06	1.42469e-05
SLC25A10	431.78	-0.525278	0.165627	-3.17145	0.0015168	0.00521735
FGD6	2325.85	-0.524801	0.0952212	-5.51139	3.56014e-08	2.77614e-07
ZC3HAV1	3222.31	-0.524299	0.0877973	-5.9717	2.34788e-09	2.12569e-08
MAML1	458.381	-0.523703	0.161114	-3.2505	0.00115201	0.00406416
[truncated: 3,992 more rows]
