# Supplementary material for: Molecular dissection of the oncogenic role of ETS1 in the mesenchymal subtypes of head and neck squamous cell carcinoma
Source: PLoS Genet. 2019 Jul 15;15(7):e1008250. doi: 10.1371/journal.pgen.1008250 (PMC6657958; doi:10.1371/journal.pgen.1008250)
Supplement: S6 Table — Column A represents the direct targets of ETS1 that overlap with the TGF-B1 Activated EMT signature. Direct targets of ETS1 were determined by the intersection of genes bound by ETS1 as determined via ChIP-Seq analysis with genes differentially expressed after loss of ETS1 expression after stable shRNA knockdown. Columns B-E represent TPM expression values of those highlighted genes within the replicates of SCC25 stably transfected with non-targeting shRNA (B-C) and with ETS1 targeting shRNA (D-E). (XLSX) [file pgen.1008250.s016.xlsx]

## Sheet: TPM_Table
	shCON_Rep1	shCON_Rep2	shETS1_Rep1	shETS1_Rep2
PIK3CD	3.87674	3.16868	1.62304	1.81182
EPHB2	20.757	18.1135	5.70347	7.44285
TSPAN1	4.5933	3.58361	1.08774	1.67259
HOOK1	8.23247	7.34274	6.25315	8.06181
ARHGAP29	86.3149	74.0884	40.01	54.1749
VAV3	53.4621	50.744	80.8875	92.0312
TUFT1	32.5655	26.9608	34.4784	36.5236
MUC1	0.71248	0.764524	1.24113	1.61769
TAGLN2	462.513	420.006	185.777	235.352
PEA15	62.5424	52.8326	21.1915	30.583
LAMC2	640.659	524.089	283.18	337.009
CFH	4.80648	4.58304	5.7464	6.98288
C1orf116	81.4236	66.6938	27.696	37.2682
DUSP10	14.7726	13.5116	21.2887	23.6476
AKT3	2.71059	2.36623	1.09279	1.13361
VIM	66.5984	56.073	26.2174	31.882
ANK3	2.29256	1.9027	1.06441	1.33331
ABLIM1	20.2254	16.9667	8.26764	11.2996
HTRA1	74.711	71.5365	154.652	162.885
NRIP3	6.15039	5.44858	1.65907	2.5773
MICAL2	11.6028	8.76371	2.58591	3.7432
ARNTL	16.8508	16.4397	8.07649	9.66327
CD59	99.7517	86.9507	114.252	128.581
EHF	67.4978	62.1599	47.0809	61.7887
RARRES3	19.2114	23.7536	4.79661	4.28761
GAL	31.8137	28.1058	7.76244	10.8235
BIRC3	34.5015	34.198	86.7208	98.7732
MMP7	5.93454	5.15508	142.741	152.216
DIXDC1	4.11335	3.77102	1.93307	2.49347
TAGLN	7.65558	5.80208	11.4807	13.5829
WNT5B	1.49597	1.62435	0.48769	0.493669
CD9	123.361	115.524	133.074	145.885
SCNN1A	7.0898	6.30736	8.2871	9.65317
PTHLH	205.188	183.052	111.687	133.331
PKP2	16.2158	15.5982	14.3732	17.5211
AMIGO2	139.215	128.509	32.4421	38.7355
TUBA1A	13.8837	12.5712	16.9266	20.5864
METTL7A	3.86933	3.0614	12.0092	12.6717
ITGA5	93.3229	76.0242	45.0941	47.3441
SLC16A7	6.82962	5.90538	2.85706	4.23233
HMGA2	27.1683	22.5964	3.91044	5.30034
KITLG	25.5156	24.5851	7.18817	8.8962
LUM	134.482	137.974	701.194	792.313
ELK3	24.5939	19.5583	6.30924	8.7033
CHST11	26.0093	21.543	6.40539	8.78238
SACS	20.2078	17.0583	5.04107	7.06538
POSTN	0.0368328	0.0639901	1.09076	1.18027
COL4A1	56.6691	44.2657	17.8063	19.7422
COL4A2	36.1033	27.1266	12.4973	12.9746
FERMT2	24.2759	21.8475	19.896	20.9777
DAAM1	21.559	19.1272	16.0464	21.2492
PLEK2	76.1453	65.7079	32.0252	34.9278
ACTN1	121.063	96.8294	36.9797	52.5597
TNFAIP2	11.0252	9.95948	23.3789	25.1373
SCG5	52.4253	49.7666	18.9398	22.8345
GREM1	23.2012	18.7278	10.3669	13.6968
THBS1	860.238	628.158	285.864	362.963
SORD	21.6155	19.6422	8.20322	12.9101
SQRDL	30.6314	27.6272	10.2422	10.8218
TPM1	17.908	17.1869	23.5697	26.0666
NR2F2	4.65824	4.38474	1.39458	1.81537
ALDH1A3	121.129	109.521	9.92658	11.5538
PPL	18.3947	15.1371	19.9759	23.6939
XYLT1	7.38884	5.32216	1.34787	1.84476
TGFB1I1	3.25926	2.2973	0.739559	0.963018
MMP2	47.2436	37.9376	9.34957	13.4
CDH11	2.7287	2.2117	0.12289	0.184688
MAF	6.15938	5.62605	12.4268	15.0855
MAP1LC3B	22.5005	18.3607	8.2857	12.483
HS3ST3A1	8.42389	6.78529	3.32445	3.15111
ADORA2B	43.4697	42.4203	20.416	22.3501
ALDH3A2	38.8982	37.6879	33.7109	39.0312
KRT15	21.7369	22.0103	40.0186	41.2917
KRT19	20.0307	20.6178	43.2565	43.6694
COL1A1	1.25028	0.988142	1.23464	1.85842
MRC2	2.34699	1.78389	0.582483	0.811896
GPRC5C	6.93894	6.9448	9.34035	9.12735
SPHK1	62.0489	53.6617	22.8054	24.8098
IMPA2	54.5163	49.9194	49.4955	60.6961
CDH2	26.0005	22.144	10.1521	14.0499
ATP8B1	8.81926	8.43619	8.37921	9.5957
CYB5A	4.08959	4.48194	4.31118	4.52623
MBP	14.7576	13.7349	6.97816	8.77522
FSTL3	68.6211	63.4727	29.3178	32.0502
GADD45B	16.9909	14.8001	33.7363	34.8597
ANGPTL4	10.2573	9.29749	2.48311	2.95263
JUNB	386.985	351.328	349.787	348.575
TPM4	276.399	243.528	129.915	169.329
GDF15	1.83222	1.29838	0.0973541	0.0351147
LSR	27.5034	24.0709	8.08253	10.1532
TGFB1	25.3277	21.7582	6.69312	8.78144
PLAUR	10.2953	9.45297	2.44646	2.94321
IL11	4.85995	4.25435	0.684613	1.17979
MBOAT2	37.0919	33.1739	20.1377	23.5896
TP53I3	4.65706	4.19661	7.99706	9.95297
LBH	7.45551	6.03297	15.4866	18.4382
CYP1B1	54.256	45.4139	34.8939	47.9865
EPAS1	53.4169	40.3747	22.6774	30.0932
INHBB	4.58539	3.76487	6.44708	6.70172
TNFAIP6	5.99807	5.43198	1.1166	1.34765
COL3A1	5.18195	3.94989	34.8169	40.201
COL5A2	74.8517	67.6222	127.18	139.717
SDPR	2.43076	2.86947	5.72598	6.99026
KLF7	37.3957	29.0299	12.2773	16.5447
TNS1	1.58087	0.85757	0.290968	0.469922
TUBA4A	140.666	124.933	63.077	69.7809
SCG2	1.59138	1.99318	0.697436	0.512101
SERPINE2	65.0438	55.9895	12.1649	17.062
PID1	9.03372	7.92515	8.51608	10.2825
BMP2	9.4731	9.00564	8.4634	9.78888
JAG1	91.0911	75.2443	42.2592	45.7274
MYL9	0.41963	0.364514	1.63808	1.58915
TGM2	2.34151	2.09675	3.60907	4.21053
SLPI	309.648	296.551	755.441	773.051
PMEPA1	99.8214	81.2814	40.3777	49.2866
SLCO4A1	12.743	10.1199	4.02912	4.01607
ARFGAP1	22.3481	19.7699	17.162	18.7923
CXADR	27.2425	25.5482	24.2342	30.5881
KCNJ15	15.2941	13.4207	2.71324	3.23102
ETS2	135.6	121.024	107.743	125.484
SIK1	38.6568	34.0804	26.0175	33.7474
HSF2BP	3.95547	4.16895	3.86904	5.41566
TPST2	21.6547	21.5231	18.11	20.404
MN1	4.76125	2.35201	0.713091	1.02882
KDELR3	41.2629	42.3232	15.9397	20.705
HRH1	11.957	10.8751	10.8073	12.6589
RFTN1	12.5152	11.6218	5.00571	5.2324
COL7A1	22.6686	18.9175	12.0513	12.8153
WNT5A	2.34193	2.16558	1.86094	2.95998
MITF	8.24859	7.58881	8.34619	11.6492
VGLL3	4.60795	3.79882	6.44257	8.66824
C3orf52	10.3285	9.59614	5.53416	5.74492
TMCC1	15.758	12.705	7.23313	9.04939
SLCO2A1	3.56186	2.61421	0.33331	0.638099
SKIL	48.6456	40.0435	23.785	30.1726
PSMD2	264.79	225.475	84.3812	116.397
HS3ST1	2.53848	2.49408	0.348334	0.341024
FGFBP1	96.4067	93.3923	45.649	50.2583
FAM114A1	23.53	21.8033	16.8237	21.063
IGFBP7	86.5124	89.175	90.2312	95.4365
EREG	6.51252	6.05467	1.1491	1.49978
AREG	7.08299	6.47093	0.739726	1.15618
INPP4B	16.9999	15.1129	8.53693	10.9204
PDGFC	10.5251	8.97079	4.91628	6.32868
PALLD	26.097	18.9963	17.6781	23.8243
VEGFC	83.1016	70.0944	10.1184	11.9469
MYO10	73.8684	58.0276	18.4339	23.1391
ADAMTS6	2.84251	2.48957	0.624531	0.855425
LOX	66.1217	50.4673	78.9229	124.133
SPOCK1	15.174	11.9775	2.28167	3.6203
SLC26A2	32.2952	29.4957	11.9618	15.694
SPARC	0.166636	0.162843	0.757029	1.21357
ADAM19	6.31694	4.84102	0.395288	0.741398
PDLIM7	22.491	19.537	7.13067	9.12936
GFPT2	11.0732	10.0028	1.33185	1.42582
TFAP2A	7.56688	6.38219	2.22605	3.11092
JARID2	61.9889	52.1904	27.5913	33.4014
DST	42.8964	38.2681	54.6817	72.1688
NT5E	91.8847	80.4255	18.7819	24.1909
DSE	24.4786	21.5904	12.9644	15.3924
PTPRK	49.9251	44.1199	35.4392	45.1621
MAP7	25.0705	21.3654	21.1716	24.7005
CITED2	22.2383	20.0717	28.4086	30.5995
PDGFA	30.3021	26.9117	8.82673	10.4868
RALA	57.1091	51.54	16.5203	25.2346
INHBA	27.7353	22.166	3.32696	4.50486
GRB10	10.4837	8.67601	0.864964	0.958061
TPST1	20.2586	19.6377	17.0554	18.9911
SEMA3C	133.554	124.213	134.804	153.443
TFPI2	66.2409	57.278	6.53608	7.76048
GNG11	2.53627	2.28898	0.19952	0.383813
PEG10	2.94489	1.92517	0.388232	0.840188
SERPINE1	195.766	161.614	29.5532	36.3435
DOCK4	2.90774	2.50272	1.18734	1.49784
PODXL	14.7259	11.472	0.747267	0.819235
DEFB1	6.94707	8.77763	12.0433	16.2513
MTUS1	8.16078	7.49649	3.58649	5.27818
NKX3-1	4.03001	3.09985	0.931724	0.963383
CEBPD	146.459	156.841	195.653	218.036
SNAI2	210.603	182.903	87.017	114.615
LY6E	154.829	151.512	60.6456	66.4833
ERMP1	18.7905	16.2154	7.27266	9.73307
AQP3	20.7234	19.0763	32.4058	38.1689
ABCA1	34.6122	28.4026	25.7419	29.9336
EPB41L4B	6.71785	5.78003	3.18043	3.36704
LCN2	13.4528	11.7284	2.33765	2.38699
SRPX	32.0764	28.7354	7.78608	9.36507
MAGED2	61.0187	58.5837	57.0814	60.7601
