# Supplementary material for: Molecular dissection of the oncogenic role of ETS1 in the mesenchymal subtypes of head and neck squamous cell carcinoma
Source: PLoS Genet. 2019 Jul 15;15(7):e1008250. doi: 10.1371/journal.pgen.1008250 (PMC6657958; doi:10.1371/journal.pgen.1008250)
Supplement: S7 Table — Column A represents the direct targets of ETS1 that overlap with the Pan-Cancer EMT Signature (Tan et al., EMBO Mol. Med. 2014 Oct; 6(10): 1279–1293). Direct targets of ETS1 were determined by the intersection of genes bound by ETS1 as determined via ChIP-Seq analysis with genes differentially expressed after loss of ETS1 expression via stable shRNA knockdown. Only genes whose change in expression matched with the Pan-Cancer EMT Signature were highlighted. Columns B-E represent TPM expression values of those highlighted genes within the replicates of SCC25 stably transfected with non-targeting shRNA (B-C) and with ETS1 targeting shRNA (D-E). (XLSX) [file pgen.1008250.s017.xlsx]

## Sheet: Sheet 1
	SCC25_shCON_Rep1	SCC25_shCON_Rep2	SCC25_shETS1_Rep1	SCC25_shETS1_Rep2
DHCR24	65.8008	58.359	112.897	135.215
TACSTD2	207.532	187.966	144.229	177.541
SLC35A3	36.1813	33.446	29.5169	34.6283
VAV3	53.4621	50.744	80.8875	92.0312
TUFT1	32.5655	26.9608	34.4784	36.5236
MUC1	0.71248	0.764524	1.24113	1.61769
F11R	66.9789	59.2169	71.0147	78.1593
IRF6	207.701	179.308	142.292	164.783
CEP170	15.3806	12.6733	6.20982	7.57698
AKT3	2.71059	2.36623	1.09279	1.13361
VIM	66.5984	56.073	26.2174	31.882
EPS8L2	7.63586	6.32586	5.84112	6.79679
EHF	67.4978	62.1599	47.0809	61.7887
EXPH5	12.8812	10.8507	8.31975	12.4157
CRYAB	28.49	27.6147	12.8688	17.1013
FLI1	7.5242	6.61842	0.47925	0.466724
SCNN1A	7.0898	6.30736	8.2871	9.65317
KRT7	102.029	97.7896	84.7858	89.3986
SACS	20.2078	17.0583	5.04107	7.06538
LHFP	8.21623	7.36247	2.32835	2.17302
FLRT2	32.0562	24.1731	12.1512	17.0194
GREM1	23.2012	18.7278	10.3669	13.6968
SYNM	13.09	10.5881	4.85985	6.5804
PPL	18.3947	15.1371	19.9759	23.6939
MMP2	47.2436	37.9376	9.34957	13.4
CDH11	2.7287	2.2117	0.12289	0.184688
NQO1	159.6	153.009	124.858	140.195
MYH10	34.2148	27.2523	11.0939	16.0708
PMP22	11.3723	9.13021	3.3863	3.51363
KRT19	20.0307	20.6178	43.2565	43.6694
PRR15L	0.529966	0.632993	2.18471	2.36401
ABCC3	6.34285	5.4552	5.48768	5.90756
CYB561	10.441	10.1048	8.93678	9.6289
TUBB6	187.714	169.959	83.7486	87.7916
CDH2	26.0005	22.144	10.1521	14.0499
PPAP2C	14.2693	13.0396	12.2471	12.553
STAP2	21.5734	16.907	16.552	16.7711
FXYD3	117.75	119.483	171.226	182.096
SPINT2	115.898	111.823	99.407	107.157
AXL	40.2392	32.0539	11.2482	13.2805
EMP3	22.8177	17.3038	9.42558	12.0455
SH3YL1	6.28188	5.98917	9.55989	10.7186
WIPF1	4.83223	3.61296	1.37368	2.07295
TNS1	1.58087	0.85757	0.290968	0.469922
OVOL2	4.85787	4.13944	8.03371	8.49087
CXADR	27.2425	25.5482	24.2342	30.5881
WWTR1	8.30088	6.608	2.92221	4.79096
PTX3	7.41737	6.12775	1.92007	2.26652
FGFR3	17.6316	16.238	15.3273	16.1759
PDGFC	10.5251	8.97079	4.91628	6.32868
SPOCK1	15.174	11.9775	2.28167	3.6203
GFPT2	11.0732	10.0028	1.33185	1.42582
LRRC1	10.5621	9.62105	9.0034	11.8075
DSE	24.4786	21.5904	12.9644	15.3924
MAP7	25.0705	21.3654	21.1716	24.7005
PERP	521.69	493.941	852.432	956.522
AKAP12	19.2713	16.5001	7.56988	9.94339
EZR	328.004	292.836	237.914	284.35
QKI	23.9923	20.2069	8.76991	12.1986
CLDN4	1.60815	1.90914	2.22242	2.27989
GNG11	2.53627	2.28898	0.19952	0.383813
RAB11FIP1	21.8819	20.1822	21.9358	26.4379
SFRP1	210.012	185.754	64.6081	76.2422
SNAI2	210.603	182.903	87.017	114.615
MPDZ	1.6246	1.49652	0.480625	0.656588
ECM2	5.38992	4.38057	1.68147	1.9374
TNC	101.091	62.7078	32.6039	37.7431
SRPX	32.0764	28.7354	7.78608	9.36507
POF1B	0.0749272	0.065086	1.79863	2.5283
